# Supplementary material for: Transcriptomic analysis reveals that enterovirus F strain SWUN-AB001 infection activates JNK/SAPK and p38 MAPK signaling pathways in MDBK cells
Source: BMC Vet Res. 2018 Dec 13;14:395. doi: 10.1186/s12917-018-1721-8 (PMC6293526; doi:10.1186/s12917-018-1721-8)
Supplement: Supplementary file 2 — Table S2. List of all the genes expressed in the MDBK cells. (XLSX 4835 kb) [file 12917_2018_1721_MOESM2_ESM.xlsx]

## Sheet: Gene_Exp_of_all_sample
GeneID	Con-12h_1_FPKM	Con-12h_2_FPKM	Con-12h_3_FPKM	Con-24h_1_FPKM	Con-24h_2_FPKM	Con-24h_3_FPKM	EV-12h_1_FPKM	EV-12h_2_FPKM	EV-12h_3_FPKM	EV-24h_1_FPKM	EV-24h_2_FPKM	EV-24h_3_FPKM	transcript_id(s)	Symbol	Description	KEGG Orthology	GO Component	GO Function	GO Process	Blast nr
100034674	0	0	0	0	0	0	0	0	0.1	0	0	0	-
100048947	10.93	8.99	9.9	9.91	9.55	9.86	8.23	8.92	9.4	7.51	7.1	7.77	NM_001098165.1	RNASEL	Bos taurus ribonuclease L (2',5'-oligoisoadenylate synthetase-dependent) (RNASEL), mRNA	K01165|1|0.0|1382|bta:100048947|ribonuclease L	-	GO:0032550;GO:0003676//nucleic acid binding;GO:0016301//kinase activity;GO:0004518//nuclease activity	GO:0019079//viral genome replication;GO:0006396//RNA processing;GO:0002252;GO:0006366//transcription from RNA polymerase II promoter	gi|148233316|ref|NP_001091634.1|/0/2-5A-dependent ribonuclease [Bos taurus]
100101492	32.82	30.78	31.74	31.72	32.58	32.9	32.29	34.85	34.85	35.04	38.85	36.01	NM_001099950.1	STK24	Bos taurus serine/threonine kinase 24 (STK24), mRNA	K08838|1|0.0|760|bta:100101492|serine/threonine-protein kinase 24/25/MST4 [EC:2.7.11.1]	GO:0031981//nuclear lumen;GO:0044444//cytoplasmic part	GO:0032550;GO:0004672//protein kinase activity;GO:0043169//cation binding	GO:0022411;GO:0007154//cell communication;GO:0031103//axon regeneration;GO:0006468//protein phosphorylation;GO:0012502//induction of programmed cell death;GO:0016477//cell migration;GO:0006979//response to oxidative stress	gi|255003690|ref|NP_001093420.1|/0/serine/threonine-protein kinase 24 [Bos taurus]
100124428	34.2	32.86	32.42	31.08	30.64	28.77	35.26	34.13	35.26	34.69	33.46	34.83	XM_003582545.3,XM_010798728.2	NCBP1	PREDICTED: Bos taurus nuclear cap binding protein subunit 1 (NCBP1), transcript variant X2, mRNA	K12882|1|0.0|1362|rro:104657781|nuclear cap-binding protein subunit 1	GO:0031981//nuclear lumen;GO:0034518//RNA cap binding complex;GO:0044444//cytoplasmic part;GO:0043231//intracellular membrane-bounded organelle;GO:0034518//RNA cap binding complex	GO:0003723//RNA binding;GO:0003723//RNA binding	GO:0006413//translational initiation;GO:0016458//gene silencing;GO:0006366//transcription from RNA polymerase II promoter;GO:0010557//positive regulation of macromolecule biosynthetic process;GO:0000956//nuclear-transcribed mRNA catabolic process;GO:0044764;GO:0031124//mRNA 3'-end processing;GO:0000398//mRNA splicing, via spliceosome;GO:0006405//RNA export from nucleus;GO:0006413//translational i…	gi|752387858|ref|XP_011217645.1|/0/PREDICTED: nuclear cap-binding protein subunit 1 isoform X2 [Ailuropoda melanoleuca]
100124429	7.65	7.68	6.44	8.2	7.32	7.67	7.57	7.53	6.77	7.53	7.72	8.18	NM_001102539.1	ZFP30	Bos taurus ZFP30 zinc finger protein (ZFP30), mRNA	K09228|1|0.0|1150|bta:100124429|KRAB domain-containing zinc finger protein	-	-	-	gi|156523190|ref|NP_001096009.1|/0/zinc finger protein 30 homolog [Bos taurus]
100124430	0.04	0.04	0.04	0.02	0.04	0.04	0	0.02	0.02	0	0	0	NM_001102540.2	ARHGAP4	Bos taurus Rho GTPase activating protein 4 (ARHGAP4), mRNA	K07526|1|0.0|692|mze:101475929|SLIT-ROBO Rho GTPase activating protein	GO:0043231//intracellular membrane-bounded organelle	-	GO:0007154//cell communication	gi|156523192|ref|NP_001096010.1|/0/rho GTPase-activating protein 4 [Bos taurus]
100124497	5.81	5.66	5.9	5.21	5.24	5.2	5.39	4.64	5.73	5.53	6.02	5.51	NM_001102541.1	LOC100124497	Bos taurus zinc finger protein LOC100124497 (LOC100124497), mRNA	K09228|1|0.0|1343|bta:100124497|KRAB domain-containing zinc finger protein	GO:0044464	GO:0046914//transition metal ion binding;GO:0097159//organic cyclic compound binding	GO:0006351//transcription, DNA-templated	gi|156523194|ref|NP_001096011.1|/0/zinc finger protein LOC100124497 [Bos taurus]
100124498	26.68	25.99	27.23	24.8	23.53	24.17	27.3	27.18	26.12	25.18	24.93	24.93	NM_001102542.2	XPO7	Bos taurus exportin 7 (XPO7), mRNA	K18460|1|0.0|2200|tup:102497589|exportin-7	GO:0005635//nuclear envelope	GO:0008565//protein transporter activity	-	gi|694925906|ref|XP_001151243.2|/0/PREDICTED: LOW QUALITY PROTEIN: exportin-7 [Pan troglodytes]
100124500	0.2	0.2	0.23	0.27	0.22	0.29	0.2	0.39	0.34	0.51	0.41	0.67	NM_001102543.1	DUSP27	Bos taurus dual specificity phosphatase 27 (putative) (DUSP27), mRNA	K14165|1|0.0|1711|bom:102272420|atypical dual specificity phosphatase [EC:3.1.3.16 3.1.3.48]	-	-	GO:0006464//cellular protein modification process	gi|741918969|ref|XP_010801015.1|/0/PREDICTED: inactive dual specificity phosphatase 27 isoform X2 [Bos taurus]
100124501	6.52	7.02	6.49	6.27	6.28	6.19	6.95	6.88	7.25	7.8	6.84	7.29	NM_001102544.1	FGD1	Bos taurus FYVE, RhoGEF and PH domain containing 1 (FGD1), mRNA	K05720|1|0.0|1662|bta:100124501|FYVE, RhoGEF and PH domain containing 1	GO:0016020//membrane;GO:0043231//intracellular membrane-bounded organelle;GO:0031252//cell leading edge;GO:0043232;GO:0044444//cytoplasmic part	GO:0005088//Ras guanyl-nucleotide exchange factor activity;GO:0051020//GTPase binding;GO:0043169//cation binding;GO:0008289//lipid binding	GO:0007010//cytoskeleton organization;GO:0022604//regulation of cell morphogenesis;GO:0012501//programmed cell death;GO:0007169//transmembrane receptor protein tyrosine kinase signaling pathway;GO:0030031//cell projection assembly	gi|156523200|ref|NP_001096014.1|/0/FYVE, RhoGEF and PH domain-containing protein 1 [Bos taurus]
100124502	2.76	3.37	2.7	2.79	3.17	2.52	2.65	2.56	3.05	2.56	2.91	2.33	NM_001102545.1	KCTD7	Bos taurus potassium channel tetramerization domain containing 7 (KCTD7), mRNA	K15074|1|7e-15|86.3|nvi:100122749|BTB/POZ domain-containing adapter for CUL3-mediated RhoA degradation protein	GO:0016020//membrane;GO:0044444//cytoplasmic part	-	GO:0051259//protein oligomerization	gi|156523202|ref|NP_001096015.1|/7.96436e-169/BTB/POZ domain-containing protein KCTD7 [Bos taurus]
100124505	8.83	7.98	8.86	9.24	8.92	9.02	9	8.86	9.2	12.2	13.26	11.17	NM_001102546.1	PDE4B	Bos taurus phosphodiesterase 4B, cAMP-specific (PDE4B), mRNA	K13293|1|0.0|1427|bta:100124505|cAMP-specific phosphodiesterase 4 [EC:3.1.4.53]	GO:0043231//intracellular membrane-bounded organelle;GO:0044444//cytoplasmic part	GO:0043169//cation binding;GO:0004114//3',5'-cyclic-nucleotide phosphodiesterase activity	GO:0046058//cAMP metabolic process;GO:0042493//response to drug;GO:0001776//leukocyte homeostasis;GO:0007154//cell communication;GO:0032496//response to lipopolysaccharide;GO:0030595//leukocyte chemotaxis	gi|156523204|ref|NP_001096016.1|/0/cAMP-specific 3',5'-cyclic phosphodiesterase 4B [Bos taurus]
100124507	5.38	5.61	4.93	5.47	4.7	5.57	6.79	5.83	7.81	5.11	4.95	5.49	NM_001102548.1	LIG1	Bos taurus ligase I, DNA, ATP-dependent (LIG1), mRNA	K10747|1|0.0|1479|bta:100124507|DNA ligase 1 [EC:6.5.1.1 6.5.1.6 6.5.1.7]	-	GO:0032550;GO:0003676//nucleic acid binding	GO:0006266//DNA ligation;GO:0000302//response to reactive oxygen species;GO:0000726	gi|742163096|ref|XP_010847843.1|/0/PREDICTED: DNA ligase 1 isoform X1 [Bison bison bison]
100124510	14.89	13.65	15.54	15.8	15.63	14.75	15.72	15	15.04	13.77	14.84	16.48	NM_001102549.1	BAP1	Bos taurus BRCA1 associated protein-1 (ubiquitin carboxy-terminal hydrolase) (BAP1), mRNA	K08588|1|0.0|1196|bta:100124510|ubiquitin carboxyl-terminal hydrolase BAP1 [EC:3.4.19.12]	GO:0031519//PcG protein complex;GO:0031981//nuclear lumen	GO:0005488;GO:0016790//thiolester hydrolase activity;GO:0019783//ubiquitin-like protein-specific protease activity	GO:0016049//cell growth;GO:0007049//cell cycle;GO:0019941//modification-dependent protein catabolic process;GO:0035521	gi|156523210|ref|NP_001096019.1|/0/ubiquitin carboxyl-terminal hydrolase BAP1 [Bos taurus]
100124511	3.27	3.55	3.47	2.92	4.01	3.83	3.53	3.02	3.54	3.06	3.34	2.94	NM_001102550.1	ZNF177	Bos taurus zinc finger protein 177 (ZNF177), mRNA	K09228|1|0.0|1053|bta:100124511|KRAB domain-containing zinc finger protein	GO:0044464	GO:0046914//transition metal ion binding;GO:0097159//organic cyclic compound binding	GO:0006351//transcription, DNA-templated	gi|528954899|ref|XP_005208702.1|/0/PREDICTED: zinc finger protein 177 isoform X1 [Bos taurus]
100124517	23.2	25.05	24.26	24.77	26.9	25.67	21.55	23.46	20.9	19.84	20.58	19.64	NM_001102551.1	KHNYN	Bos taurus KH and NYN domain containing (KHNYN), mRNA	K18668|1|5e-42|176|clv:102091324|ribonuclease ZC3H12 [EC:3.1.-.-]	-	-	-	gi|156523214|ref|NP_001096021.1|/0/protein KHNYN [Bos taurus]
100124518	1.78	1.44	1.11	1.02	1.29	1.21	1.83	1.67	1.39	1.29	1.49	1.75	NM_001102552.1	ZNF420	Bos taurus zinc finger protein 420 (ZNF420), mRNA	K09228|1|0.0|1467|bta:100124518|KRAB domain-containing zinc finger protein	GO:0043231//intracellular membrane-bounded organelle	GO:0046914//transition metal ion binding;GO:0003676//nucleic acid binding	GO:0006351//transcription, DNA-templated	gi|156523216|ref|NP_001096022.1|/0/zinc finger protein 420 [Bos taurus]
100124519	4.19	4.13	3.99	3.35	3.42	3.82	4.38	4.01	4.85	4.68	6.46	4.82	NM_001102553.1	NKRF	Bos taurus NFKB repressing factor (NKRF), mRNA	K04825|1|6e-07|59.3|oas:100170325|amiloride-sensitive sodium channel subunit beta;K13096|2|2e-06|57.4|api:100162504|splicing factor 4;K13094|3|4e-06|56.6|crg:105331958|RNA-binding protein 5/10;K08474|4|5e-06|56.2|bom:102286375|taste receptor type 2	GO:0043231//intracellular membrane-bounded organelle	GO:0003723//RNA binding	-	gi|942030760|ref|XP_005887276.2|/0/PREDICTED: NF-kappa-B-repressing factor [Bos mutus]
100124520	0.86	0.77	0.9	0.91	0.93	0.83	0.49	0.52	0.44	0.18	0.15	0.33	NM_001102554.2	GNAL	Bos taurus guanine nucleotide binding protein (G protein), alpha activating activity polypeptide, olfactory type (GNAL), mRNA	K04633|1|0.0|772|bta:100124520|guanine nucleotide-binding protein G(olf) subunit alpha	-	-	-	gi|156523220|ref|NP_001096024.1|/0/guanine nucleotide-binding protein G(olf) subunit alpha [Bos taurus]
100124521	26.53	27.41	27.22	24.72	25.59	25.95	25.34	24.49	25.04	25.11	26.18	25.85	NM_001102555.1	SLC25A37	Bos taurus solute carrier family 25, member 37 (SLC25A37), mRNA	K15113|1|2e-112|409|bta:100124521|solute carrier family 25 (mitochondrial iron transporter), member 28/37	GO:0031224//intrinsic component of membrane	-	GO:0044765//single-organism transport;GO:0055080//cation homeostasis	gi|156523222|ref|NP_001096025.1|/2.27066e-111/mitoferrin-1 [Bos taurus]
100124522	32.29	32.32	31.81	32.97	28.09	27.64	32.29	32.11	31.08	29.39	32.07	29.17	NM_001102556.1	INTS8	Bos taurus integrator complex subunit 8 (INTS8), mRNA	K13145|1|0.0|1944|bta:100124522|integrator complex subunit 8	GO:0016591//DNA-directed RNA polymerase II, holoenzyme	GO:0005488	GO:0016073//snRNA metabolic process	gi|156523224|ref|NP_001096026.1|/0/integrator complex subunit 8 [Bos taurus]
100124524	0.19	0.24	0.05	0.15	0	0.1	0.05	0.13	0	0.33	0.3	0.06	XM_015470312.1	GPRASP2	PREDICTED: Bos taurus G protein-coupled receptor associated sorting protein 2 (GPRASP2), mRNA	K04585|1|4e-09|66.6|cmk:103173223|parathyroid hormone receptor 1;K17561|2|6e-09|65.9|rno:494320|coiled-coil domain-containing protein 8;K02905|4|6e-07|59.3|ocu:100345588|large subunit ribosomal protein L29e;K04650|5|3e-06|57.0|aga:AgaP_AGAP004734|nuclear receptor co-repressor 1	-	-	-	gi|440911974|gb|ELR61588.1|/0/G-protein coupled receptor-associated sorting protein 2 [Bos mutus]
100124525	0	0.04	0.04	0.05	0.02	0.11	0.06	0.04	0	0	0.06	0	NM_001102558.2	CX3CR1	Bos taurus chemokine (C-X3-C motif) receptor 1 (CX3CR1), mRNA	K04192|1|3e-175|618|phd:102344854|CX3C chemokine receptor 1	GO:0031224//intrinsic component of membrane	GO:0004950//chemokine receptor activity	GO:0001525//angiogenesis;GO:0022610;GO:0021987//cerebral cortex development;GO:0006915//apoptotic process;GO:0001774//microglial cell activation;GO:0030595//leukocyte chemotaxis;GO:0051480//regulation of cytosolic calcium ion concentration	gi|556761221|ref|XP_005975921.1|/3.22958e-174/PREDICTED: CX3C chemokine receptor 1 [Pantholops hodgsonii]
100125221	118.15	117.14	120.76	114.13	117.43	114.33	114.34	116.15	114	135.14	120.86	123.78	-
100125222	14.83	18	17.14	15.25	16.39	14.5	16.3	16.73	17.73	18.2	15.5	17.73	NM_001103108.1	RAVER1	Bos taurus ribonucleoprotein, PTB-binding 1 (RAVER1), mRNA	K13219|1|5e-11|73.2|ame:726178|splicing factor, proline- and glutamine-rich;K13201|2|8e-11|72.4|tad:TRIADDRAFT_28438|nucleolysin TIA-1/TIAR;K13214|4|1e-10|71.6|xla:380427|non-POU domain-containing octamer-binding protein	-	-	-	gi|594089973|ref|XP_006068400.1|/0/PREDICTED: ribonucleoprotein PTB-binding 1 isoform X2 [Bubalus bubalis]
100125224	37.26	37.11	38.32	36.65	34.63	35.35	44.8	43.23	43.82	70.25	68.61	64.74	NM_001103109.2	PIP5K1A	Bos taurus phosphatidylinositol-4-phosphate 5-kinase, type I, alpha (PIP5K1A), mRNA	K00889|1|0.0|1015|bta:100125224|1-phosphatidylinositol-4-phosphate 5-kinase [EC:2.7.1.68]	GO:0005849//mRNA cleavage factor complex;GO:0001726//ruffle;GO:0016604//nuclear body	GO:0016307//phosphatidylinositol phosphate kinase activity;GO:0019899//enzyme binding	GO:0001667//ameboidal-type cell migration;GO:0006612//protein targeting to membrane;GO:0007044//cell-substrate junction assembly;GO:0030036//actin cytoskeleton organization;GO:0030031//cell projection assembly;GO:0006935//chemotaxis;GO:0006644//phospholipid metabolic process	gi|156718148|ref|NP_001096579.1|/0/phosphatidylinositol 4-phosphate 5-kinase type-1 alpha [Bos taurus]
100125232	0.03	0.03	0.03	0.03	0.03	0	0	0.05	0.03	0	0	0	NM_001103312.1	OTP	Bos taurus orthopedia homeobox (OTP), mRNA	K09452|1|3e-16|90.1|bom:102278026|homeobox protein aristaless-related;K09330|3|1e-15|88.2|pale:102889839|paired mesoderm homeobox protein 2	-	GO:0003677//DNA binding	GO:0021983//pituitary gland development;GO:0021854//hypothalamus development;GO:0021872//forebrain generation of neurons;GO:0007405//neuroblast proliferation;GO:0006351//transcription, DNA-templated	gi|6754958|ref|NP_035151.1|/6.16949e-134/homeobox protein orthopedia [Mus musculus]
100125233	22.73	22.69	23.14	21.47	20.99	22.54	21.4	22.87	18.63	20.44	20.22	19.28	-
100125235	0.33	0.44	0.23	0.56	0.29	0.47	0.55	0.29	0.23	0.4	0.36	0.19	-
100125236	3.11	3.26	2.96	2.81	2.25	3.07	3.61	3.37	2.89	2.78	2.9	3.75	NM_001103315.2	MCPH1	Bos taurus microcephalin 1 (MCPH1), mRNA	K19403|1|0.0|1591|bta:100125236|microcephalin	-	-	GO:0010467//gene expression	gi|157074146|ref|NP_001096785.1|/0/microcephalin [Bos taurus]
100125237	76.01	67.41	70.58	75.6	73.05	73.89	72.76	61.51	64.28	64.32	67.99	71.77	NM_001103316.1	HACD3	Bos taurus protein tyrosine phosphatase-like A domain containing 1 (PTPLAD1), mRNA	K10703|1|0.0|671|bta:100125237|very-long-chain (3R)-3-hydroxyacyl-CoA dehydratase [EC:4.2.1.134]	GO:0031224//intrinsic component of membrane;GO:0031090//organelle membrane	GO:0003824//catalytic activity	GO:0007265//Ras protein signal transduction;GO:0006631//fatty acid metabolic process;GO:0051403//stress-activated MAPK cascade	gi|440902569|gb|ELR53349.1|/0/3-hydroxyacyl-CoA dehydratase 3, partial [Bos mutus]
100125238	6.72	7.35	7.39	7.34	7.9	6.93	8.14	6.57	6.39	8.53	7.46	8.78	NM_001103317.1	ERCC2	Bos taurus excision repair cross-complementation group 2 (ERCC2), mRNA	K10844|1|0.0|1473|bta:100125238|DNA excision repair protein ERCC-2 [EC:3.6.4.12]	GO:0005667//transcription factor complex;GO:0005819//spindle	GO:0004674//protein serine/threonine kinase activity;GO:0003678//DNA helicase activity;GO:0042623//ATPase activity, coupled;GO:0032550;GO:0005515//protein binding;GO:0003676//nucleic acid binding;GO:0051536//iron-sulfur cluster binding;GO:0043169//cation binding	GO:0030097//hemopoiesis;GO:0006915//apoptotic process;GO:0010557//positive regulation of macromolecule biosynthetic process;GO:0022010//central nervous system myelination;GO:0043009//chordate embryonic development;GO:0043062//extracellular structure organization;GO:0022402//cell cycle process;GO:0001942//hair follicle development;GO:0001503//ossification;GO:0009411//response to UV;GO:0012502//ind…	gi|157168345|ref|NP_001096787.1|/0/TFIIH basal transcription factor complex helicase XPD subunit [Bos taurus]
100125239	9.71	8.58	7.85	9.13	8.11	8.64	8.19	8.09	9.57	10.34	10.98	12.4	NM_001103318.1	CCDC127	Bos taurus coiled-coil domain containing 127 (CCDC127), mRNA	K11433|1|2e-71|155|phd:102316666|histone-lysine N-methyltransferase SETMAR [EC:2.1.1.43]	-	-	-	gi|594058777|ref|XP_006053544.1|/2.19114e-126/PREDICTED: coiled-coil domain-containing protein 127 [Bubalus bubalis]
100125240	0.61	0.43	0.5	0.64	0.58	0.85	0.37	0.43	0.57	0.32	0.4	0.43	NM_001103319.1	PLN	Bos taurus phospholamban (PLN), mRNA	K05852|1|1e-10|71.2|ssc:397421|phospholamban	GO:0032991//macromolecular complex;GO:0031224//intrinsic component of membrane;GO:0005740//mitochondrial envelope;GO:0005783//endoplasmic reticulum	GO:0016247//channel regulator activity;GO:0019899//enzyme binding;GO:0004857//enzyme inhibitor activity	GO:0002027//regulation of heart rate;GO:0010880//regulation of release of sequestered calcium ion into cytosol by sarcoplasmic reticulum;GO:0034766//negative regulation of ion transmembrane transport;GO:0007507//heart development;GO:1901077//regulation of relaxation of muscle;GO:0051100//negative regulation of binding;GO:0032970//regulation of actin filament-based process;GO:0071875//adrenergic r…	gi|157074152|ref|NP_001096789.1|/1.22151e-09/cardiac phospholamban [Bos taurus]
100125264	9.09	10.29	9.78	8.71	8.91	8.54	10.38	10.57	10.99	10.09	9.84	9.88	NM_001191461.1	NUP210	Bos taurus nucleoporin 210kDa (NUP210), mRNA	K14314|1|0.0|3457|bta:100125264|nuclear pore complex protein Nup210	-	-	-	gi|329665031|ref|NP_001178390.1|/0/nuclear pore membrane glycoprotein 210 precursor [Bos taurus]
100125265	11.03	9.78	10.21	10.25	9.13	10.19	11.9	10.38	11.4	9.23	9.8	9.68	NM_001103321.1	GALNT4	Bos taurus UDP-N-acetyl-alpha-D-galactosamine:polypeptide N-acetylgalactosaminyltransferase 4 (GalNAc-T4) (GALNT4), mRNA	K00710|1|0.0|1122|bom:102282027|polypeptide N-acetylgalactosaminyltransferase [EC:2.4.1.41]	GO:0043231//intracellular membrane-bounded organelle;GO:0031224//intrinsic component of membrane	GO:0016740//transferase activity	GO:0006464//cellular protein modification process	gi|555989113|ref|XP_005906388.1|/0/PREDICTED: polypeptide N-acetylgalactosaminyltransferase 4 [Bos mutus]
100125267	16.01	15.76	15.37	14.55	12.36	13.9	14.01	14.16	13.1	10.38	11.58	10.67	NM_001103323.1	LIPA	Bos taurus lipase A, lysosomal acid, cholesterol esterase (LIPA), mRNA	K01052|1|0.0|803|bta:100125267|lysosomal acid lipase/cholesteryl ester hydrolase [EC:3.1.1.13]	-	GO:0016787//hydrolase activity	GO:0006629//lipid metabolic process;GO:0006952//defense response;GO:0032989;GO:0030323//respiratory tube development	gi|157074158|ref|NP_001096793.1|/0/lysosomal acid lipase/cholesteryl ester hydrolase precursor [Bos taurus]
100125276	11.62	11.29	12.49	11.01	12.38	13.74	10.97	11.66	12.17	8.51	9.02	8.55	NM_001103324.1	GNG4	Bos taurus guanine nucleotide binding protein (G protein), gamma 4 (GNG4), mRNA	K04541|1|1e-35|155|nle:100591313|guanine nucleotide-binding protein G(I)/G(S)/G(O) subunit gamma-4	GO:0031234//extrinsic component of cytoplasmic side of plasma membrane	GO:0060089;GO:0005488	GO:0007186//G-protein coupled receptor signaling pathway;GO:0015980//energy derivation by oxidation of organic compounds;GO:0007267//cell-cell signaling;GO:0033762//response to glucagon;GO:0016049//cell growth	gi|676280368|gb|KFO34249.1|/1.27726e-35/Guanine nucleotide-binding protein G(I)/G(S)/G(O) subunit gamma-4 [Fukomys damarensis]
100125278	8.91	7.36	8.2	8.17	8.33	7.22	7.6	8.9	9.25	12.33	11.21	10.9	NM_001103325.1	ZNF774	Bos taurus zinc finger protein 774 (ZNF774), mRNA	K09228|1|4e-127|458|tup:102475152|KRAB domain-containing zinc finger protein	GO:0044464	GO:0097159//organic cyclic compound binding	-	gi|528998946|ref|XP_005221859.1|/0/PREDICTED: zinc finger protein 774 isoform X1 [Bos taurus]
100125281	0	0	0	0	0.07	0	0	0.07	0.07	0.09	0.18	0.08	NM_001103163.1	TMEM26	Bos taurus transmembrane protein 26 (TMEM26), mRNA	-	GO:0031224//intrinsic component of membrane	-	-	gi|156938295|ref|NP_001096633.1|/0/transmembrane protein 26 [Bos taurus]
100125282	0.97	0.83	0.96	0.76	1.15	0.9	0.78	0.9	0.87	1.01	0.81	0.4	NM_001103326.1	CDHR5	Bos taurus cadherin-related family member 5 (CDHR5), mRNA	K16505|1|0.0|911|bta:100125282|cadherin-related family member 5	-	-	-	gi|157074164|ref|NP_001096796.1|/0/cadherin-related family member 5 precursor [Bos taurus]
100125284	23.6	26.47	26.18	20.11	28.8	25.61	21.71	22.97	24.47	16.89	14.64	14.12	NM_001103327.1	NEPN	Bos taurus nephrocan (NEPN), mRNA	K07521|1|4e-21|106|xma:102229130|netrin receptor unc-5;K16362|1|4e-21|106|xma:102229130|leucine-rich repeat transmembrane protein FLRT	GO:0005578//proteinaceous extracellular matrix	-	GO:0043062//extracellular structure organization;GO:0007179//transforming growth factor beta receptor signaling pathway;GO:0006366//transcription from RNA polymerase II promoter	gi|157074166|ref|NP_001096797.1|/0/nephrocan precursor [Bos taurus]
100125285	3.89	4.55	4.71	4.08	4.8	4.03	3.93	3.97	3.39	3.8	3.55	3.73	NM_001103328.1	SNX21	Bos taurus sorting nexin family member 21 (SNX21), mRNA	K17932|1|1e-157|414|bom:102279177|sorting nexin-21	-	-	-	gi|742097421|ref|XP_010833335.1|/2.9657e-163/PREDICTED: sorting nexin-21 isoform X1 [Bison bison bison]
100125286	8.41	8.19	7.86	7.73	7.01	6.05	7.52	6.45	7.67	7.32	9.67	9.19	NM_001103329.2	FAM177A1	Bos taurus family with sequence similarity 177, member A1 (FAM177A1), mRNA	-	-	-	-	gi|528999552|ref|XP_005222095.1|/5.07698e-90/PREDICTED: protein FAM177A1 isoform X1 [Bos taurus]
100125287	5.07	4.46	4.72	5.18	5.22	4.33	5.6	5.08	5.78	6.4	6.1	5.9	NM_001103330.2	ATRIP	Bos taurus ATR interacting protein (ATRIP), mRNA	K10905|1|0.0|1339|bta:100125287|ATR interacting protein	-	-	-	gi|157074172|ref|NP_001096800.1|/0/ATR-interacting protein [Bos taurus]
100125289	11.14	10.79	9.86	10.84	11.12	11.94	11.39	9.36	9.84	8.99	10.25	11.17	NM_001103331.1	C9H6orf120	Bos taurus chromosome 9 open reading frame, human C6orf120 (C9H6orf120), mRNA	K10848|1|3e-18|96.7|hst:105188485|DNA excision repair protein ERCC-4 [EC:3.1.-.-]	-	-	GO:0012501//programmed cell death	gi|157074174|ref|NP_001096801.1|/3.03085e-87/UPF0669 protein C6orf120 homolog precursor [Bos taurus]
100125299	2.76	3.67	3.37	3.88	3.76	3.71	4.05	3.82	4.16	5.02	4.25	4.58	NM_001103332.2	EME1	Bos taurus essential meiotic structure-specific endonuclease 1 (EME1), mRNA	K10882|1|0.0|939|bom:102288059|crossover junction endonuclease EME1 [EC:3.1.22.-]	-	-	-	gi|528995527|ref|XP_005220536.1|/0/PREDICTED: crossover junction endonuclease EME1 isoform X1 [Bos taurus]
100125300	0.76	0.61	0.84	0.75	1.01	0.94	0.71	0.63	0.68	0.25	0.44	0.58	NM_001103333.2	CCDC157	Bos taurus coiled-coil domain containing 157 (CCDC157), mRNA	-	-	-	-	gi|346644741|ref|NP_001096803.2|/0/coiled-coil domain-containing protein 157 [Bos taurus]
100125301	31.76	37.92	37.21	32.89	35.45	33.02	37.1	37.75	38.53	32.85	31.43	29.96	NM_001103334.1,NM_001114080.1	PCDHGC3	Bos taurus protocadherin gamma subfamily C, 3 (PCDHGC3), transcript variant 1, mRNA	K16497|1|0.0|1634|ptr:100034695|protocadherin gamma subfamily C;K16495|3|0.0|1625|fca:101100942|protocadherin gamma subfamily A	GO:0031224//intrinsic component of membrane;GO:0031224//intrinsic component of membrane	GO:0046872//metal ion binding;GO:0046872//metal ion binding	GO:0016337//single organismal cell-cell adhesion;GO:0016337//single organismal cell-cell adhesion	gi|166159170|ref|NP_001107552.1|/0/protocadherin gamma-C3 isoform 1 [Bos taurus]
100125302	0.77	1.56	0.97	1.36	1.3	1.3	1.1	1.08	1.04	0.58	0.92	0.44	NM_001103335.1	TMEM8B	Bos taurus transmembrane protein 8B (TMEM8B), mRNA	-	-	-	-	gi|528958659|ref|XP_005210113.1|/0/PREDICTED: transmembrane protein 8B isoform X3 [Bos taurus]
100125303	0.22	0.34	0.28	0.19	0.23	0.36	0.26	0.33	0.35	0.18	0.04	0.04	NM_001103336.1	GRTP1	Bos taurus growth hormone regulated TBC protein 1 (GRTP1), mRNA	K17902|1|8e-28|128|nvi:100115086|TBC1 domain family member 4	-	-	-	gi|157074184|ref|NP_001096806.1|/0/growth hormone-regulated TBC protein 1 [Bos taurus]
100125304	2.67	2.69	2.49	2.67	2.18	2.78	2.09	2.31	2.34	2.09	2.11	2.37	NM_001103337.1	ZNF613	Bos taurus zinc finger protein 613 (ZNF613), mRNA	K09228|1|0.0|1368|bta:100125304|KRAB domain-containing zinc finger protein	GO:0044464	GO:0046914//transition metal ion binding;GO:0097159//organic cyclic compound binding	GO:0006351//transcription, DNA-templated	gi|157074186|ref|NP_001096807.1|/0/zinc finger protein 613 [Bos taurus]
100125305	12.08	11.39	11	11.15	12.46	11.02	11.6	13.64	14.58	13.1	14.27	13.28	NM_001103338.1	ACTR1B	Bos taurus ARP1 actin-related protein 1 homolog B, centractin beta (yeast) (ACTR1B), mRNA	K16575|1|0.0|755|bom:102287122|centractin	GO:0005815//microtubule organizing center	GO:0032550	-	gi|635078596|ref|XP_008006265.1|/0/PREDICTED: beta-centractin [Chlorocebus sabaeus]
100125306	8.39	7.81	6.46	7.31	5.76	7.57	7.7	7.52	7.58	7.38	7.79	8.3	XM_003582082.4	COG5	PREDICTED: Bos taurus component of oligomeric golgi complex 5 (COG5), mRNA	-	GO:0012505//endomembrane system;GO:0043231//intracellular membrane-bounded organelle;GO:0044444//cytoplasmic part	-	GO:0048193//Golgi vesicle transport;GO:0045184//establishment of protein localization	gi|982921545|ref|XP_003586015.3|/0/PREDICTED: LOW QUALITY PROTEIN: conserved oligomeric Golgi complex subunit 5 [Bos taurus]
100125307	6.14	6.31	5.99	4.71	4.76	4.46	5.1	6.86	6.04	5.25	4.83	5.1	NM_001103340.1	METTL21B	Bos taurus methyltransferase like 21B (METTL21B), mRNA	-	GO:0044464;GO:0031224//intrinsic component of membrane	GO:0016741	-	gi|157074192|ref|NP_001096810.1|/1.52443e-122/protein-lysine methyltransferase METTL21B [Bos taurus]
100125308	6.79	6.58	6.11	6.36	5.14	6.21	8.12	7.28	6.23	9.73	9.53	9.78	NM_001103341.1	KCTD5	Bos taurus potassium channel tetramerization domain containing 5 (KCTD5), mRNA	K15074|1|4e-09|65.9|tru:101075733|BTB/POZ domain-containing adapter for CUL3-mediated RhoA degradation protein	GO:0043231//intracellular membrane-bounded organelle;GO:0044444//cytoplasmic part	GO:0005488	GO:0051259//protein oligomerization	gi|926723422|ref|XP_013830040.1|/3.61278e-116/PREDICTED: BTB/POZ domain-containing protein KCTD5 [Capra hircus]
100125309	12	9.79	11.6	10.53	10.38	10.37	9.91	10.74	9.88	10.89	10.35	11.46	NM_001103342.1	TSC22D3	Bos taurus TSC22 domain family, member 3 (TSC22D3), mRNA	K02514|1|6e-12|75.5|isc:IscW_ISCW015590|heparan sulfate 6-O-sulfotransferase HS6ST1 [EC:2.8.2.-]	GO:0043231//intracellular membrane-bounded organelle	GO:0043425//bHLH transcription factor binding;GO:0001071//nucleic acid binding transcription factor activity	GO:0006915//apoptotic process;GO:0006950//response to stress;GO:0006366//transcription from RNA polymerase II promoter	gi|942075021|ref|XP_005902566.2|/1.85479e-96/PREDICTED: TSC22 domain family protein 3 isoform X1 [Bos mutus]
100125310	12.78	11.02	12.44	10.75	11.57	11.73	12.12	13.16	13.41	12.18	12.8	12.45	NM_001103343.1	B3GALNT2	Bos taurus beta-1,3-N-acetylgalactosaminyltransferase 2 (B3GALNT2), mRNA	K09654|1|0.0|1005|bta:100125310|beta-1,3-N-acetylgalactosaminyltransferase 2 [EC:2.4.1.-]	GO:0012505//endomembrane system;GO:0043231//intracellular membrane-bounded organelle;GO:0031224//intrinsic component of membrane	GO:0016758//transferase activity, transferring hexosyl groups	GO:0006464//cellular protein modification process	gi|157074198|ref|NP_001096813.1|/0/UDP-GalNAc:beta-1,3-N-acetylgalactosaminyltransferase 2 precursor [Bos taurus]
100125312	12.63	11.47	12.47	12.67	12.71	12.34	12.26	11.47	11.95	10.08	11.5	11.26	NM_001103344.1	UBAC2	Bos taurus UBA domain containing 2 (UBAC2), mRNA	-	-	-	-	gi|594038696|ref|XP_006043958.1|/0/PREDICTED: ubiquitin-associated domain-containing protein 2 isoform X1 [Bubalus bubalis]
100125313	0	0.03	0	0	0	0	0	0	0	0	0	0	-
100125314	10.47	10.66	10.97	10.46	11.42	8.98	10.67	10.29	9.58	7.59	10.01	10.25	NM_001103346.1	ALG12	Bos taurus ALG12, alpha-1,6-mannosyltransferase (ALG12), mRNA	K03847|1|0.0|761|oas:101112896|alpha-1,6-mannosyltransferase [EC:2.4.1.260]	GO:0005789//endoplasmic reticulum membrane	GO:0016740//transferase activity	GO:0006486//protein glycosylation;GO:0006497//protein lipidation	gi|157074202|ref|NP_001096816.1|/0/dol-P-Man:Man(7)GlcNAc(2)-PP-Dol alpha-1,6-mannosyltransferase precursor [Bos taurus]
100125315	22.63	25.17	24.4	23.53	23.6	21.29	26.06	25.2	28.81	34.97	26.71	31.68	-
100125317	35.37	41.87	30.88	35.8	35.12	40.33	29.88	34.49	35.18	22.14	25.09	24.33	NM_001103348.1	ERO1A	Bos taurus ERO1-like (S. cerevisiae) (ERO1A), mRNA	K10950|1|0.0|933|bta:100125317|ERO1-like protein alpha [EC:1.8.4.-]	GO:0044432;GO:0031090//organelle membrane	GO:0000166//nucleotide binding;GO:0016667//oxidoreductase activity, acting on a sulfur group of donors;GO:0016862//intramolecular oxidoreductase activity, interconverting keto- and enol-groups	GO:0006984//ER-nucleus signaling pathway;GO:0051283//negative regulation of sequestering of calcium ion;GO:0006091//generation of precursor metabolites and energy;GO:0045444//fat cell differentiation;GO:0034976//response to endoplasmic reticulum stress;GO:0009628//response to abiotic stimulus;GO:0036211//protein modification process;GO:0051084//'de novo' posttranslational protein folding	gi|157074206|ref|NP_001096818.1|/0/ERO1-like protein alpha precursor [Bos taurus]
100125318	47.03	42.4	47.43	49.11	47.28	51.59	49.56	48.02	47.4	54.77	53.39	52.83	NM_001103349.1	IK	Bos taurus IK cytokine, down-regulator of HLA II (IK), mRNA	K13109|1|0.0|842|myd:102772331|IK cytokine	-	-	-	gi|157074208|ref|NP_001096819.1|/0/protein Red [Bos taurus]
100125320	10.66	12.33	11.79	11.86	12.39	11.14	12.33	13.15	12.73	21.14	19.52	20.23	NM_001103350.2	TPRN	Bos taurus taperin (TPRN), mRNA	K17559|1|4e-20|102|pbi:103067480|phostensin	-	-	-	gi|356991149|ref|NP_001096820.2|/0/taperin [Bos taurus]
100125388	0.03	0.07	0.03	0	0	0.14	0.07	0.07	0	0.05	0.05	0.18	NM_001105028.2	ZNF891	Bos taurus zinc finger protein 891 (ZNF891), mRNA	K09228|1|0.0|834|bom:102281086|KRAB domain-containing zinc finger protein	GO:0044464	GO:0046914//transition metal ion binding;GO:0097159//organic cyclic compound binding	GO:0006351//transcription, DNA-templated	gi|555982244|ref|XP_005903029.1|/0/PREDICTED: zinc finger protein 891 [Bos mutus]
100125389	0.03	0	0.03	0.07	0	0.07	0.14	0.07	0.04	0.14	0.05	0.04	NM_001105029.1	MACROD2	Bos taurus MACRO domain containing 2 (MACROD2), mRNA	K15212|1|8e-26|121|bfo:BRAFLDRAFT_123909|TATA box-binding protein-associated factor RNA polymerase I subunit A;K15261|3|9e-16|61.2|acs:100555773|poly [ADP-ribose] polymerase 10/14/15 [EC:2.4.2.30]	-	-	-	gi|965965665|ref|XP_014954917.1|/0/PREDICTED: O-acetyl-ADP-ribose deacetylase MACROD2 isoform X1 [Ovis aries]
100125390	58.99	63.01	57.8	57.92	60.85	56.33	54.82	55.64	58.27	57.85	58.03	60.73	NM_001105030.2	B4GALT2	Bos taurus UDP-Gal:betaGlcNAc beta 1,4- galactosyltransferase, polypeptide 2 (B4GALT2), mRNA	K07967|1|0.0|738|bom:102283249|beta-1,4-galactosyltransferase 2 [EC:2.4.1.22 2.4.1.90 2.4.1.38 2.4.1.-]	-	GO:0016740//transferase activity	GO:0044238//primary metabolic process	gi|157279969|ref|NP_001098500.1|/0/beta-1,4-galactosyltransferase 2 [Bos taurus]
100125412	0.56	0.55	0.75	0.71	0.5	0.58	0.43	0.54	0.54	0.09	0.45	0.39	NM_001105031.2	CEP295NL	Bos taurus KIAA1731 N-terminal like (KIAA1731NL), mRNA	K04520|1|1e-06|46.2|xma:102225869|amyloid beta A4 protein;K05719|1|1e-06|46.2|xma:102225869|integrin beta 1;K06236|1|1e-06|46.2|xma:102225869|collagen, type I/II/III/V/XI/XXIV/XXVII, alpha;K06256|1|1e-06|46.2|xma:102225869|CD44 antigen;K06257|1|1e-06|46.2|xma:102225869|syndecan 1;K06493|1|1e-06|46.2|xma:102225869|integrin beta 3	-	-	-	gi|440892471|gb|ELR45650.1|/0/hypothetical protein M91_15861 [Bos mutus]
100125413	4.75	4.98	4.66	4.08	4.28	5.57	5.31	5.44	5.76	5.24	5.35	4.76	NM_001105032.1	ZNF705A	Bos taurus zinc finger protein 705A (ZNF705A), mRNA	K09228|1|0.0|651|bta:100125413|KRAB domain-containing zinc finger protein	GO:0044464	GO:0097159//organic cyclic compound binding	GO:0006351//transcription, DNA-templated	gi|157279973|ref|NP_001098502.1|/0/zinc finger protein 705A [Bos taurus]
100125414	1.47	1.69	1.03	1.24	1.49	1.68	1.23	1.38	1.32	0.81	1.01	1.04	NM_001105033.1	C25H16orf54	Bos taurus chromosome 25 open reading frame, human C16orf54 (C25H16orf54), mRNA	K06727|1|1e-09|67.4|oas:101112371|Fc receptor-like protein;K10838|2|1e-09|67.4|oas:101109650|xeroderma pigmentosum group C-complementing protein;K12347|3|9e-09|64.7|oas:101116391|natural resistance-associated macrophage protein;K04399|4|4e-08|62.4|oas:101110953|caspase 9 [EC:3.4.22.62];K04358|5|2e-06|57.0|oas:780460|fibroblast growth factor;K04362|5|2e-06|57.0|oas:780460|fibroblast growth factor …	-	-	-	gi|157279975|ref|NP_001098503.1|/2.15691e-96/transmembrane protein C16orf54 homolog [Bos taurus]
100125415	1.04	0.87	0.67	0.8	0.83	0.93	0.71	0.65	0.62	0.3	0.37	0.49	-
100125416	11.77	9.77	11.64	9.97	9.1	9.33	12.53	11.6	12.92	14.24	15.89	16.45	NM_001105035.1	ACTL6A	Bos taurus actin-like 6A (ACTL6A), mRNA	K11340|1|0.0|879|chx:102190913|actin-like protein 6A	GO:0016020//membrane;GO:0090544//BAF-type complex;GO:0043189//H4/H2A histone acetyltransferase complex;GO:0000790//nuclear chromatin	GO:0032550;GO:0003712//transcription cofactor activity	GO:0048731//system development;GO:0006366//transcription from RNA polymerase II promoter;GO:0040007//growth;GO:0006259//DNA metabolic process;GO:0007154//cell communication;GO:0044767//single-organism developmental process;GO:0016573//histone acetylation	gi|157279979|ref|NP_001098505.1|/0/actin-like protein 6A [Bos taurus]
100125578	0.42	0.45	0.52	0.4	0.5	0.51	0.32	0.47	0.62	0.4	0.24	0.32	NM_001105036.1	SUGCT	Bos taurus succinyl-CoA:glutarate-CoA transferase (SUGCT), mRNA	K18703|1|0.0|860|bta:100125578|succinate---hydroxymethylglutarate CoA-transferase [EC:2.8.3.13]	GO:0043231//intracellular membrane-bounded organelle	GO:0003824//catalytic activity	-	gi|157279981|ref|NP_001098506.1|/0/succinate--hydroxymethylglutarate CoA-transferase [Bos taurus]
100125579	0.54	0.54	0.88	0.56	0.45	0.45	0.53	0.64	0.65	0.67	0.5	0.53	NM_001105037.1	ZNF554	Bos taurus zinc finger protein 554 (ZNF554), mRNA	K09228|1|0.0|1080|bta:100125579|KRAB domain-containing zinc finger protein	GO:0044464	GO:0046914//transition metal ion binding;GO:0097159//organic cyclic compound binding	GO:0006351//transcription, DNA-templated	gi|982931007|ref|XP_015327580.1|/0/PREDICTED: zinc finger protein 554 isoform X1 [Bos taurus]
100125581	11.3	10.88	9.88	12.61	12.02	13.78	10.94	10.5	11.11	16.73	19.74	15.7	NM_001105039.1	ZNF75D	Bos taurus zinc finger protein 75D (ZNF75D), mRNA	K09229|1|0.0|1037|bta:100125581|KRAB and SCAN domains-containing zinc finger protein	GO:0043231//intracellular membrane-bounded organelle	GO:0046914//transition metal ion binding;GO:0097159//organic cyclic compound binding;GO:0001071//nucleic acid binding transcription factor activity	GO:0044764	gi|157279987|ref|NP_001098509.1|/0/zinc finger protein 75D [Bos taurus]
100125591	9.15	9.74	9.72	10.78	10.3	8	10.64	10.64	10.14	18.01	17.35	18.92	NM_001105040.1	IRF7	Bos taurus interferon regulatory factor 7 (IRF7), mRNA	K09447|1|0.0|884|bta:100125591|interferon regulatory factor 7	-	GO:0000977//RNA polymerase II regulatory region sequence-specific DNA binding;GO:0000981//RNA polymerase II transcription factor activity, sequence-specific DNA binding	GO:0032481//positive regulation of type I interferon production;GO:0006366//transcription from RNA polymerase II promoter;GO:0019724//B cell mediated immunity;GO:0002756//MyD88-independent toll-like receptor signaling pathway;GO:0048522//positive regulation of cellular process;GO:0009966//regulation of signal transduction;GO:0002755//MyD88-dependent toll-like receptor signaling pathway;GO:0043543	gi|157279989|ref|NP_001098510.1|/0/interferon regulatory factor 7 [Bos taurus]
100125592	16.53	17.43	17.82	14.43	17.14	15.95	19.22	17.91	16.92	16.54	14.15	14.3	XM_003581931.4,XM_005197677.3,XM_005197678.3,XM_005197679.3,XM_005197680.3,XM_010826772.2,XM_015462563.1,XM_015462564.1,XM_015462565.1,XM_015462566.1,XM_015462567.1	RUSC1	PREDICTED: Bos taurus RUN and SH3 domain containing 1 (RUSC1), transcript variant X11, mRNA	-	GO:0005856//cytoskeleton;GO:0005768//endosome;GO:0005856//cytoskeleton;GO:0005768//endosome;GO:0005856//cytoskeleton;GO:0005768//endosome;GO:0005856//cytoskeleton;GO:0005768//endosome;GO:0005856//cytoskeleton;GO:0005768//endosome	GO:0008092//cytoskeletal protein binding;GO:0003824//catalytic activity;GO:0008092//cytoskeletal protein binding;GO:0003824//catalytic activity;GO:0008092//cytoskeletal protein binding;GO:0003824//catalytic activity;GO:0008092//cytoskeletal protein binding;GO:0003824//catalytic activity;GO:0008092//cytoskeletal protein binding;GO:0003824//catalytic activity	GO:0006720//isoprenoid metabolic process;GO:0016567//protein ubiquitination;GO:0006720//isoprenoid metabolic process;GO:0016567//protein ubiquitination;GO:0006720//isoprenoid metabolic process;GO:0016567//protein ubiquitination;GO:0006720//isoprenoid metabolic process;GO:0016567//protein ubiquitination;GO:0006720//isoprenoid metabolic process;GO:0016567//protein ubiquitination	gi|528901649|ref|XP_005197735.1|/0/PREDICTED: RUN and SH3 domain-containing protein 1 isoform X4 [Bos taurus]
100125601	10	9.76	9.83	10.05	9.7	10.02	7.85	8.37	8.3	7.02	7.25	7.9	NM_001105042.1	TLCD1	Bos taurus TLC domain containing 1 (TLCD1), mRNA	-	GO:0031224//intrinsic component of membrane	-	-	gi|157279993|ref|NP_001098512.1|/1.64164e-123/calfacilitin [Bos taurus]
100125760	18.45	18.87	18.99	18.74	21.28	17.47	16	16.45	16.11	14.51	17.28	16.78	NM_001105043.1	DPP7	Bos taurus dipeptidyl-peptidase 7 (DPP7), mRNA	K01276|1|0.0|928|bta:100125760|dipeptidyl-peptidase II [EC:3.4.14.2]	-	-	GO:0019538//protein metabolic process	gi|157279995|ref|NP_001098513.1|/0/dipeptidyl peptidase 2 precursor [Bos taurus]
100125761	2.41	2.51	2.47	2.63	1.89	1.45	2.33	2.32	1.96	2.09	1.83	2.05	NM_001105044.1	PLCXD1	Bos taurus phosphatidylinositol-specific phospholipase C, X domain containing 1 (PLCXD1), mRNA	-	-	GO:0042578//phosphoric ester hydrolase activity	GO:0044238//primary metabolic process	gi|157279997|ref|NP_001098514.1|/0/PI-PLC X domain-containing protein 1 [Bos taurus]
100125763	9.24	7.6	8.29	8.84	10.15	8.48	8.32	7.53	8.16	5.17	5.78	6.43	NM_001105045.1	NREP	Bos taurus neuronal regeneration related protein (NREP), mRNA	-	GO:0044424	-	GO:0007179//transforming growth factor beta receptor signaling pathway	gi|602731729|ref|XP_007451266.1|/4.35584e-38/PREDICTED: neuronal regeneration-related protein-like [Lipotes vexillifer]
100125764	1.38	1.47	1.37	1.09	0.89	1.01	0.91	1.38	1.55	0.58	0.59	0.45	NM_001105046.2	SERPIND1	Bos taurus serpin peptidase inhibitor, clade D (heparin cofactor), member 1 (SERPIND1), mRNA	K03912|1|0.0|871|bta:100125764|heparin cofactor II	-	GO:0004866//endopeptidase inhibitor activity	GO:0010466//negative regulation of peptidase activity;GO:0006508//proteolysis	gi|528989611|ref|XP_005218256.1|/0/PREDICTED: heparin cofactor 2 isoform X1 [Bos taurus]
100125774	2.96	2.71	2.62	1.71	1.75	2.35	3.81	2.95	2.9	2.72	2.52	2.81	-
100125776	0	0	0	0.04	0	0	0	0.04	0	0.05	0	0	NM_001105049.1	LOC100125776	Bos taurus olfactory receptor (LOC100125776), mRNA	K04257|1|3e-158|561|bta:100125776|olfactory receptor	GO:0031224//intrinsic component of membrane	GO:0004888//transmembrane signaling receptor activity	-	gi|157280007|ref|NP_001098519.1|/2.44789e-157/olfactory receptor [Bos taurus]
100125777	26.47	29.93	26.83	24.83	25.53	26.56	28.21	26.94	29.61	36.62	34.99	34.65	NM_001105050.1	BTBD6	Bos taurus BTB (POZ) domain containing 6 (BTBD6), mRNA	K10478|1|0.0|854|ecb:102150846|BTB/POZ domain-containing protein 3/6	GO:0044424	-	-	gi|440892865|gb|ELR45865.1|/0/BTB/POZ domain-containing protein 6, partial [Bos mutus]
100125778	23.72	26.71	25.7	25.39	25.89	25.28	28.18	27.65	27.18	27.33	25.89	28.91	NM_001105051.1	RING1	Bos taurus ring finger protein 1 (RING1), mRNA	K10695|1|8e-94|347|pale:102888635|E3 ubiquitin-protein ligase RNF1/2 [EC:2.3.2.27]	GO:0016604//nuclear body;GO:0031519//PcG protein complex;GO:0000803//sex chromosome	GO:0046914//transition metal ion binding;GO:0019787//ubiquitin-like protein transferase activity	GO:0006351//transcription, DNA-templated;GO:0010390//histone monoubiquitination;GO:0043010//camera-type eye development;GO:0003002//regionalization	gi|157280011|ref|NP_001098521.1|/7.15956e-93/E3 ubiquitin-protein ligase RING1 [Bos taurus]
100125779	7.32	7.25	6.01	6.55	5.94	6.48	7.02	7.05	6.76	7.56	8.09	7.97	NM_001105052.2	PCYT1A	Bos taurus phosphate cytidylyltransferase 1, choline, alpha (PCYT1A), mRNA	K00968|1|0.0|754|bta:100125779|choline-phosphate cytidylyltransferase [EC:2.7.7.15]	GO:0031090//organelle membrane;GO:0044444//cytoplasmic part	-	GO:0050896//response to stimulus;GO:0046165	gi|157280013|ref|NP_001098522.1|/0/choline-phosphate cytidylyltransferase A [Bos taurus]
100125833	20.14	22.4	20.92	19.84	23.73	23.04	17.71	21.04	18.04	13.42	15.7	15.72	NM_001105472.1	RERGL	Bos taurus RERG/RAS-like (RERGL), mRNA	K17198|1|5e-113|410|bom:102286848|Ras-related and estrogen-regulated growth inhibitor-like protein	-	GO:0017111//nucleoside-triphosphatase activity;GO:0032550	GO:0035556//intracellular signal transduction;GO:0009154//purine ribonucleotide catabolic process	gi|157428068|ref|NP_001098942.1|/4.67478e-112/ras-related and estrogen-regulated growth inhibitor-like protein [Bos taurus]
100125834	88.19	81.89	83.51	90.84	82.24	88.75	67.33	64.79	63.85	53.37	53.31	54.58	NM_001105473.2	STOM	Bos taurus stomatin (STOM), mRNA	K17286|1|1e-145|519|bta:100125834|erythrocyte band 7 integral membrane protein	GO:0016021//integral component of membrane;GO:0043232	-	-	gi|157428070|ref|NP_001098943.1|/9.70488e-145/erythrocyte band 7 integral membrane protein [Bos taurus]
100125835	30.21	30.88	27.41	29.21	25.72	29.15	28.22	26.85	24.11	22.88	20.68	22.32	NM_001105474.2	PCYOX1	Bos taurus prenylcysteine oxidase 1 (PCYOX1), mRNA	K05906|1|0.0|1009|bta:100125835|prenylcysteine oxidase / farnesylcysteine lyase [EC:1.8.3.5 1.8.3.6]	GO:0000323//lytic vacuole	GO:0016670//oxidoreductase activity, acting on a sulfur group of donors, oxygen as acceptor	GO:0000098//sulfur amino acid catabolic process;GO:0019941//modification-dependent protein catabolic process	gi|157428072|ref|NP_001098944.1|/0/prenylcysteine oxidase 1 precursor [Bos taurus]
100125836	15.1	16.36	16.36	16.48	15.38	15	17.67	17.33	17.82	18.59	21	19.52	NM_001105475.2	WDR5	Bos taurus WD repeat domain 5 (WDR5), mRNA	K14963|1|0.0|691|mcf:102133326|COMPASS component SWD3	GO:0044665//MLL1/2 complex;GO:0000123//histone acetyltransferase complex	GO:0042393//histone binding;GO:0010485//H4 histone acetyltransferase activity;GO:0018024//histone-lysine N-methyltransferase activity	GO:0048731//system development;GO:0006351//transcription, DNA-templated;GO:0043967//histone H4 acetylation;GO:0034968//histone lysine methylation	gi|725600974|ref|XP_010350505.1|/0/PREDICTED: WD repeat-containing protein 5 isoform X1 [Saimiri boliviensis boliviensis]
100125876	77.73	86.82	82.05	80.09	84.35	77.76	83.28	78.42	80.27	80.34	71	82.13	NM_001105476.1	GLMP	Bos taurus chromosome 3 open reading frame, human C1orf85 (GLMP), mRNA	-	GO:0031224//intrinsic component of membrane;GO:0005764//lysosome	GO:0000981//RNA polymerase II transcription factor activity, sequence-specific DNA binding;GO:0000975//regulatory region DNA binding	GO:0006366//transcription from RNA polymerase II promoter	gi|157428076|ref|NP_001098946.1|/0/glycosylated lysosomal membrane protein precursor [Bos taurus]
100125877	20.96	20.63	21.12	20.01	20.41	21.38	18.47	18.11	15.02	24.01	22.84	24.48	NM_001105477.1	POLR2M	Bos taurus polymerase (RNA) II (DNA directed) polypeptide M (POLR2M), mRNA	-	GO:0012505//endomembrane system;GO:0044297//cell body	GO:0034062//RNA polymerase activity	GO:0051643//endoplasmic reticulum localization	gi|172046249|sp|Q17QE3.2|GRL1A_BOVIN/2.87257e-171/RecName: Full=DNA-directed RNA polymerase II subunit GRINL1A; AltName: Full=DNA-directed RNA polymerase II subunit M; AltName: Full=GRINL1A downstream protein 1; Short=Gdown1; AltName: Full=Glutamate receptor-like protein 1A
100125878	290.39	313.28	330.15	234.82	328.73	305.28	277.96	306.43	296.32	241.56	183.92	195.88	NM_001105478.1	SSLP1	Bos taurus secreted seminal-vesicle Ly-6 protein 1 (SSLP1), mRNA	K08111|1|5e-14|81.6|bom:102284894|glypican 5	-	-	-	gi|833496433|ref|XP_012770936.1|/1.66698e-34/hypothetical protein, conserved [Babesia bigemina]
100125879	12.8	11.8	13.75	12.15	12.32	12.96	13.59	12.87	12.75	17.65	18.62	18.16	NM_001105479.1	RRP36	Bos taurus ribosomal RNA processing 36 homolog (S. cerevisiae) (RRP36), mRNA	K14795|1|8e-127|456|bta:100125879|ribosomal RNA-processing protein 36	GO:0031981//nuclear lumen	-	GO:0042254//ribosome biogenesis	gi|157428082|ref|NP_001098949.1|/7.02991e-126/ribosomal RNA processing protein 36 homolog [Bos taurus]
100125880	24.88	29.27	27.56	27.97	31.97	27.87	26.84	27.33	26.74	27.96	27.93	28.24	NM_001105480.2	C29H11orf68	Bos taurus chromosome 29 open reading frame, human C11orf68 (C29H11orf68), mRNA	-	-	-	-	gi|208431806|ref|NP_001098950.2|/3.46221e-133/UPF0696 protein C11orf68 homolog [Bos taurus]
100125881	35.84	38.44	38.17	35.51	37.99	37.18	40.09	37.85	39.04	39.69	39.01	42.11	NM_001105481.1	RAB8A	Bos taurus RAB8A, member RAS oncogene family (RAB8A), mRNA	K07901|1|7e-115|416|pale:102888123|Ras-related protein Rab-8A	GO:0030666//endocytic vesicle membrane;GO:0005815//microtubule organizing center;GO:0044327//dendritic spine head;GO:0044297//cell body;GO:0072372//primary cilium;GO:0005768//endosome	GO:0032550;GO:0017016//Ras GTPase binding;GO:0019900//kinase binding	GO:0048168//regulation of neuronal synaptic plasticity;GO:0006906//vesicle fusion;GO:0015031//protein transport;GO:0006887//exocytosis;GO:0048667//cell morphogenesis involved in neuron differentiation;GO:0010927;GO:0035556//intracellular signal transduction	gi|664772107|ref|XP_008505261.1|/1.22715e-114/PREDICTED: ras-related protein Rab-8A [Equus przewalskii]
100125882	12.33	11.19	12.44	12.09	11.37	12.86	12.81	11.25	12.19	13.71	14.35	17.04	NM_001038073.1,NM_001105482.1	AARSD1	Bos taurus alanyl-tRNA synthetase domain containing 1 (AARSD1), transcript variant 2, mRNA	K07050|1|0.0|848|bta:100125882|misacylated tRNA(Ala) deacylase [EC:3.1.1.-]	GO:0044424	GO:0043169//cation binding;GO:0032550;GO:0004812//aminoacyl-tRNA ligase activity	GO:0006418//tRNA aminoacylation for protein translation	gi|990023808|ref|XP_015454859.1|/2.64975e-69/PREDICTED: alanyl-tRNA editing protein Aarsd1 isoform X2 [Pteropus alecto]
100125883	25.74	26.91	27.02	23.08	22.83	23.47	26.91	24.77	26.57	22.13	22.68	23.19	NM_001105483.2	KAT8	Bos taurus K(lysine) acetyltransferase 8 (KAT8), mRNA	K11308|1|0.0|885|bta:100125883|histone acetyltransferase MYST1 [EC:2.3.1.48]	GO:0044665//MLL1/2 complex;GO:0000775//chromosome, centromeric region	GO:0010485//H4 histone acetyltransferase activity;GO:0042393//histone binding	GO:0030097//hemopoiesis;GO:0006351//transcription, DNA-templated	gi|914906000|ref|XP_013213399.1|/0/PREDICTED: histone acetyltransferase KAT8 isoform X1 [Ictidomys tridecemlineatus]
100125914	5.58	4.02	5.35	3.53	4.09	4.41	4.94	5.89	5.39	5.13	6.52	6.52	NM_001105485.1	NT5DC1	Bos taurus 5'-nucleotidase domain containing 1 (NT5DC1), mRNA	K01794|1|3e-147|524|pss:102445811|chondroitin-glucuronate 5-epimerase [EC:5.1.3.19];K13702|2|2e-60|235|xtr:100135182|abhydrolase domain-containing protein 10 [EC:3.1.1.93];K01081|3|1e-20|103|cbr:CBG02038|5'-nucleotidase [EC:3.1.3.5]	-	GO:0043169//cation binding;GO:0003824//catalytic activity	-	gi|157428094|ref|NP_001098955.1|/0/5'-nucleotidase domain-containing protein 1 [Bos taurus]
100125915	0	0	0	0.05	0.08	0	0	0	0.04	0	0	0.05	NM_001105486.2	CTXN3	Bos taurus cortexin 3 (CTXN3), mRNA	-	GO:0044425	-	-	gi|488515129|ref|XP_004449574.1|/5.11925e-30/PREDICTED: cortexin-3 [Dasypus novemcinctus]
100125917	20.29	20.08	20.63	18.43	21.99	18.97	18.79	17.8	17.86	17.2	16.78	20.15	NM_001105488.1	RFXANK	Bos taurus regulatory factor X-associated ankyrin-containing protein (RFXANK), mRNA	K08062|1|5e-132|473|bta:100125917|regulatory factor X-associated ankyrin-containing protein	GO:0043231//intracellular membrane-bounded organelle	GO:0019899//enzyme binding	GO:0007264//small GTPase mediated signal transduction	gi|803069338|ref|XP_012033061.1|/3.57105e-145/PREDICTED: DNA-binding protein RFXANK isoform X1 [Ovis aries]
100125919	14.06	16.59	15.48	15.37	17.58	14.06	13.1	14.44	13.77	9.69	10.65	12.94	NM_001105489.1	NPDC1	Bos taurus neural proliferation, differentiation and control, 1 (NPDC1), mRNA	K01509|1|6e-54|214|aml:100477610|adenosinetriphosphatase [EC:3.6.1.3];K09367|3|2e-13|79.7|pbi:103061913|POU domain transcription factor, class 5	-	-	-	gi|157428102|ref|NP_001098959.1|/9.02096e-141/neural proliferation differentiation and control protein 1 precursor [Bos taurus]
100125921	61.29	70.92	67.72	68.78	76.84	65.36	65.15	62.74	58.87	53.62	55.76	58.16	NM_001105491.1	TMEM9	Bos taurus transmembrane protein 9 (TMEM9), mRNA	K06013|1|6e-11|71.2|hro:HELRODRAFT_193946|STE24 endopeptidase [EC:3.4.24.84]	GO:0031224//intrinsic component of membrane;GO:0000323//lytic vacuole	-	-	gi|942095990|ref|XP_014338254.1|/7.29835e-92/PREDICTED: transmembrane protein 9 isoform X1 [Bos mutus]
100125922	45.54	39.15	39.3	40.32	40.71	39.55	43.07	38.01	41.47	41.11	44.19	47.92	NM_001105492.1	RER1	Bos taurus retention in endoplasmic reticulum sorting receptor 1 (RER1), mRNA	-	GO:0031228//intrinsic component of Golgi membrane	-	GO:0048193//Golgi vesicle transport	gi|157428108|ref|NP_001098962.1|/4.67513e-112/protein RER1 [Bos taurus]
100125923	8.28	9.16	8.59	8.25	9.38	5.76	8.85	8	8.95	7.19	7.17	6.95	NM_001105493.2	SCO2	Bos taurus SCO cytochrome oxidase deficient homolog 2 (yeast) (SCO2), mRNA	K07152|1|2e-133|478|bta:100125923|protein SCO1/2	GO:0019866//organelle inner membrane	GO:0046914//transition metal ion binding	GO:0050896//response to stimulus;GO:0022900//electron transport chain;GO:0043009//chordate embryonic development;GO:0003008;GO:0000041//transition metal ion transport;GO:0043623//cellular protein complex assembly;GO:0030003//cellular cation homeostasis	gi|157428110|ref|NP_001098963.1|/1.39324e-132/protein SCO2 homolog, mitochondrial precursor [Bos taurus]
100125924	10.99	11.44	12	11.66	11.2	10.27	11.66	11.54	10.79	10.9	8.74	11.3	NM_001105494.1	CTXN1	Bos taurus cortexin 1 (CTXN1), mRNA	-	-	-	-	gi|965934728|ref|XP_014951131.1|/2.10045e-16/PREDICTED: cortexin-1 isoform X1 [Ovis aries]
100125925	1.01	0.58	0.42	0.76	0.71	0.5	0.49	0.44	0.29	0.38	0.29	0.42	NM_001105495.2	FAM228B	Bos taurus family with sequence similarity 228, member B (FAM228B), mRNA	-	-	-	-	gi|157428114|ref|NP_001098965.1|/8.19802e-154/protein FAM228B [Bos taurus]
100125926	58.01	51.48	53.57	52.25	47.16	48.01	57.91	51.42	51.97	51.11	54.11	56.88	NM_001105496.1	TMED7	Bos taurus transmembrane emp24 protein transport domain containing 7 (TMED7), mRNA	K14825|1|8e-108|392|oas:101106591|protein ERP2	GO:0031224//intrinsic component of membrane;GO:0043231//intracellular membrane-bounded organelle	-	GO:0051234//establishment of localization	gi|157428116|ref|NP_001098966.1|/7.5187e-107/transmembrane emp24 domain-containing protein 7 precursor [Bos taurus]
100125927	27.35	26.17	29.05	28.42	26.12	28.66	27.88	26.63	32.58	37.14	36.59	38.29	NM_001105497.2	PDCD6	Bos taurus programmed cell death 6 (PDCD6), mRNA	K08585|1|2e-18|95.9|cfo:105251302|calpain, invertebrate [EC:3.4.22.-];K08584|4|1e-17|93.2|cfa:487273|calpain, small subunit 2	GO:0043231//intracellular membrane-bounded organelle;GO:0031982//vesicle	GO:0046872//metal ion binding;GO:0042802//identical protein binding	GO:0010038//response to metal ion;GO:0006915//apoptotic process;GO:0015031//protein transport;GO:0006950//response to stress	gi|74003143|ref|XP_851917.1|/8.1222e-95/PREDICTED: programmed cell death protein 6 isoform X1 [Canis lupus familiaris]
100125928	4.83	6.12	4.31	5.52	4.66	4.16	4.62	3.72	4.66	1.88	2.99	3.01	NM_001105498.1	HILPDA	Bos taurus hypoxia inducible lipid droplet-associated (HILPDA), mRNA	-	-	-	GO:0010883//regulation of lipid storage;GO:0001816//cytokine production;GO:0008283//cell proliferation	gi|157428120|ref|NP_001098968.1|/1.49552e-48/hypoxia-inducible lipid droplet-associated protein [Bos taurus]
100125937	2.91	3.37	3.25	3.13	2.96	3.27	2.51	2.77	2.61	2.41	2	2.44	NM_001105500.2	SNX22	Bos taurus sorting nexin 22 (SNX22), mRNA	K17941|1|3e-81|304|bta:100125937|sorting nexin-22/24	-	GO:0005543//phospholipid binding	GO:0044763	gi|157428122|ref|NP_001098970.1|/3.17743e-80/sorting nexin-22 [Bos taurus]
100125938	35.47	35.39	36.16	34	34.38	36.77	35.6	36.6	34.6	38.17	36.64	31.77	NM_001105501.2	UBFD1	Bos taurus ubiquitin family domain containing 1 (UBFD1), mRNA	-	-	-	-	gi|157428124|ref|NP_001098971.1|/9.60001e-154/ubiquitin domain-containing protein UBFD1 [Bos taurus]
100125939	17.54	16.23	17.55	17.35	15.93	16.36	16.4	15.99	15.9	17.28	17.75	19.6	NM_001105502.1	C18H16orf70	Bos taurus chromosome 18 open reading frame, human C16orf70 (C18H16orf70), mRNA	-	-	-	-	gi|157428126|ref|NP_001098972.1|/1.03664e-173/UPF0183 protein C16orf70 homolog [Bos taurus]
100125940	17.11	18.35	17.63	16.65	17.53	17.12	18.01	15.55	17.38	14.77	16.65	19	NM_001105503.2	THOC6	Bos taurus THO complex 6 homolog (Drosophila) (THOC6), mRNA	K13175|1|2e-171|604|bta:100125940|THO complex subunit 6	GO:0000346//transcription export complex	-	-	gi|296473416|tpg|DAA15531.1|/1.39544e-170/TPA: THO complex 6 homolog [Bos taurus]
100125941	0.7	0.63	0.95	0.79	0.92	0.93	0.65	0.4	0.71	0.9	0.88	0.59	NM_001105504.1	CLRN3	Bos taurus clarin 3 (CLRN3), mRNA	-	-	-	-	gi|157428130|ref|NP_001098974.1|/4.58973e-96/clarin-3 [Bos taurus]
100125942	17.64	16.13	17.29	16.55	20.09	17.11	14.24	13.2	17.14	13.65	15.16	13.36	NM_001105505.1	ATRAID	Bos taurus all-trans retinoic acid-induced differentiation factor (ATRAID), mRNA	-	GO:0044444//cytoplasmic part;GO:0012505//endomembrane system;GO:0016020//membrane	GO:0005488	GO:0008054//negative regulation of cyclin-dependent protein serine/threonine kinase by cyclin degradation;GO:0008285//negative regulation of cell proliferation;GO:0030282//bone mineralization;GO:0001649//osteoblast differentiation;GO:0010467//gene expression	gi|119936484|gb|ABM06134.1|/6.90344e-126/apoptosis related protein 3 isoform b [Bos taurus]
100125944	2	1.45	1.68	2.36	2.2	2.95	1.48	1.11	1.1	1.41	1.06	1.12	NM_001105507.1	TTC9B	Bos taurus tetratricopeptide repeat domain 9B (TTC9B), mRNA	K09572|1|1e-06|56.2|cin:100178843|FK506-binding protein 6 [EC:5.2.1.8];K05864|2|7e-06|53.5|tru:101066949|peptidyl-prolyl isomerase D [EC:5.2.1.8]	-	-	-	gi|157428134|ref|NP_001098977.1|/6.50301e-87/tetratricopeptide repeat protein 9B [Bos taurus]
100125945	23.71	24.02	22.95	22.07	21.45	20.59	25.22	21.59	22.02	26.42	22.09	27.5	NM_001105508.2	ELOF1	Bos taurus elongation factor 1 homolog (S. cerevisiae) (ELOF1), mRNA	K13617|1|2e-23|111|nvi:100121028|protein phosphatase methylesterase 1 [EC:3.1.1.89]	GO:0043231//intracellular membrane-bounded organelle	GO:0043169//cation binding;GO:0008135//translation factor activity, RNA binding	GO:0006412//translation;GO:0006351//transcription, DNA-templated	gi|759178970|ref|XP_011378636.1|/9.40787e-38/PREDICTED: transcription elongation factor 1 homolog isoform X1 [Pteropus vampyrus]
100125949	0.04	0.04	0	0.09	0.05	0.07	0.07	0.04	0.05	0.12	0	0.17	-
100126041	67.89	64.98	64.2	63.57	62.75	63.16	63.74	63.99	65.67	57.49	54.34	57.37	NM_001105645.1	COPA	Bos taurus coatomer protein complex, subunit alpha (COPA), mRNA	K05236|1|0.0|2438|bta:100126041|coatomer protein complex, subunit alpha (xenin)	GO:0030120//vesicle coat;GO:0044421	GO:0005102//receptor binding	GO:0007589//body fluid secretion;GO:0048193//Golgi vesicle transport;GO:0015031//protein transport	gi|157785569|ref|NP_001099115.1|/0/coatomer subunit alpha [Bos taurus]
100126042	19.41	18.39	19.78	17.21	17.35	16	18.9	17.33	18.49	16.71	15.82	19.04	NM_001105646.1	ALDH4A1	Bos taurus aldehyde dehydrogenase 4 family, member A1 (ALDH4A1), mRNA	K00294|1|0.0|1091|bta:100126042|1-pyrroline-5-carboxylate dehydrogenase [EC:1.2.1.88]	GO:0044429	GO:0016646//oxidoreductase activity, acting on the CH-NH group of donors, NAD or NADP as acceptor;GO:0016903//oxidoreductase activity, acting on the aldehyde or oxo group of donors;GO:0005515//protein binding	GO:0006560//proline metabolic process;GO:0006536//glutamate metabolic process	gi|157785571|ref|NP_001099116.1|/0/delta-1-pyrroline-5-carboxylate dehydrogenase, mitochondrial precursor [Bos taurus]
100126043	0.1	0.53	0.2	0.42	0.32	0.53	0.31	0.33	0.32	0.58	0.28	0.13	XR_806876.2	LOC100126043	PREDICTED: Bos taurus uncharacterized LOC100126043 (LOC100126043), misc_RNA	K09228|1|7e-18|92.8|chx:102168713|KRAB domain-containing zinc finger protein	-	-	-	gi|157279390|gb|AAI53279.1|/4.39703e-44/LOC100126043 protein [Bos taurus]
100126045	11.47	12.75	13.97	11.29	11.3	12.68	10.38	12.62	10.6	9.65	8.88	10.3	NM_001105648.1	ENTPD2	Bos taurus ectonucleoside triphosphate diphosphohydrolase 2 (ENTPD2), mRNA	K01509|1|0.0|908|bta:100126045|adenosinetriphosphatase [EC:3.6.1.3]	GO:0005604//basement membrane	GO:0016462//pyrophosphatase activity	GO:0009137;GO:0007166//cell surface receptor signaling pathway	gi|296481947|tpg|DAA24062.1|/0/TPA: ectonucleoside triphosphate diphosphohydrolase 2 [Bos taurus]
100126046	7.15	9.68	9.38	8.66	9.14	7.62	9.15	9.17	9.51	9.52	9.59	10.77	NM_001105649.1	ZNF444	Bos taurus zinc finger protein 444 (ZNF444), mRNA	K09230|1|7e-131|470|bta:100126046|SCAN domain-containing zinc finger protein	-	GO:0005488	-	gi|157785577|ref|NP_001099119.1|/6.23021e-130/zinc finger protein 444 [Bos taurus]
100126047	4.43	3.99	4.03	3.91	4.1	4.42	2.67	2.77	4.13	2.75	2.3	2.45	NM_001105650.2	NUDT6	Bos taurus nudix (nucleoside diphosphate linked moiety X)-type motif 6 (NUDT6), mRNA	K14575|1|7e-10|68.2|gga:422665|AAA family ATPase	-	GO:0003824//catalytic activity	-	gi|157785579|ref|NP_001099120.1|/5.33327e-149/nucleoside diphosphate-linked moiety X motif 6 [Bos taurus]
100126049	3.04	3.26	3.02	3.7	2.75	2.98	3.05	2.64	2.24	1.36	1.71	1.25	NM_001105652.2	NUDT14	Bos taurus nudix (nucleoside diphosphate linked moiety X)-type motif 14 (NUDT14), mRNA	K08077|1|1e-116|421|bta:100126049|UDP-sugar diphosphatase [EC:3.6.1.45]	GO:0044424	GO:0016462//pyrophosphatase activity;GO:0043169//cation binding	-	gi|157785581|ref|NP_001099122.1|/1.0462e-115/uridine diphosphate glucose pyrophosphatase [Bos taurus]
100126050	0.15	0.07	0.15	0.08	0	0	0	0	0.08	0	0	0	NM_001105653.1	ELANE	Bos taurus elastase, neutrophil expressed (ELANE), mRNA	K01327|1|6e-143|508|bta:100126050|leukocyte elastase [EC:3.4.21.37]	GO:0016023//cytoplasmic, membrane-bounded vesicle	GO:0004175//endopeptidase activity;GO:0005539//glycosaminoglycan binding;GO:0019899//enzyme binding	GO:0009620//response to fungus;GO:0002437//inflammatory response to antigenic stimulus;GO:0042033//chemokine biosynthetic process;GO:0008284//positive regulation of cell proliferation;GO:0006897//endocytosis;GO:0009416//response to light stimulus;GO:0002237//response to molecule of bacterial origin;GO:0002684//positive regulation of immune system process;GO:0042108//positive regulation of cytokin…	gi|157785583|ref|NP_001099123.1|/5.72547e-142/neutrophil elastase precursor [Bos taurus]
100126052	8.25	7.05	7.96	8.96	7.53	7.18	7.37	8.9	7.82	5.06	7.16	7.47	NM_001105654.2	TMEM234	Bos taurus transmembrane protein 234 (TMEM234), mRNA	K03246|1|3e-18|95.1|lve:103068681|translation initiation factor 3 subunit I	GO:0031224//intrinsic component of membrane	-	-	gi|157785585|ref|NP_001099124.1|/4.34761e-59/transmembrane protein 234 precursor [Bos taurus]
100126053	0	0	0	0	0	0	0	0	0	0	0.08	0.07	NM_001105655.2	LOC100126053	Bos taurus uncharacterized LOC100126053 (LOC100126053), mRNA	K15694|1|4e-14|81.6|mze:101480214|RING finger protein 43 [EC:2.3.2.27];K09414|2|3e-09|65.5|lgi:LOTGIDRAFT_214431|heat shock transcription factor 1;K09418|4|2e-07|59.7|cel:CELE_Y53C10A.12|heat shock transcription factor, invertebrate;K09416|5|6e-07|57.8|phi:102102382|heat shock transcription factor 3	GO:0043231//intracellular membrane-bounded organelle	GO:0003677//DNA binding;GO:0001071//nucleic acid binding transcription factor activity	-	gi|157785587|ref|NP_001099125.1|/0/uncharacterized protein LOC100126053 [Bos taurus]
100126055	14.19	13.63	19.09	15.21	18.05	17.68	17.29	14.05	14.64	17.22	17.03	19.59	NM_001105657.1	PIN4	Bos taurus protein (peptidylprolyl cis/trans isomerase) NIMA-interacting, 4 (parvulin) (PIN4), mRNA	K09579|1|4e-57|221|pps:100990176|peptidyl-prolyl cis-trans isomerase NIMA-interacting 4 [EC:5.2.1.8]	GO:0015630//microtubule cytoskeleton;GO:0031981//nuclear lumen;GO:0044429;GO:0030529//intracellular ribonucleoprotein complex	GO:0016859//cis-trans isomerase activity;GO:0043566//structure-specific DNA binding	GO:0044267//cellular protein metabolic process;GO:0042254//ribosome biogenesis	gi|440898939|gb|ELR50334.1|/5.11438e-63/Peptidyl-prolyl cis-trans isomerase NIMA-interacting 4, partial [Bos mutus]
100126076	19.96	22.63	23.15	22.5	23.96	22.19	19.54	18.62	22.34	21.32	18.85	21.25	NM_001109808.1	AP1G2	Bos taurus adaptor-related protein complex 1, gamma 2 subunit (AP1G2), mRNA	K12391|1|0.0|1233|bom:102274829|AP-1 complex subunit gamma-1	GO:0016023//cytoplasmic, membrane-bounded vesicle;GO:0030119//AP-type membrane coat adaptor complex	GO:0022892	GO:0015031//protein transport	gi|982935913|ref|XP_005211305.3|/0/PREDICTED: AP-1 complex subunit gamma-like 2 isoform X1 [Bos taurus]
100126170	9.27	10.21	10.21	9	8.69	7.67	10.22	10.07	9.4	10.42	10.52	11.15	NM_001109963.2	PHRF1	Bos taurus PHD and ring finger domains 1 (PHRF1), mRNA	K17586|1|0.0|1478|bta:100126170|PHD and RING finger domain-containing protein 1	-	-	-	gi|356991154|ref|NP_001103433.2|/0/PHD and RING finger domain-containing protein 1 [Bos taurus]
100126171	0.01	0	0	0	0.02	0	0	0	0	0	0	0	NM_001109964.1	DPYSL5	Bos taurus dihydropyrimidinase-like 5 (DPYSL5), mRNA	K07529|1|0.0|1113|oas:101111869|dihydropyrimidinase-like 5	GO:0032991//macromolecular complex;GO:0043005//neuron projection;GO:0044297//cell body;GO:0044444//cytoplasmic part	GO:0016810//hydrolase activity, acting on carbon-nitrogen (but not peptide) bonds	GO:0048731//system development;GO:0006935//chemotaxis;GO:0006206//pyrimidine nucleobase metabolic process;GO:0030154//cell differentiation;GO:0007154//cell communication	gi|803310554|ref|XP_012013629.1|/0/PREDICTED: dihydropyrimidinase-related protein 5 isoform X2 [Ovis aries musimon]
100126179	0.02	0.02	0	0.02	0.03	0	0.01	0.01	0	0.02	0.07	0.01	NM_001109965.1	ZNF75A	Bos taurus zinc finger protein 75a (ZNF75A), mRNA	K09229|1|0.0|1087|bom:102283971|KRAB and SCAN domains-containing zinc finger protein	-	-	-	gi|741973418|ref|XP_010817350.1|/0/PREDICTED: zinc finger protein 75A isoform X1 [Bos taurus]
100126182	9.07	9.36	10.49	8.22	8.52	7.93	7.71	8.98	9.56	9.83	9.33	8.53	NM_001109966.1	COX19	Bos taurus COX19 cytochrome c oxidase assembly homolog (S. cerevisiae) (COX19), mRNA	K18183|1|1e-46|190|bom:102265679|cytochrome c oxidase assembly protein subunit 19	GO:0044444//cytoplasmic part	-	-	gi|158262755|ref|NP_001103436.1|/1.39098e-45/cytochrome c oxidase assembly protein COX19 [Bos taurus]
100126192	0.87	0.56	0.56	0.68	0.55	0.73	0.24	0.31	0.18	0.28	0.37	0.18	NR_003958.2	H19	Bos taurus H19, imprinted maternally expressed transcript (non-protein coding) (H19), long non-coding RNA	-	-	-	-	gi|803329735|ref|XP_012022987.1|/5.09209e-69/PREDICTED: LOW QUALITY PROTEIN: uncharacterized protein LOC101102683 [Ovis aries musimon]
100126230	0.05	0.03	0	0.01	0.04	0	0	0	0	0.13	0	0	NM_001110098.1	LOC100126230	Bos taurus JY-1 (LOC100126230), mRNA	-	-	-	-	gi|158519803|ref|NP_001103568.1|/1.96797e-40/JY-1 [Bos taurus]
100126247	3.93	3.45	3.07	4.03	4.83	3.56	4.73	4.01	4.15	4.45	7.45	6.23	XM_015467264.1	EXOSC6	PREDICTED: Bos taurus exosome component 6 (EXOSC6), mRNA	K12587|1|1e-48|196|bta:100126247|exosome complex component MTR3	-	-	-	gi|982998864|ref|XP_015322750.1|/1.77666e-94/PREDICTED: LOW QUALITY PROTEIN: exosome complex component MTR3 [Bos taurus]
100126272	1.96	2.56	2.11	1.92	2.28	2.04	1.84	1.83	1.75	1.62	2.04	2.39	NM_001110191.1	CD302	Bos taurus CD302 molecule (CD302), mRNA	K06559|1|3e-114|377|chx:102168948|lymphocyte antigen 75;K06722|4|4e-112|370|phd:102334041|CD302 antigen	GO:0042995//cell projection;GO:0044444//cytoplasmic part;GO:0031224//intrinsic component of membrane	GO:0005488	GO:0006897//endocytosis	gi|942058567|ref|XP_014334161.1|/4.92794e-115/PREDICTED: LOW QUALITY PROTEIN: lymphocyte antigen 75 [Bos mutus]
100126443	1.05	0.85	0.59	0.85	0.93	0.56	0.58	0.56	0.75	0.72	0.98	0.79	NM_001110444.2	ZNF713	Bos taurus zinc finger protein 713 (ZNF713), mRNA	K09228|1|0.0|939|bom:102276952|KRAB domain-containing zinc finger protein	GO:0044464	GO:0046914//transition metal ion binding;GO:0097159//organic cyclic compound binding	GO:0006351//transcription, DNA-templated	gi|966003582|ref|XP_014959669.1|/0/PREDICTED: zinc finger protein 713 isoform X2 [Ovis aries]
100126444	3.52	2.75	3.45	2.68	3.55	3.5	4.14	3.07	3.89	2.92	4.45	3.72	NM_001110445.1	PCP4L1	Bos taurus Purkinje cell protein 4 like 1 (PCP4L1), mRNA	-	-	-	-	gi|955545121|ref|XP_014635145.1|/3.27878e-16/PREDICTED: Purkinje cell protein 4-like protein 1 [Ceratotherium simum simum]
100126445	14.98	15.08	12.92	12.76	15.34	11.85	15.23	13.01	13.65	11.14	12.69	11.77	NM_001110446.1	DGCR6L	Bos taurus DiGeorge syndrome critical region gene 6-like (DGCR6L), mRNA	K06262|1|1e-06|56.6|cjc:100896535|platelet glycoprotein Ib beta chain	GO:0031012//extracellular matrix;GO:0043231//intracellular membrane-bounded organelle	-	GO:0022610;GO:0009653//anatomical structure morphogenesis	gi|160333824|ref|NP_001103916.1|/6.52731e-94/protein DGCR6L [Bos taurus]
100126544	8.22	6.32	8.89	6.35	9.15	6.53	6.11	6.41	9.28	8.51	7.7	8.77	NM_001110447.2	LOC100126544	Bos taurus uncharacterized LOC100126544 (LOC100126544), mRNA	-	-	-	-	gi|982246182|ref|XP_015305034.1|/3.81831e-42/PREDICTED: uncharacterized protein C6orf1 homolog isoform X1 [Macaca fascicularis]
100126817	0	0.18	0	0	0	0	0	0	0	0	0	0	NM_001195070.1	TEX43	Bos taurus testis expressed 43 (TEX43), mRNA	-	-	-	-	gi|303519354|ref|NP_001181999.1|/1.71091e-74/testis-expressed sequence 43 protein [Bos taurus]
100126826	0	0	0	0.05	0	0	0	0	0	0	0	0	-
100126828	10.25	10.18	11.37	12.03	10.5	7.62	11.62	7.88	6.47	16.17	12.15	12.01	NR_036646.1	RMRP	Bos taurus RNA component of mitochondrial RNA processing endoribonuclease (RMRP), RNase MRP RNA	-	-	-	-	gi|431902819|gb|ELK09034.1|/5.83692e-11/hypothetical protein PAL_GLEAN10008241 [Pteropus alecto]
100134966	20.14	19.64	21.1	18.16	19.29	18.56	19.84	21.21	20.79	22.59	21.73	22.33	NM_001206358.1	PPP2R5D	Bos taurus protein phosphatase 2, regulatory subunit B', delta (PPP2R5D), mRNA	K11584|1|0.0|1109|cfr:102507729|serine/threonine-protein phosphatase 2A regulatory subunit B'	-	-	-	gi|560959179|ref|XP_006202043.1|/0/PREDICTED: serine/threonine-protein phosphatase 2A 56 kDa regulatory subunit delta isoform isoform X1 [Vicugna pacos]
100135053	13.96	17.37	14.94	15.55	17.63	13.92	17.78	14.59	13.54	16.17	16.69	17.16	NM_001113729.2	ZNF771	Bos taurus zinc finger protein 771 (ZNF771), mRNA	K09228|1|3e-82|307|asn:102387496|KRAB domain-containing zinc finger protein	GO:0044464	GO:0097159//organic cyclic compound binding	-	gi|803240253|ref|XP_011980224.1|/2.26823e-164/PREDICTED: zinc finger protein 771 isoform X2 [Ovis aries musimon]
100135054	21.88	22.24	22.24	21.56	20.18	21.27	22.78	20.65	17.9	20.45	23.72	22.74	NM_001113572.1	GTF3A	Bos taurus general transcription factor IIIA (GTF3A), mRNA	K09191|1|0.0|798|bom:102277038|general transcription factor IIIA	-	GO:0003676//nucleic acid binding;GO:0046914//transition metal ion binding	-	gi|742169366|ref|XP_010849559.1|/0/PREDICTED: transcription factor IIIA [Bison bison bison]
100137087	2.36	2.88	2.41	2.99	2.78	2.31	2.57	1.82	2.38	2.94	3.5	3.84	NM_001114658.2	JMJD7	Bos taurus jumonji domain containing 7 (JMJD7), mRNA	K19219|1|0.0|664|bta:100137087|jumonji domain-containing protein 7	-	-	-	gi|167900435|ref|NP_001108130.1|/0/jmjC domain-containing protein 7 [Bos taurus]
100137722	0.14	0.26	0.18	0.14	0.22	0.14	0	0.23	0.05	0.1	0.24	0.12	NM_001083766.1	PTP4A3	Bos taurus protein tyrosine phosphatase type IVA, member 3 (PTP4A3), mRNA	K18041|1|3e-92|341|bta:100137722|protein tyrosine phosphatase type IVA [EC:3.1.3.48]	GO:0005768//endosome;GO:0016020//membrane	GO:0004721//phosphoprotein phosphatase activity	GO:0006470//protein dephosphorylation	gi|139949068|ref|NP_001077235.1|/2.56411e-91/protein tyrosine phosphatase type IVA 3 [Bos taurus]
100137723	7.48	8.38	9.43	7.27	9.46	8.07	6.95	6.66	9.14	8.04	8.18	8.41	NM_001101057.1	GTF2H4	Bos taurus general transcription factor IIH, polypeptide 4, 52kDa (GTF2H4), mRNA	K03144|1|0.0|863|bta:100137723|transcription initiation factor TFIIH subunit 4	GO:0005667//transcription factor complex	GO:0003678//DNA helicase activity;GO:0004674//protein serine/threonine kinase activity;GO:0042623//ATPase activity, coupled	GO:0006281//DNA repair;GO:0006464//cellular protein modification process;GO:0006351//transcription, DNA-templated	gi|155371845|ref|NP_001094527.1|/0/general transcription factor IIH subunit 4 [Bos taurus]
100137734	0.12	0.09	0.28	0.03	0.2	0.19	0.12	0.15	0.13	0.08	0.08	0.19	NM_001206350.2	PILRA	Bos taurus paired immunoglobin-like type 2 receptor alpha (PILRA), mRNA	K15411|1|4e-124|448|bta:100137734|paired immunoglobulin-like type 2 receptor alpha	-	-	-	gi|151553923|gb|AAI49131.1|/2.57999e-145/LOC100137734 protein [Bos taurus]
100137737	4.81	4.68	4.89	4.24	4.41	3.55	4.16	4.13	4.38	4.08	3.82	4.26	NM_001191487.1	PIDD1	Bos taurus p53-induced death domain protein 1 (PIDD1), mRNA	K10130|1|0.0|1467|bta:100137737|leucine-rich repeats and death domain-containing protein	GO:0043231//intracellular membrane-bounded organelle	-	GO:0030330//DNA damage response, signal transduction by p53 class mediator;GO:0006915//apoptotic process	gi|529013034|ref|XP_005227315.1|/0/PREDICTED: p53-induced death domain-containing protein 1 isoform X1 [Bos taurus]
100137749	0.11	0.1	0.16	0.21	0.14	0.14	0.06	0.16	0.17	0.09	0.09	0.1	XM_015464708.1	COL19A1	PREDICTED: Bos taurus collagen type XIX alpha 1 (COL19A1), mRNA	K16629|1|9e-52|121|mze:101475455|collagen, type XXI, alpha	-	-	GO:0044763;GO:0032502//developmental process	gi|946643232|ref|XP_014413985.1|/0/PREDICTED: collagen alpha-1(XIX) chain [Camelus ferus]
100137759	2.07	3.1	2.06	1.83	2.48	2.47	2.13	3.09	1.97	1.86	1.72	2.02	XM_015470139.1	B4GALNT4	PREDICTED: Bos taurus beta-1,4-N-acetyl-galactosaminyl transferase 4 (B4GALNT4), mRNA	K09657|1|0.0|1193|bta:100137759|beta-1,4-N-acetylgalactosaminyltransferase 4 [EC:2.4.1.244]	-	-	-	gi|803331857|ref|XP_012024040.1|/0/PREDICTED: N-acetyl-beta-glucosaminyl-glycoprotein 4-beta-N-acetylgalactosaminyltransferase 1 isoform X2 [Ovis aries musimon]
100137763	4.27	4.53	3.89	3.65	3.53	3.47	3.5	3.84	3.85	3.47	2.38	3.83	XM_001789124.5,XM_005198006.3	UMAD1	PREDICTED: Bos taurus UBAP1-MVB12-associated (UMA) domain containing 1 (UMAD1), transcript variant X2, mRNA	-	-	-	-	gi|528903104|ref|XP_005198063.1|/3.9936e-57/PREDICTED: UBAP1-MVB12-associated (UMA)-domain containing protein 1 isoform X2 [Bos taurus]
100137803	8.23	9.07	10.3	9.73	9.07	8.43	7.96	7.9	8.15	7.34	6.43	7.33	XM_015466862.1,XM_015466863.1,XM_015466864.1,XM_015466865.1	PRDM16	PREDICTED: Bos taurus PR domain containing 16 (PRDM16), transcript variant X7, mRNA	K04462|1|0.0|1051|bom:102288339|ecotropic virus integration site 1 protein	-	-	-	gi|528980470|ref|XP_005217249.1|/0/PREDICTED: PR domain zinc finger protein 16 isoform X2 [Bos taurus]
100137824	0.9	0.22	0.85	0.54	0.46	0.54	0.38	0.46	1.14	0.42	0.19	0.39	NM_001145539.1	C19H17orf107	Bos taurus chromosome 19 open reading frame, human C17orf107 (C19H17orf107), mRNA	K04817|1|3e-08|47.8|ptr:468165|nicotinic acetylcholine receptor epsilon	-	-	-	gi|742155610|ref|XP_010845694.1|/5.75628e-58/PREDICTED: uncharacterized protein C17orf107 homolog [Bison bison bison]
100137826	0.43	0.43	0.4	0.58	0.39	0.46	0.56	0.49	0.54	0.35	0.34	0.31	XM_003582542.4	C8H9orf131	PREDICTED: Bos taurus chromosome 8 open reading frame, human C9orf131 (C8H9orf131), mRNA	K11653|1|5e-06|57.4|clv:102098157|AT-rich interactive domain-containing protein 1	-	-	-	gi|528958832|ref|XP_005210189.1|/0/PREDICTED: uncharacterized protein C9orf131 homolog [Bos taurus]
100137827	9.72	8.91	9.47	7.71	8.68	8.46	10.85	10.92	9.99	15.04	14.61	14.59	NM_001205506.1	CHAMP1	Bos taurus chromosome alignment maintaining phosphoprotein 1 (CHAMP1), mRNA	K02365|1|1e-10|72.0|phi:102109021|separase [EC:3.4.22.49];K10384|2|2e-09|68.2|ssc:100512898|filaggrin;K17583|3|8e-09|65.9|myb:102259955|nucleolar MIF4G domain-containing protein 1;K04520|5|1e-08|65.1|lgi:LOTGIDRAFT_154563|amyloid beta A4 protein;K05719|5|1e-08|65.1|lgi:LOTGIDRAFT_154563|integrin beta 1;K06236|5|1e-08|65.1|lgi:LOTGIDRAFT_154563|collagen, type I/II/III/V/XI/XXIV/XXVII, alpha;K06256…	-	-	-	gi|742234594|ref|XP_010829729.1|/0/PREDICTED: chromosome alignment-maintaining phosphoprotein 1 isoform X1 [Bison bison bison]
100137840	0.77	0.86	0.98	0.76	1.03	0.92	0.91	0.78	0.82	0.75	0.81	0.31	NM_001191307.1	DLG4	Bos taurus discs, large homolog 4 (Drosophila) (DLG4), mRNA	K11828|1|0.0|1446|bom:102282219|discs large protein 4;K16354|1|0.0|1446|bom:102282219|leucine-rich repeat and fibronectin type-III domain-containing protein 1;K16355|1|0.0|1446|bom:102282219|leucine-rich repeat and fibronectin type-III domain-containing protein 2;K16357|1|0.0|1446|bom:102282219|leucine-rich repeat and fibronectin type-III domain-containing protein 4	GO:0005856//cytoskeleton;GO:0030139//endocytic vesicle;GO:0033267;GO:0008328//ionotropic glutamate receptor complex;GO:0009898//cytoplasmic side of plasma membrane;GO:0044327//dendritic spine head;GO:0030136//clathrin-coated vesicle;GO:0097060//synaptic membrane	GO:0031690//adrenergic receptor binding;GO:0019902//phosphatase binding;GO:0019904//protein domain specific binding;GO:0001609//G-protein coupled adenosine receptor activity;GO:0035254//glutamate receptor binding;GO:0031811	GO:0035588;GO:0014070//response to organic cyclic compound;GO:0051705;GO:0007625//grooming behavior;GO:0010469//regulation of receptor activity;GO:0007611//learning or memory;GO:0006935//chemotaxis;GO:0007626//locomotory behavior;GO:0048812//neuron projection morphogenesis;GO:0035418//protein localization to synapse;GO:0006366//transcription from RNA polymerase II promoter;GO:0044704//single-orga…	gi|300796829|ref|NP_001178236.1|/0/disks large homolog 4 [Bos taurus]
100137841	0.58	0.86	0.74	0.41	0.75	0.57	0.59	0.63	0.65	0.46	0.94	0.55	XM_001789520.4	ZNF114	PREDICTED: Bos taurus zinc finger protein 114 (ZNF114), mRNA	K09228|1|0.0|890|bta:100137841|KRAB domain-containing zinc finger protein	-	-	-	gi|528919822|ref|XP_001789572.2|/0/PREDICTED: zinc finger protein 114 [Bos taurus]
100137855	4.39	4.14	3.86	4.77	4.31	5.24	4.03	4.23	4.63	4.43	5.71	5.15	XM_001789843.6,XM_015467679.1,XM_015467680.1,XM_015467681.1,XM_015467682.1	ZNF614	PREDICTED: Bos taurus zinc finger protein 614 (ZNF614), transcript variant X5, mRNA	K09228|1|0.0|1238|bta:100137855|KRAB domain-containing zinc finger protein	-	-	-	gi|741894988|ref|XP_001789895.5|/0/PREDICTED: zinc finger protein 614 isoform X1 [Bos taurus]
100137872	23.51	19.63	19.7	19.17	19.27	21.49	20.81	21.21	19.76	23.24	22.69	24.71	NM_001191309.1	AKT3	Bos taurus v-akt murine thymoma viral oncogene homolog 3 (AKT3), mRNA	K04456|1|0.0|989|ecb:100054961|RAC serine/threonine-protein kinase [EC:2.7.11.1]	GO:0031981//nuclear lumen;GO:0016020//membrane	GO:0032550;GO:0004672//protein kinase activity;GO:0008289//lipid binding	GO:0006464//cellular protein modification process;GO:0007005//mitochondrion organization;GO:0006796//phosphate-containing compound metabolic process;GO:0007154//cell communication	gi|4885549|ref|NP_005456.1|/0/RAC-gamma serine/threonine-protein kinase isoform 1 [Homo sapiens]
100137897	0	0.07	0	0	0	0.08	0	0	0	0	0	0	-
100137906	0	0	0	0	0	0	0	0	0	0	0	0.08	XM_010827691.2	TMPRSS12	PREDICTED: Bos taurus transmembrane (C-terminal) protease, serine 12 (TMPRSS12), mRNA	K01317|1|1e-54|216|amj:102574978|acrosin [EC:3.4.21.10]	-	-	-	gi|555959976|ref|XP_005892095.1|/0/PREDICTED: transmembrane protease serine 12 [Bos mutus]
100137953	0.05	0.05	0.1	0.08	0.03	0.08	0.13	0.06	0.08	0.09	0.05	0.1	XM_015465119.1,XM_015465120.1,XM_015465121.1,XM_015465122.1,XM_015465123.1,XM_015465124.1,XM_015465125.1,XM_015465126.1	ATP8B4	PREDICTED: Bos taurus ATPase, class I, type 8B, member 4 (ATP8B4), transcript variant X8, mRNA	K01530|1|0.0|2153|bta:100137953|phospholipid-translocating ATPase [EC:3.6.3.1]	-	GO:0005548//phospholipid transporter activity;GO:0046872//metal ion binding;GO:0008324//cation transmembrane transporter activity;GO:0032550;GO:0005548//phospholipid transporter activity;GO:0046872//metal ion binding;GO:0008324//cation transmembrane transporter activity;GO:0032550;GO:0005548//phospholipid transporter activity;GO:0046872//metal ion binding;GO:0008324//cation transmembrane transpor…	-	gi|982937326|ref|XP_015328691.1|/0/PREDICTED: probable phospholipid-transporting ATPase IM isoform X2 [Bos taurus]
100137974	0.28	0.28	0.34	0.29	0.26	0.44	0.12	0.35	0.31	0.16	0.35	0.15	XM_001789640.4	C7H19orf67	PREDICTED: Bos taurus chromosome 7 open reading frame, human C19orf67 (C7H19orf67), mRNA	-	-	-	-	gi|528906814|ref|XP_001789692.2|/4.41002e-176/PREDICTED: UPF0575 protein C19orf67 homolog [Bos taurus]
100137993	0.16	0.23	0.34	0.24	0.2	0.31	0.28	0.28	0.25	0.23	0.09	0.42	XM_010813152.2	BBOF1	PREDICTED: Bos taurus basal body orientation factor 1 (BBOF1), mRNA	K17916|1|3e-08|63.2|cmy:102932896|kinesin family member 16B;K11498|2|6e-08|62.0|ggo:101125296|centromeric protein E	-	-	-	gi|926703143|ref|XP_013822752.1|/0/PREDICTED: basal body-orientation factor 1 [Capra hircus]
100138004	0.11	0.03	0.06	0.11	0.06	0.17	0.25	0.14	0.06	0	0.11	0.04	XM_001788093.6,XM_015463777.1	LOC100138004	PREDICTED: Bos taurus UDP-glucuronosyltransferase 2B31 (LOC100138004), transcript variant X2, mRNA	K00699|1|0.0|1072|bta:100138004|glucuronosyltransferase [EC:2.4.1.17]	-	-	-	gi|296486510|tpg|DAA28623.1|/0/TPA: UDP glucuronosyltransferase 2 family, polypeptide B11 isoform 1 [Bos taurus]
100138017	36.97	36.96	37	36.98	36.47	37.53	34.33	34.67	37.54	34.25	34.68	40.04	NM_001206499.1,NM_001206500.1	PTPRA	Bos taurus protein tyrosine phosphatase, receptor type, A (PTPRA), transcript variant 2, mRNA	K18032|1|0.0|1454|oas:101101909|receptor-type tyrosine-protein phosphatase A [EC:3.1.3.48]	-	GO:0004721//phosphoprotein phosphatase activity;GO:0004721//phosphoprotein phosphatase activity	GO:0006464//cellular protein modification process;GO:0006464//cellular protein modification process	gi|741947692|ref|XP_010809652.1|/0/PREDICTED: receptor-type tyrosine-protein phosphatase alpha isoform X2 [Bos taurus]
100138035	11.28	11.23	12.08	11.07	11.1	10.63	9.85	10.36	10.06	9.13	8.27	8.57	NM_001205514.1	TMCO6	Bos taurus transmembrane and coiled-coil domains 6 (TMCO6), mRNA	-	-	-	-	gi|329664844|ref|NP_001192443.1|/0/transmembrane and coiled-coil domain-containing protein 6 [Bos taurus]
100138038	6	7.68	7.08	9.1	3.98	4.98	3.58	5.07	8.01	4.75	7.67	5.11	NM_001191332.1	ARMC10	Bos taurus armadillo repeat containing 10 (ARMC10), mRNA	-	GO:0043231//intracellular membrane-bounded organelle	-	-	gi|300797605|ref|NP_001178261.1|/9.83898e-147/armadillo repeat-containing protein 10 [Bos taurus]
100138040	6.13	5.98	5.81	5.33	4.47	5.76	5.74	5.1	5.88	6.08	5.65	5.76	XM_015465084.1	SOS2	PREDICTED: Bos taurus SOS Ras/Rho guanine nucleotide exchange factor 2 (SOS2), transcript variant X2, mRNA	K03099|1|0.0|1367|bta:100138040|son of sevenless	-	-	-	gi|982989472|ref|XP_015320570.1|/0/PREDICTED: LOW QUALITY PROTEIN: son of sevenless homolog 2 isoform X2 [Bos taurus]
100138046	0.04	0.33	0.33	0.21	0.47	0.3	0.38	0.09	0.32	0.41	0.06	0.27	NM_001162915.1	CCDC166	Bos taurus coiled-coil domain containing 166 (CCDC166), mRNA	K19603|1|2e-21|106|amj:102559907|mitogen-activated protein kinase 15 [EC:2.7.11.24]	-	-	-	gi|296480726|tpg|DAA22841.1|/2.46847e-164/TPA: coiled-coil domain containing 121-like [Bos taurus]
100138069	0.57	0.82	0.26	0.95	0.74	0.48	0.42	0.32	0.46	0.58	0.36	0.27	XM_015466188.1	TP53TG5	PREDICTED: Bos taurus TP53 target 5 (TP53TG5), mRNA	-	-	-	-	gi|803137596|ref|XP_012044637.1|/1.20025e-139/PREDICTED: TP53-target gene 5 protein isoform X4 [Ovis aries]
100138072	0.01	0	0	0.01	0.03	0.02	0.01	0.02	0.01	0.03	0	0	XM_010800665.2	MROH2A	PREDICTED: Bos taurus maestro heat like repeat family member 2A (MROH2A), mRNA	-	-	-	-	gi|297473430|ref|XP_002686608.1|/0/PREDICTED: maestro heat-like repeat-containing protein family member 2A [Bos taurus]
100138099	3.03	3.59	2.59	2.49	3.06	2.62	3.17	2.54	3.64	4.46	3.86	3.8	NM_001205513.1	ZNF263	Bos taurus zinc finger protein 263 (ZNF263), mRNA	K09229|1|0.0|1412|bta:100138099|KRAB and SCAN domains-containing zinc finger protein	GO:0043229//intracellular organelle	GO:0003676//nucleic acid binding;GO:0046872//metal ion binding	GO:0006351//transcription, DNA-templated	gi|329664836|ref|NP_001192442.1|/0/zinc finger protein 263 [Bos taurus]
100138100	14.26	12.99	12.52	12.9	11.98	13.69	11.81	12.29	9.83	10.07	9.38	10.58	NM_001191388.2	SETDB1	Bos taurus SET domain, bifurcated 1 (SETDB1), mRNA	K11421|1|0.0|2357|bta:100138100|histone-lysine N-methyltransferase SETDB1 [EC:2.1.1.43]	-	-	-	gi|329663773|ref|NP_001178317.1|/0/histone-lysine N-methyltransferase SETDB1 [Bos taurus]
100138102	7.95	7.87	8.13	7.05	7.33	7.35	8.07	8.14	8.22	8.58	8.88	9.34	XM_015469224.1	PDPK1	PREDICTED: Bos taurus 3-phosphoinositide dependent protein kinase 1 (PDPK1), mRNA	K06276|1|0.0|1070|bta:100138102|3-phosphoinositide dependent protein kinase-1 [EC:2.7.11.1]	-	-	-	gi|982966615|ref|XP_015315787.1|/0/PREDICTED: 3-phosphoinositide-dependent protein kinase 1 [Bos taurus]
100138125	0.39	0.43	0.33	0.6	0.46	0.45	0.43	0.24	0.27	0.3	0.34	0.25	XM_015466126.1	GCNT7	PREDICTED: Bos taurus glucosaminyl (N-acetyl) transferase family member 7 (GCNT7), mRNA	K00742|1|7e-105|385|pbi:103065974|N-acetyllactosaminide beta-1,6-N-acetylglucosaminyltransferase [EC:2.4.1.150]	GO:0012505//endomembrane system;GO:0031224//intrinsic component of membrane	GO:0008194//UDP-glycosyltransferase activity	GO:0006464//cellular protein modification process	gi|296480911|tpg|DAA23026.1|/0/TPA: glucosaminyl (N-acetyl) transferase family member 7-like [Bos taurus]
100138139	19.09	19.01	17.95	19.46	18.62	21.66	21.26	22.22	20.54	37.04	36.72	34.33	NM_001198892.1	RBM12	Bos taurus RNA binding motif protein 12 (RBM12), mRNA	K14947|1|2e-25|120|lgi:LOTGIDRAFT_91728|epithelial splicing regulatory protein 1/2	-	-	-	gi|312032395|ref|NP_001185821.1|/0/RNA-binding protein 12 [Bos taurus]
100138147	0.07	0.07	0.07	0.02	0.17	0.07	0.05	0.05	0.11	0.07	0	0.06	XM_015465627.1,XM_015465628.1,XM_015465629.1,XM_015465630.1,XM_015465631.1,XM_015465632.1,XM_015465633.1	NEK5	PREDICTED: Bos taurus NIMA related kinase 5 (NEK5), transcript variant X14, mRNA	K08857|1|0.0|1352|oas:101107110|NIMA (never in mitosis gene a)-related kinase [EC:2.7.11.1]	-	-	-	gi|982991726|ref|XP_015321117.1|/0/PREDICTED: serine/threonine-protein kinase Nek5 isoform X12 [Bos taurus]
100138150	9.44	9.85	9.52	8.54	7.71	8.7	9.94	9.35	9.65	11.3	13.2	11.5	XM_003583086.3,XM_005194574.3	PPP2R1B	PREDICTED: Bos taurus protein phosphatase 2 regulatory subunit A, beta (PPP2R1B), transcript variant X2, mRNA	K03456|1|0.0|1209|aml:100482604|serine/threonine-protein phosphatase 2A regulatory subunit A	-	-	-	gi|742214826|ref|XP_010861232.1|/0/PREDICTED: serine/threonine-protein phosphatase 2A 65 kDa regulatory subunit A beta isoform, partial [Bison bison bison]
100138153	12.33	15.05	14.3	12.21	13.17	12.06	12.47	13.61	13.78	10.64	10.22	10.36	XM_015465282.1,XM_015465283.1	CNNM3	PREDICTED: Bos taurus cyclin and CBS domain divalent metal cation transport mediator 3 (CNNM3), transcript variant X2, mRNA	K16302|1|0.0|925|bta:100138153|metal transporter CNNM	-	-	-	gi|528967797|ref|XP_005212446.1|/0/PREDICTED: metal transporter CNNM3 isoform X1 [Bos taurus]
100138159	2.92	3.46	2.85	2.54	3.73	2.77	3.05	2.69	2.99	1.65	1.8	2.43	XM_015467198.1,XM_015467199.1,XR_001498427.1	SFI1	PREDICTED: Bos taurus SFI1 centrin binding protein (SFI1), transcript variant X3, misc_RNA	K16489|1|0.0|1811|bta:100138159|protein SFI1	-	-	-	gi|982951010|ref|XP_015331083.1|/0/PREDICTED: protein SFI1 homolog isoform X2 [Bos taurus]
100138178	52.58	54.04	55.27	56.37	54.78	53.22	58.12	56.14	61.89	69.93	67.8	67.27	NM_001205486.1	UBE2Z	Bos taurus ubiquitin-conjugating enzyme E2Z (UBE2Z), mRNA	K10585|1|9e-152|540|bta:100138178|ubiquitin-conjugating enzyme E2 Z [EC:2.3.2.23]	GO:0031981//nuclear lumen	GO:0019787//ubiquitin-like protein transferase activity;GO:0032550	GO:0012501//programmed cell death	gi|148745408|gb|AAI42222.1|/8.41219e-151/LOC100138178 protein [Bos taurus]
100138192	0.34	0.82	0.48	0.84	0.49	0.64	0.14	0.78	0.98	0.58	0.47	0.54	NM_001206423.1	IFNK	Bos taurus interferon, kappa (IFNK), mRNA	K05441|1|1e-103|378|bta:100138192|interferon kappa	GO:0044421	GO:0005126//cytokine receptor binding	GO:0051707//response to other organism;GO:0050794//regulation of cellular process;GO:0002252;GO:0006351//transcription, DNA-templated;GO:0006950//response to stress	gi|330340380|ref|NP_001193352.1|/1.33194e-102/interferon kappa [Bos taurus]
100138214	1.2	0.76	0.93	0.93	1.28	1.26	1.1	0.94	1.04	0.69	1.05	0.84	XM_001788115.5	GIMD1	PREDICTED: Bos taurus GIMAP family P-loop NTPase domain containing 1 (GIMD1), mRNA	K14860|1|9e-18|94.7|oas:101106328|translation machinery-associated protein 16;K08474|2|1e-17|66.2|bom:102286375|taste receptor type 2;K17086|4|8e-12|75.1|bta:509946|transmembrane 9 superfamily member 2/4	-	GO:0032550	-	gi|296486804|tpg|DAA28917.1|/1.47393e-124/TPA: hCG2036814-like [Bos taurus]
100138230	55.89	54.01	52.82	54.48	52.82	49.14	65.8	59.24	64.48	83.83	63.48	75.66	NM_001206386.1	HYPK	Bos taurus huntingtin interacting protein K (HYPK), mRNA	-	GO:0043231//intracellular membrane-bounded organelle	-	-	gi|151554362|gb|AAI49587.1|/2.77671e-53/LOC100138230 protein [Bos taurus]
100138261	0.23	0.29	0.33	0.19	0.26	0.25	0.17	0.19	0.11	0.19	0.1	0.17	XM_010824031.2,XM_015468006.1,XM_015468007.1	C19H17orf100	PREDICTED: Bos taurus chromosome 19 open reading frame, human C17orf100 (C19H17orf100), transcript variant X3, mRNA	-	-	-	-	gi|741896107|ref|XP_010822333.1|/4.83248e-61/PREDICTED: uncharacterized protein C17orf100 homolog [Bos taurus]
100138267	17.12	15.61	16.76	17.29	16.62	14.22	18	16	15.91	21.3	21.73	24.76	NM_001191374.1	SENP3	Bos taurus SUMO1/sentrin/SMT3 specific peptidase 3 (SENP3), mRNA	K08593|1|0.0|954|oas:101123643|sentrin-specific protease 3 [EC:3.4.22.68]	GO:0044665//MLL1/2 complex	GO:0019783//ubiquitin-like protein-specific protease activity	GO:0019538//protein metabolic process	gi|803119899|ref|XP_012041057.1|/0/PREDICTED: sentrin-specific protease 3 isoform X1 [Ovis aries]
100138271	0.06	0.06	0.12	0.02	0.05	0.05	0.03	0.03	0.05	0.13	0.07	0.04	XM_003581957.4,XM_015462519.1,XM_015462520.1,XM_015462521.1,XM_015462522.1,XM_015462523.1,XM_015462524.1,XM_015462525.1,XM_015462526.1,XM_015462527.1,XM_015462528.1,XM_015462529.1,XM_015462530.1,XM_015462531.1	LOC100138271	PREDICTED: Bos taurus oviduct-specific glycoprotein-like (LOC100138271), transcript variant X14, mRNA	K17526|1|0.0|1064|bta:100138271|oviduct-specific glycoprotein	GO:0016023//cytoplasmic, membrane-bounded vesicle;GO:0016023//cytoplasmic, membrane-bounded vesicle;GO:0016023//cytoplasmic, membrane-bounded vesicle;GO:0016023//cytoplasmic, membrane-bounded vesicle;GO:0016023//cytoplasmic, membrane-bounded vesicle;GO:0016023//cytoplasmic, membrane-bounded vesicle;GO:0016023//cytoplasmic, membrane-bounded vesicle;GO:0016023//cytoplasmic, membrane-bounded vesicle…	GO:0004553//hydrolase activity, hydrolyzing O-glycosyl compounds;GO:0004553//hydrolase activity, hydrolyzing O-glycosyl compounds;GO:0004553//hydrolase activity, hydrolyzing O-glycosyl compounds;GO:0004553//hydrolase activity, hydrolyzing O-glycosyl compounds;GO:0004553//hydrolase activity, hydrolyzing O-glycosyl compounds;GO:0004553//hydrolase activity, hydrolyzing O-glycosyl compounds;GO:000455…	GO:0044238//primary metabolic process;GO:0009566//fertilization;GO:0044238//primary metabolic process;GO:0009566//fertilization;GO:0009566//fertilization;GO:0044238//primary metabolic process;GO:0006026;GO:0009566//fertilization;GO:0044238//primary metabolic process;GO:0006026;GO:0009566//fertilization;GO:0044238//primary metabolic process;GO:0006026;GO:0009566//fertilization;GO:0044238//primary …	gi|982916127|ref|XP_015317153.1|/0/PREDICTED: oviduct-specific glycoprotein-like isoform X11 [Bos taurus]
100138286	5.72	5.15	5.61	4.9	4.4	4.71	5.52	5.43	4.71	5.91	5.52	4.61	XM_015469100.1	CABLES1	PREDICTED: Bos taurus Cdk5 and Abl enzyme substrate 1 (CABLES1), mRNA	K09528|1|3e-23|113|cbr:CBG04113|DnaJ homolog subfamily C member 8	-	-	-	gi|983006146|ref|XP_015324586.1|/0/PREDICTED: CDK5 and ABL1 enzyme substrate 1 isoform X2 [Bos taurus]
100138302	0.18	0.04	0.04	0.09	0	0.14	0.04	0.05	0.05	0.06	0	0.06	NR_045130.2	LOC100138302	Bos taurus magnesium transporter 1-like pseudogene (LOC100138302), non-coding RNA	K19478|1|0.0|656|phd:102342078|magnesium transporter 1	-	-	-	gi|296489000|tpg|DAA31113.1|/0/TPA: magnesium transporter 1-like protein [Bos taurus]
100138303	7.7	8.03	7.45	7.35	7.34	7.61	8.14	7.85	7.56	8.23	9.02	8.89	XM_010799269.2,XM_010799270.2,XM_010799271.2	ARHGEF10	PREDICTED: Bos taurus Rho guanine nucleotide exchange factor 10 (ARHGEF10), transcript variant X3, mRNA	K16727|1|0.0|2264|bta:100138303|Rho guanine nucleotide exchange factor 10	-	-	-	gi|741903468|ref|XP_010797573.1|/0/PREDICTED: rho guanine nucleotide exchange factor 10 isoform X3 [Bos taurus]
100138309	0	0.02	0.04	0	0	0	0	0	0.04	0	0.03	0	-
100138311	1.08	1.17	1.27	1.17	1.11	1.33	1.13	1.33	1.14	1.07	1.48	1.32	XM_015469540.1,XM_015469541.1	PIK3AP1	PREDICTED: Bos taurus phosphoinositide-3-kinase adaptor protein 1 (PIK3AP1), transcript variant X2, mRNA	K12230|1|0.0|1498|bta:100138311|phosphoinositide 3-kinase adapter protein 1	-	-	-	gi|741976188|ref|XP_010818268.1|/0/PREDICTED: phosphoinositide 3-kinase adapter protein 1 isoform X2 [Bos taurus]
100138312	43.19	39.8	41.49	40.03	38.14	41.87	40.6	36.69	40.42	42.49	42.81	44.53	NM_001205468.1	ACSL3	Bos taurus acyl-CoA synthetase long-chain family member 3 (ACSL3), mRNA	K01897|1|0.0|1427|bom:102285379|long-chain acyl-CoA synthetase [EC:6.2.1.3]	GO:0031966//mitochondrial membrane;GO:0031224//intrinsic component of membrane;GO:0044439	GO:0032550;GO:0015645//fatty acid ligase activity;GO:0019900//kinase binding	GO:0034377//plasma lipoprotein particle assembly;GO:0007417//central nervous system development;GO:0042996//regulation of Golgi to plasma membrane protein transport;GO:0035336//long-chain fatty-acyl-CoA metabolic process;GO:0015909//long-chain fatty acid transport;GO:0010033//response to organic substance;GO:0006631//fatty acid metabolic process;GO:0006641//triglyceride metabolic process;GO:00332…	gi|329664476|ref|NP_001192397.1|/0/long-chain-fatty-acid--CoA ligase 3 [Bos taurus]
100138313	4.28	4.79	4.37	4.16	4.12	4.1	3.52	3.63	3.36	2.14	3.54	3.45	NM_001191283.1	FPGT	Bos taurus fucose-1-phosphate guanylyltransferase (FPGT), mRNA	K00976|1|0.0|1172|bta:100138313|fucose-1-phosphate guanylyltransferase [EC:2.7.7.30]	-	GO:0016740//transferase activity	-	gi|300796350|ref|NP_001178212.1|/0/fucose-1-phosphate guanylyltransferase [Bos taurus]
100138320	0.44	0.94	0.67	0.6	0.63	0.73	0.63	0.56	0.57	0.51	0.51	0.59	XM_001787777.5	LOC100138320	PREDICTED: Bos taurus keratin-associated protein 24-1 (LOC100138320), mRNA	K10838|1|2e-09|67.0|oas:101109650|xeroderma pigmentosum group C-complementing protein;K04399|2|4e-09|65.9|oas:101110953|caspase 9 [EC:3.4.22.62];K04358|3|1e-08|64.7|oas:780460|fibroblast growth factor;K04362|3|1e-08|64.7|oas:780460|fibroblast growth factor receptor 1 [EC:2.7.10.1];K05093|3|1e-08|64.7|oas:780460|fibroblast growth factor receptor 2 [EC:2.7.10.1];K05094|3|1e-08|64.7|oas:780460|fibro…	-	-	-	gi|296491645|tpg|DAA33678.1|/9.07214e-152/TPA: hypothetical protein BOS_556 [Bos taurus]
100138335	8.72	9.03	8.65	6.88	8.32	8.55	7.06	7.99	8.46	5.68	6.64	6.6	XM_015462018.1	WDR5B	PREDICTED: Bos taurus WD repeat domain 5B (WDR5B), mRNA	K14963|1|0.0|652|bta:100138335|COMPASS component SWD3	-	-	-	gi|593755785|ref|XP_007116748.1|/0/PREDICTED: WD repeat-containing protein 5B isoform X1 [Physeter catodon]
100138339	0.42	0.66	0.56	0.56	0.57	0.77	0.54	0.57	0.47	0.42	0.41	0.34	XM_003583740.4,XM_005192876.3	SH2D7	PREDICTED: Bos taurus SH2 domain containing 7 (SH2D7), transcript variant X2, mRNA	K08273|1|3e-33|147|cmy:102939526|SH2 domain protein 2A	-	-	-	gi|528999416|ref|XP_005222055.1|/0/PREDICTED: SH2 domain-containing protein 7 isoform X2 [Bos taurus]
100138344	0.22	0.17	0.33	0.46	0.51	0.29	0.23	0.17	0.06	0.31	0.15	0.51	NM_001302936.1	FAM180B	Bos taurus family with sequence similarity 180, member B (FAM180B), mRNA	-	-	-	-	gi|729042237|ref|NP_001289865.1|/1.85949e-115/protein FAM180B [Bos taurus]
100138350	9.5	9.95	8.36	9.69	10.01	10.39	10.74	11.74	10.53	12.96	11.91	12.31	NM_001205473.1	ASH2L	Bos taurus ash2 (absent, small, or homeotic)-like (Drosophila) (ASH2L), mRNA	K14964|1|0.0|1129|bta:100138350|Set1/Ash2 histone methyltransferase complex subunit ASH2	GO:0035097//histone methyltransferase complex	GO:0000975//regulatory region DNA binding;GO:0018024//histone-lysine N-methyltransferase activity	GO:0048545//response to steroid hormone;GO:0033554//cellular response to stress;GO:0008283//cell proliferation;GO:0006366//transcription from RNA polymerase II promoter	gi|329664514|ref|NP_001192402.1|/0/set1/Ash2 histone methyltransferase complex subunit ASH2 [Bos taurus]
100138353	8.62	8.97	8.77	8.45	7.63	7.78	8.88	8.56	7.98	6.28	5.91	5.96	XM_001787955.4,XM_005194975.3,XM_010823314.2,XM_015467048.1,XM_015467049.1,XM_015467050.1,XM_015467051.1,XM_015467052.1,XM_015467053.1	FNIP2	PREDICTED: Bos taurus folliculin interacting protein 2 (FNIP2), transcript variant X7, mRNA	-	-	-	-	gi|982949969|ref|XP_015330907.1|/0/PREDICTED: folliculin-interacting protein 2 isoform X2 [Bos taurus]
100138447	0.04	0.01	0.05	0	0.01	0.04	0.01	0.01	0.01	0.02	0.02	0	XM_010798924.2	GJA10	PREDICTED: Bos taurus gap junction protein alpha 10 (GJA10), mRNA	K07631|1|0.0|994|bta:100138447|gap junction alpha-10 protein	-	-	-	gi|741937920|ref|XP_010806814.1|/0/PREDICTED: gap junction alpha-10 protein [Bos taurus]
100138449	14.37	14.72	15.84	16.4	15.22	14.88	12.36	12.47	11.83	11.89	11.07	11.94	XM_002702025.5	LOC100138449	PREDICTED: Bos taurus zinc finger protein 501 (LOC100138449), mRNA	K09228|1|0.0|1102|bta:100138449|KRAB domain-containing zinc finger protein	-	-	-	gi|296477148|tpg|DAA19263.1|/0/TPA: zinc finger protein 551-like [Bos taurus]
100138454	2.12	1.58	1.32	1.47	1.19	0.94	1.72	1.31	1.05	1.8	1.39	1.47	XM_015468551.1	C21H5orf51	PREDICTED: Bos taurus chromosome 21 open reading frame, human C5orf51 (C21H5orf51), mRNA	K05080|1|1e-72|276|lve:103069416|growth hormone receptor;K10291|5|6e-13|77.8|tgu:100220386|F-box protein 4	-	-	-	gi|741967298|ref|XP_010815506.1|/0/PREDICTED: LOW QUALITY PROTEIN: UPF0600 protein C5orf51 homolog [Bos taurus]
100138479	993.64	985.52	945.06	1090.43	1100.58	1236.53	933.01	967.96	899.64	767.35	803.42	772.05	XM_015469812.1	LOC100138479	PREDICTED: Bos taurus zinc finger protein 510 (LOC100138479), mRNA	K09228|1|7e-49|196|bta:520684|KRAB domain-containing zinc finger protein	GO:0044464	GO:0003676//nucleic acid binding;GO:0034061//DNA polymerase activity	GO:0006260//DNA replication;GO:0006351//transcription, DNA-templated	gi|982969953|ref|XP_015316438.1|/3.38665e-150/PREDICTED: LOW QUALITY PROTEIN: zinc finger protein 510 [Bos taurus]
100138482	0.44	0.83	0.58	0.86	0.6	0.71	0.3	0.46	0.43	0.35	0.2	0.39	XM_015465067.1,XM_015465068.1	ABHD12B	PREDICTED: Bos taurus abhydrolase domain containing 12B (ABHD12B), transcript variant X2, mRNA	K13705|1|0.0|674|bta:100138482|abhydrolase domain-containing protein 12B	-	-	-	gi|982937031|ref|XP_015328649.1|/0/PREDICTED: abhydrolase domain-containing protein 12B isoform X1 [Bos taurus]
100138505	170.36	176.85	172.19	172.22	181.75	170.43	176.2	177.72	171.41	135.51	135.88	144.87	-
100138517	12.32	13.65	14.49	12.03	12.94	11.67	14.66	14.29	15.92	18.09	16.07	17.84	NM_001205519.1	NUP62	Bos taurus nucleoporin 62kDa (NUP62), mRNA	K14306|1|1e-109|400|bom:102282769|nuclear pore complex protein Nup62	-	-	-	gi|329664884|ref|NP_001192448.1|/9.29692e-109/nuclear pore glycoprotein p62 [Bos taurus]
100138541	0.14	0.12	0.09	0.11	0.12	0.19	0.06	0.14	0.03	0.05	0.05	0.07	XM_015464367.1	TENM2	PREDICTED: Bos taurus teneurin transmembrane protein 2 (TENM2), transcript variant X1, mRNA	K05719|1|7e-66|256|lcm:102345859|integrin beta 1;K06252|1|7e-66|256|lcm:102345859|tenascin;K06257|1|7e-66|256|lcm:102345859|syndecan 1;K06493|1|7e-66|256|lcm:102345859|integrin beta 3;K06550|1|7e-66|256|lcm:102345859|L1 cell adhesion molecule;K06589|1|7e-66|256|lcm:102345859|integrin beta 6;K06788|1|7e-66|256|lcm:102345859|coxsackievirus and adenovirus receptor;K16338|1|7e-66|256|lcm:102345859|sy…	-	-	-	gi|296485078|tpg|DAA27193.1|/0/TPA: odz, odd Oz/ten-m homolog 2 [Bos taurus]
100138545	40.37	42.91	42.72	42.03	43.61	37.87	41.62	42.46	43.34	42.48	42.07	43.51	NM_001206503.1	PML	Bos taurus promyelocytic leukemia (PML), mRNA	K10054|1|0.0|1565|bta:100138545|probable transcription factor PML	-	-	-	gi|151555977|gb|AAI49787.1|/0/LOC100138545 protein [Bos taurus]
100138550	39.01	35.48	36.64	34.61	34.44	33.3	39.17	39.64	38.39	46.93	45.52	44.83	NM_001206690.1	FIP1L1	Bos taurus factor interacting with PAPOLA and CPSF1 (FIP1L1), mRNA	K14405|1|1e-174|615|bta:100138550|pre-mRNA 3'-end-processing factor FIP1	-	-	-	gi|331999963|ref|NP_001193619.1|/9.23647e-174/pre-mRNA 3'-end-processing factor FIP1 [Bos taurus]
100138565	16.65	17.61	16.82	16.59	16.26	15.69	14.64	15.34	15.82	14.16	13.32	13.9	XM_010823980.2,XM_010823981.2,XM_010823982.2,XM_010823983.2,XM_010823984.2,XM_010823985.2,XM_010823986.2,XM_010823987.2	KSR1	PREDICTED: Bos taurus kinase suppressor of ras 1 (KSR1), transcript variant X8, mRNA	K14958|1|0.0|1555|bta:100138565|kinase suppressor of Ras 1	-	-	-	gi|741895942|ref|XP_010822282.1|/0/PREDICTED: kinase suppressor of Ras 1 isoform X1 [Bos taurus]
100138582	0.13	0.13	0	0	0.13	0	0	0	0	0	0.18	0	XM_001788691.5	HBZ	PREDICTED: Bos taurus hemoglobin subunit zeta (HBZ), mRNA	K13826|1|1e-75|283|bta:100138582|hemoglobin subunit zeta	GO:0043234//protein complex	GO:0046906//tetrapyrrole binding;GO:0046914//transition metal ion binding;GO:0022892	GO:0015669	gi|594051381|ref|XP_006050024.1|/2.55426e-75/PREDICTED: hemoglobin subunit zeta-like [Bubalus bubalis]
100138604	0.45	0.45	0.49	0.38	0.26	0.37	0.38	0.35	0.33	0.29	0.16	0.18	XM_015467290.1	PKD1L3	PREDICTED: Bos taurus polycystic kidney disease 1-like 3 (PKD1L3), mRNA	K04989|1|0.0|3469|bta:100138604|polycystin 1L3	-	-	-	gi|982952497|ref|XP_015331336.1|/0/PREDICTED: polycystic kidney disease protein 1-like 3 [Bos taurus]
100138613	12.93	12.95	14.47	12.35	12.4	13.72	13.45	11.29	13.33	14.06	14.25	16.99	XM_010824463.2	SRPRB	PREDICTED: Bos taurus SRP receptor beta subunit (SRPRB), mRNA	K14736|1|1e-132|470|oas:443000|transferrin;K12272|3|1e-129|466|bom:102277363|signal recognition particle receptor subunit beta	-	-	-	gi|803005626|ref|XP_011958592.1|/9.65117e-132/PREDICTED: LOW QUALITY PROTEIN: serotransferrin isoform X1 [Ovis aries]
100138621	6.63	6.2	7.2	6.06	6.32	6.25	6.74	6.21	7.01	9.58	8.92	8.99	NM_001191295.1	ZNF513	Bos taurus zinc finger protein 513 (ZNF513), mRNA	K09228|1|2e-91|339|cmk:103178353|KRAB domain-containing zinc finger protein	GO:0043231//intracellular membrane-bounded organelle	GO:0046914//transition metal ion binding;GO:0000975//regulatory region DNA binding	GO:0043010//camera-type eye development	gi|300796593|ref|NP_001178224.1|/0/zinc finger protein 513 [Bos taurus]
100138632	21.96	17.98	20.6	19.8	17.73	19.24	22.41	17.27	19.38	24.07	23.29	26.12	XM_015466366.1	DCAF13	PREDICTED: Bos taurus DDB1 and CUL4 associated factor 13 (DCAF13), mRNA	K11806|1|8e-158|558|bom:102264400|WD repeat and SOF domain-containing protein 1	-	-	-	gi|965953974|ref|XP_012039417.2|/5.71104e-157/PREDICTED: DDB1- and CUL4-associated factor 13 isoform X1 [Ovis aries]
100138633	0.25	0.66	0.24	0.13	0.41	0.81	0.27	0.58	0.3	0.18	0.35	1.51	XM_010799478.1	LOC100138633	PREDICTED: Bos taurus N-acetylglucosamine-1-phosphotransferase subunit gamma-like (LOC100138633), mRNA	K10087|1|6e-108|350|bta:508713|N-acetylglucosamine-1-phosphate transferase, gamma subunit	GO:0043231//intracellular membrane-bounded organelle	-	-	gi|741908353|ref|XP_010797780.1|/2.57001e-162/PREDICTED: N-acetylglucosamine-1-phosphotransferase subunit gamma-like [Bos taurus]
100138638	0.06	0	0	0	0.06	0	0.06	0	0	0	0.08	0	XM_015463355.1	LOC100138638	PREDICTED: Bos taurus retinol dehydrogenase 16-like (LOC100138638), mRNA	K11154|1|3e-78|294|bta:519940|retinol dehydrogenase 16 [EC:1.1.1.-]	-	-	-	gi|942077535|ref|XP_014336172.1|/5.13865e-93/PREDICTED: LOW QUALITY PROTEIN: retinol dehydrogenase 16-like [Bos mutus]
100138645	0.03	0	0	0.06	0	0.06	0	0.05	0	0	0.04	0	XM_010824198.2,XM_010824199.2,XM_015468158.1	LOC100138645	PREDICTED: Bos taurus primary amine oxidase, liver isozyme (LOC100138645), transcript variant X3, mRNA	K00276|1|0.0|670|mdo:100011232|primary-amine oxidase [EC:1.4.3.21]	GO:0044421;GO:0044421;GO:0031224//intrinsic component of membrane;GO:0044464;GO:0044421;GO:0031224//intrinsic component of membrane;GO:0044464	GO:0046914//transition metal ion binding;GO:0016641//oxidoreductase activity, acting on the CH-NH2 group of donors, oxygen as acceptor;GO:0048037//cofactor binding;GO:0046914//transition metal ion binding;GO:0048037//cofactor binding;GO:0016641//oxidoreductase activity, acting on the CH-NH2 group of donors, oxygen as acceptor;GO:0046914//transition metal ion binding;GO:0048037//cofactor binding;G…	GO:1901564;GO:1901564;GO:0022610;GO:1901564;GO:0022610	gi|741896634|ref|XP_010822501.1|/6.69521e-151/PREDICTED: primary amine oxidase, liver isozyme isoform X2 [Bos taurus]
100138651	0	0.02	0	0	0.05	0	0	0.05	0	0	0	0	XM_003584155.3	ZFP42	PREDICTED: Bos taurus ZFP42 zinc finger protein (ZFP42), mRNA	K11516|1|4e-167|591|bta:100138651|zinc finger protein 42	GO:0044424	GO:0046914//transition metal ion binding;GO:0097159//organic cyclic compound binding	GO:0043009//chordate embryonic development;GO:0007281//germ cell development;GO:0008406//gonad development	gi|358419331|ref|XP_003584203.1|/3.70407e-166/PREDICTED: zinc finger protein 42 homolog [Bos taurus]
100138653	3.73	3.48	3.95	4.23	4.04	3.95	3.94	4.31	4.65	4.69	5.02	4.86	NM_001206807.1	ZNF329	Bos taurus zinc finger protein 329 (ZNF329), mRNA	K09228|1|5e-148|527|nle:100603384|KRAB domain-containing zinc finger protein	-	-	-	gi|296477193|tpg|DAA19308.1|/0/TPA: zinc finger protein 329 [Bos taurus]
100138731	0.35	0.45	0.3	0.43	0.51	0.69	0.4	0.3	0.32	0.58	0.34	0.35	NM_001191366.1	BCL6B	Bos taurus B-cell CLL/lymphoma 6, member B (BCL6B), mRNA	K15618|1|4e-88|327|shr:100928451|B-cell lymphoma 6 protein	-	-	-	gi|300798308|ref|NP_001178295.1|/0/B-cell CLL/lymphoma 6 member B protein [Bos taurus]
100138748	6.9	6.37	6.65	6.92	6.62	6.54	7.65	7.68	9.18	8.73	9.19	9.31	-
100138767	0.87	0.81	1.33	0.82	0.49	0.7	1.35	0.79	1.65	0.71	0.58	0.93	XM_010826959.2,XM_015467430.1,XM_015467431.1,XM_015467433.1	ARHGAP33	PREDICTED: Bos taurus Rho GTPase activating protein 33 (ARHGAP33), transcript variant X4, mRNA	K17933|1|0.0|1979|bta:100138767|Rho GTPase-activating protein 33	-	-	-	gi|982953133|ref|XP_015313593.1|/0/PREDICTED: rho GTPase-activating protein 33 isoform X1 [Bos taurus]
100138783	4.26	4.37	4.39	5.01	4.7	4.1	4.76	4.55	4.49	5.34	6.14	6.22	XM_010818751.2,XM_015465498.1,XM_015465499.1,XM_015465500.1	C11H9orf114	PREDICTED: Bos taurus chromosome 11 open reading frame, human C9orf114 (C11H9orf114), transcript variant X4, mRNA	K09142|1|0.0|658|bta:100138783|uncharacterized protein	-	-	-	gi|478498536|ref|XP_004423600.1|/0/PREDICTED: putative methyltransferase C9orf114 homolog [Ceratotherium simum simum]
100138793	0.01	0	0	0	0	0	0	0	0	0	0	0	-
100138828	6.02	6.44	6.6	6.05	6.12	6.49	5.67	5.32	6.35	4.86	4.55	5.41	NM_001206507.1	NRDE2	Bos taurus NRDE-2, necessary for RNA interference, domain containing (NRDE2), mRNA	-	-	-	-	gi|330688449|ref|NP_001193436.1|/0/protein NRDE2 homolog [Bos taurus]
100138847	0.31	0.42	0.29	0.5	0.46	0.35	0.24	0.51	0.11	0.28	0.34	0.3	XM_001788191.4	CT83	PREDICTED: Bos taurus cancer/testis antigen 83 (CT83), mRNA	-	-	-	-	gi|194681361|ref|XP_001788243.1|/4.14821e-37/PREDICTED: kita-kyushu lung cancer antigen 1 [Bos taurus]
100138861	10.6	11.36	10.52	9.22	10.41	8.45	10.27	10.43	9.88	8.98	9.04	9.35	NM_001191469.1	LRWD1	Bos taurus leucine-rich repeats and WD repeat domain containing 1 (LRWD1), mRNA	K13131|1|8e-43|177|smm:Smp_171170|ATP-dependent RNA helicase DDX20 [EC:3.6.4.13];K10766|2|5e-07|58.9|oas:101117557|alkylated DNA repair protein alkB homolog 4 [EC:1.14.11.-];K14050|3|2e-06|57.0|aqu:100638039|geranylgeranyl transferase type-2 subunit alpha [EC:2.5.1.60]	-	-	-	gi|329663826|ref|NP_001178398.1|/0/leucine-rich repeat and WD repeat-containing protein 1 [Bos taurus]
100138864	1.69	0.81	1.37	0.72	0.39	1.49	1.24	0.73	0.83	3.9	4.62	2.86	XR_817348.2	LOC100138864	PREDICTED: Bos taurus eukaryotic initiation factor 4A-II pseudogene (LOC100138864), misc_RNA	K03257|1|9e-161|569|mmu:13682|translation initiation factor 4A	GO:0043234//protein complex;GO:0044444//cytoplasmic part	GO:0032550;GO:0042623//ATPase activity, coupled;GO:0008135//translation factor activity, RNA binding	GO:0006413//translational initiation;GO:0007166//cell surface receptor signaling pathway;GO:0000288//nuclear-transcribed mRNA catabolic process, deadenylation-dependent decay	gi|795172109|ref|XP_011842797.1|/0/PREDICTED: eukaryotic initiation factor 4A-II-like isoform X3 [Mandrillus leucophaeus]
100138870	10.57	10.05	9.98	9.57	8.71	10.39	10.87	9.59	9.69	11.18	12.24	13.33	XM_015464957.1	CLPX	PREDICTED: Bos taurus caseinolytic mitochondrial matrix peptidase chaperone subunit (CLPX), transcript variant X2, mRNA	K03544|1|0.0|1043|oas:101111198|ATP-dependent Clp protease ATP-binding subunit ClpX	-	-	-	gi|982988534|ref|XP_015320443.1|/0/PREDICTED: LOW QUALITY PROTEIN: ATP-dependent Clp protease ATP-binding subunit clpX-like, mitochondrial isoform X2 [Bos taurus]
100138908	0	0	0.03	0	0.03	0	0.03	0	0.03	0	0	0	XM_001788240.5,XM_015463783.1	LOC100138908	PREDICTED: Bos taurus UDP-glucuronosyltransferase 2B4 (LOC100138908), transcript variant X2, mRNA	K00699|1|0.0|1017|bta:100138908|glucuronosyltransferase [EC:2.4.1.17]	-	-	-	gi|296486518|tpg|DAA28631.1|/0/TPA: UDP glucuronosyltransferase 2B10-like isoform 1 [Bos taurus]
100138922	0.3	0.15	0.18	0.12	0.17	0.2	0.16	0.21	0.33	0.2	0.24	0.25	XR_802784.2,XR_802786.2	LOC100138922	PREDICTED: Bos taurus uncharacterized LOC100138922 (LOC100138922), transcript variant X2, ncRNA	-	-	-	-	gi|852786224|ref|XP_012884400.1|/3.15208e-87/PREDICTED: protein FAM111A [Dipodomys ordii]
100138953	5.19	4.58	5.1	5.11	4.55	4.47	5.41	3.94	4.36	3.7	5.02	4.3	NM_001191346.2	BBS7	Bos taurus Bardet-Biedl syndrome 7 (BBS7), mRNA	K16749|1|0.0|1404|bta:100138953|Bardet-Biedl syndrome 7 protein	GO:0005815//microtubule organizing center;GO:0043234//protein complex	-	-	gi|328927062|ref|NP_001178275.2|/0/Bardet-Biedl syndrome 7 protein [Bos taurus]
100138954	15.7	14.29	13.99	15.68	13.72	12.92	16.19	15.97	14.64	18.73	21.21	21.45	XM_003583412.4,XM_003583413.4,XM_005192712.3,XM_015467445.1	ZNF146	PREDICTED: Bos taurus zinc finger protein 146 (ZNF146), transcript variant X4, mRNA	K09228|1|4e-166|563|cfr:102511178|KRAB domain-containing zinc finger protein	-	GO:0005488;GO:0005488;GO:0005488;GO:0005488	-	gi|821421376|ref|XP_012393838.1|/0/PREDICTED: LOW QUALITY PROTEIN: zinc finger protein 181-like [Orcinus orca]
100138962	7.55	8.89	7.63	8.35	7.19	7	7.8	7.39	9.05	10.52	10.2	10.91	XM_001790523.5	EXOSC5	PREDICTED: Bos taurus exosome component 5 (EXOSC5), mRNA	K12590|1|7e-140|499|oas:101123655|exosome complex component RRP46	GO:0000785//chromatin;GO:0043234//protein complex	-	GO:0000288//nuclear-transcribed mRNA catabolic process, deadenylation-dependent decay;GO:0006304//DNA modification	gi|803147246|ref|XP_004015323.2|/6.50068e-139/PREDICTED: exosome complex component RRP46 [Ovis aries]
100138971	2.26	2.34	1.98	2.91	2.3	2.3	2.97	2.38	2.54	2.3	3.41	2.3	NM_001191353.1	ZNF570	Bos taurus zinc finger protein 570 (ZNF570), mRNA	K09228|1|0.0|1136|bta:100138971|KRAB domain-containing zinc finger protein	GO:0044464	GO:0046914//transition metal ion binding;GO:0097159//organic cyclic compound binding	GO:0006351//transcription, DNA-templated	gi|300798037|ref|NP_001178282.1|/0/zinc finger protein 570 [Bos taurus]
100138998	0	0	0	0	0	0.06	0	0	0	0	0	0	XM_015470445.1	LOC100138998	PREDICTED: Bos taurus casein kinase I isoform beta (LOC100138998), mRNA	K08957|1|3e-167|590|phd:102337697|casein kinase 1, alpha [EC:2.7.11.1]	GO:0005815//microtubule organizing center;GO:0016604//nuclear body;GO:0005849//mRNA cleavage factor complex;GO:0000776//kinetochore	GO:0032550;GO:0004672//protein kinase activity;GO:0005515//protein binding;GO:0033218//amide binding	GO:0032989;GO:0000087//mitotic M phase;GO:0006464//cellular protein modification process;GO:0007166//cell surface receptor signaling pathway	gi|296470751|tpg|DAA12866.1|/0/TPA: casein kinase I-like [Bos taurus]
100139027	0.03	0.03	0	0.03	0.03	0	0	0.03	0	0	0	0	XM_001789362.6	TVP23A	PREDICTED: Bos taurus trans-golgi network vesicle protein 23 homolog A (S. cerevisiae) (TVP23A), mRNA	K10266|1|2e-59|233|gfr:102043322|F-box and WD-40 domain protein 10	-	-	-	gi|556779341|ref|XP_005984724.1|/1.09999e-135/PREDICTED: Golgi apparatus membrane protein TVP23 homolog A, partial [Pantholops hodgsonii]
100139040	31.81	34.85	36.77	33.26	36.08	32.34	31.75	31.55	32.96	29.6	29.2	28.64	XM_001789327.6,XM_010825705.2,XM_010825706.2,XR_821356.2,XR_821357.2,XR_821358.2	LOC100139040	PREDICTED: Bos taurus jmjC domain-containing protein 8 (LOC100139040), transcript variant X1, misc_RNA	K09561|1|2e-58|114|rro:104676942|STIP1 homology and U-box containing protein 1 [EC:2.3.2.27];K03283|4|4e-54|215|tru:101079118|heat shock 70kDa protein 1/8;K06758|4|4e-54|215|tru:101079118|L1 cell adhesion molecule like protein	-	-	-	gi|296473624|tpg|DAA15739.1|/8.66825e-123/TPA: hypothetical protein BOS_22648 [Bos taurus]
100139053	4.49	5.15	5.09	4.74	3.96	5.63	5.76	5.53	6.33	6.14	6.33	6.58	-
100139061	0.3	0.2	0.43	0.62	0.41	0.63	0.41	0.31	0.11	0.14	0.42	0.53	XM_001789125.4,XM_005200547.3,XM_010800292.2,XR_001498874.1	LOC100139061	PREDICTED: Bos taurus uncharacterized LOC100139061 (LOC100139061), transcript variant X3, misc_RNA	-	-	-	-	gi|528934857|ref|XP_005200604.1|/2.884e-101/PREDICTED: uncharacterized protein LOC100139061 [Bos taurus]
100139074	55.97	60.11	59.53	53.74	55.55	52.8	63.38	65.94	68.37	72.24	63.94	69.07	XM_001788801.6	PDAP1	PREDICTED: Bos taurus PDGFA associated protein 1 (PDAP1), mRNA	-	-	-	-	gi|694952508|ref|XP_009424630.1|/8.45748e-67/PREDICTED: uncharacterized protein LOC101058977 [Pan troglodytes]
100139075	0.13	0.03	0.03	0.03	0.07	0.07	0	0	0.07	0	0	0.07	XM_010815988.2	LOC100139075	PREDICTED: Bos taurus retinol dehydrogenase 16-like (LOC100139075), mRNA	K11154|1|3e-159|564|bom:102266587|retinol dehydrogenase 16 [EC:1.1.1.-]	-	-	-	gi|982926128|ref|XP_010803544.2|/4.40272e-161/PREDICTED: LOW QUALITY PROTEIN: retinol dehydrogenase 16-like [Bos taurus]
100139092	0.06	0.06	0.16	0.1	0.16	0.06	0.07	0	0.04	0.05	0.18	0	XM_003584686.4,XM_005199697.3	GPR34	PREDICTED: Bos taurus G protein-coupled receptor 34 (GPR34), transcript variant X1, mRNA	K08383|1|0.0|702|bom:102275483|G protein-coupled receptor 34	-	GO:0001608;GO:0001608	-	gi|528929802|ref|XP_005199754.1|/0/PREDICTED: probable G-protein coupled receptor 34 [Bos taurus]
100139104	0.11	0.2	0.05	0.09	0.12	0.06	0.02	0.08	0.08	0	0.1	0.07	XM_010827653.2	LOC100139104	PREDICTED: Bos taurus zinc finger protein 678-like (LOC100139104), mRNA	K09228|1|0.0|1249|bta:540020|KRAB domain-containing zinc finger protein	-	-	-	gi|982954847|ref|XP_015313843.1|/0/PREDICTED: zinc finger protein 678-like [Bos taurus]
100139105	57.64	54.18	55.86	54.75	58.92	51.78	47.77	45.11	42.07	36.78	39.08	39.77	NM_001191375.1	RAB3D	Bos taurus RAB3D, member RAS oncogene family (RAB3D), mRNA	K07884|1|5e-111|403|phd:102336230|Ras-related protein Rab-3D	GO:0030141//secretory granule	GO:0032550	GO:0035556//intracellular signal transduction;GO:0045184//establishment of protein localization;GO:0006887//exocytosis;GO:0006479//protein methylation	gi|942041245|ref|XP_005890841.2|/2.0484e-111/PREDICTED: ras-related protein Rab-3D isoform X1 [Bos mutus]
100139115	18.51	16.06	16.91	15.77	16.66	15.09	15.58	15.17	18.31	16.38	15.53	17.77	XM_003582846.3,XM_010819200.2	SURF1	PREDICTED: Bos taurus surfeit 1 (SURF1), transcript variant X2, mRNA	K14998|1|1e-163|577|bom:102286959|surfeit locus 1 family protein	GO:0031224//intrinsic component of membrane;GO:0005743//mitochondrial inner membrane;GO:0031224//intrinsic component of membrane;GO:0005743//mitochondrial inner membrane	GO:0015002//heme-copper terminal oxidase activity;GO:0015002//heme-copper terminal oxidase activity	GO:0009152//purine ribonucleotide biosynthetic process;GO:0045333//cellular respiration;GO:0043623//cellular protein complex assembly;GO:0009152//purine ribonucleotide biosynthetic process;GO:0045333//cellular respiration;GO:0043623//cellular protein complex assembly	gi|982940161|ref|XP_015329192.1|/7.40297e-165/PREDICTED: surfeit locus protein 1 isoform X1 [Bos taurus]
100139125	0.22	0.24	0.12	0.23	0.09	0.16	0.15	0.17	0.14	0.1	0.19	0.07	XM_005192225.3,XM_005192226.3,XM_005192227.3	MCF2L2	PREDICTED: Bos taurus MCF.2 cell line derived transforming sequence-like 2 (MCF2L2), transcript variant X3, mRNA	K08810|1|3e-40|170|tru:101076723|triple functional domain protein [EC:2.7.11.1]	-	-	-	gi|528899781|ref|XP_005192284.1|/0/PREDICTED: probable guanine nucleotide exchange factor MCF2L2 isoform X3 [Bos taurus]
100139141	11.33	11.83	11.77	11.09	11.36	11.08	11.7	12.02	12.28	14.22	14.14	13.82	NM_001191524.1	SHROOM3	Bos taurus shroom family member 3 (SHROOM3), mRNA	K18625|1|0.0|3657|bta:100139141|protein Shroom	GO:0070161;GO:0044459;GO:0043232	GO:0008092//cytoskeletal protein binding	GO:0014020;GO:0022604//regulation of cell morphogenesis;GO:0007010//cytoskeleton organization;GO:0002064//epithelial cell development	gi|329663940|ref|NP_001178453.1|/0/protein Shroom3 [Bos taurus]
100139154	12.02	12.47	12.16	10.8	10.23	11.25	13.52	13.28	13.32	19.98	20.85	19.66	XM_001790537.4	XPO5	PREDICTED: Bos taurus exportin 5 (XPO5), mRNA	K14289|1|0.0|2334|bta:100139154|exportin-5	GO:0043231//intracellular membrane-bounded organelle	GO:0003723//RNA binding	GO:0006886//intracellular protein transport	gi|741900113|ref|XP_001790589.2|/0/PREDICTED: exportin-5 [Bos taurus]
100139157	0.09	0	0	0	0	0	0	0	0.1	0	0	0	XM_001787364.5	CLEC19A	PREDICTED: Bos taurus C-type lectin domain family 19 member A (CLEC19A), mRNA	K10064|1|2e-19|98.2|aml:100472282|asialoglycoprotein receptor 2;K05695|3|3e-19|97.8|pbi:103068199|receptor-type tyrosine-protein phosphatase F [EC:3.1.3.48];K06491|3|3e-19|97.8|pbi:103068199|neural cell adhesion molecule;K06550|3|3e-19|97.8|pbi:103068199|L1 cell adhesion molecule;K06756|3|3e-19|97.8|pbi:103068199|neuronal cell adhesion molecule;K06778|3|3e-19|97.8|pbi:103068199|receptor-type tyro…	-	GO:0005488	-	gi|528925722|ref|XP_001787416.3|/1.60734e-112/PREDICTED: C-type lectin domain family 19 member A [Bos taurus]
100139161	0.06	0.12	0.07	0.13	0.11	0.08	0.06	0.06	0.09	0.03	0.03	0.08	XM_010799033.2	TIAM2	PREDICTED: Bos taurus T-cell lymphoma invasion and metastasis 2 (TIAM2), mRNA	K16847|1|0.0|3049|bom:102267761|T-lymphoma invasion and metastasis-inducing protein 2	-	-	-	gi|982935533|ref|XP_015328402.1|/0/PREDICTED: LOW QUALITY PROTEIN: T-lymphoma invasion and metastasis-inducing protein 2 [Bos taurus]
100139162	0.08	0.26	0.18	0.24	0.23	0.14	0.14	0.17	0.27	0.19	0.11	0.14	NM_001205516.1	FAM83G	Bos taurus family with sequence similarity 83, member G (FAM83G), mRNA	K16805|1|8e-46|188|pbi:103056781|protein FAM83D	-	-	-	gi|329664860|ref|NP_001192445.1|/0/protein FAM83G [Bos taurus]
100139170	10.44	10.21	11.33	11.06	11.98	10.52	10.96	11.46	11.15	11.06	12.05	11.09	XM_001790070.6,XM_005199225.3	GBA2	PREDICTED: Bos taurus glucosidase, beta (bile acid) 2 (GBA2), transcript variant X2, mRNA	K17108|1|0.0|1739|bta:100139170|non-lysosomal glucosylceramidase [EC:3.2.1.45]	GO:0031224//intrinsic component of membrane;GO:0031224//intrinsic component of membrane	GO:0015926//glucosidase activity;GO:0015926//glucosidase activity	GO:0006678//glucosylceramide metabolic process;GO:0006678//glucosylceramide metabolic process	gi|194669510|ref|XP_001790122.1|/0/PREDICTED: non-lysosomal glucosylceramidase isoform X1 [Bos taurus]
100139180	1.27	1.25	0.94	1.34	1.06	1.14	1.13	1.27	0.94	1.11	1.06	0.89	NM_001191311.1	MATN4	Bos taurus matrilin 4 (MATN4), mRNA	K19467|1|1e-80|303|ptr:459514|matrilin-3	-	GO:0046872//metal ion binding	GO:0009611//response to wounding	gi|300796915|ref|NP_001178240.1|/0/matrilin-4 precursor [Bos taurus]
100139208	16.66	16.49	17.62	13.58	16.54	17.27	16.35	15.66	16.11	13.35	11.43	11.25	NM_001130765.1	SP140L	Bos taurus SP140 nuclear body protein-like (SP140L), mRNA	K15413|1|5e-63|246|bom:102272791|nuclear autoantigen Sp-100	GO:0043231//intracellular membrane-bounded organelle	-	-	gi|195539547|ref|NP_001124237.1|/1.91857e-63/nuclear body protein SP140-like protein [Bos taurus]
100139217	9.62	8.76	13.21	8.16	8.49	10.98	11.47	9.37	11.91	9.11	10.35	9.8	NM_001205508.1	METTL23	Bos taurus methyltransferase like 23 (METTL23), mRNA	K00884|1|1e-14|82.8|cbr:CBG13487|N-acetylglucosamine kinase [EC:2.7.1.59];K18826|5|8e-06|53.5|nve:NEMVE_v1g231884|calmodulin-lysine N-methyltransferase [EC:2.1.1.60]	-	-	-	gi|440895153|gb|ELR47415.1|/3.17827e-120/hypothetical protein M91_06704, partial [Bos mutus]
100139219	23.49	22.22	23.87	23.97	24.81	22.29	22.69	24.36	23.83	24.33	23.29	24.91	XM_015466778.1,XM_015466779.1	MTOR	PREDICTED: Bos taurus mechanistic target of rapamycin (serine/threonine kinase) (MTOR), transcript variant X2, mRNA	K07203|1|0.0|4680|bta:100139219|FKBP12-rapamycin complex-associated protein	GO:0031966//mitochondrial membrane;GO:0043234//protein complex;GO:0016604//nuclear body;GO:0012505//endomembrane system;GO:0000323//lytic vacuole;GO:0031966//mitochondrial membrane;GO:0043234//protein complex;GO:0016604//nuclear body;GO:0012505//endomembrane system;GO:0000323//lytic vacuole	GO:0001025//RNA polymerase III transcription factor binding;GO:0043021//ribonucleoprotein complex binding;GO:0001016//RNA polymerase III regulatory region DNA binding;GO:0004672//protein kinase activity;GO:0032550;GO:0001025//RNA polymerase III transcription factor binding;GO:0043021//ribonucleoprotein complex binding;GO:0001016//RNA polymerase III regulatory region DNA binding;GO:0004672//protei…	GO:0010591//regulation of lamellipodium assembly;GO:0001934//positive regulation of protein phosphorylation;GO:0032094//response to food;GO:0048017//inositol lipid-mediated signaling;GO:0005978//glycogen biosynthetic process;GO:0010507//negative regulation of autophagy;GO:0038127//ERBB signaling pathway;GO:0009758//carbohydrate utilization;GO:0043434//response to peptide hormone;GO:0042992//negat…	gi|982947968|ref|XP_015330591.1|/0/PREDICTED: serine/threonine-protein kinase mTOR isoform X2 [Bos taurus]
100139246	19.59	21.14	19.71	19.99	20.01	20.39	19.02	19.11	19.52	16.16	15.99	16.58	XM_001790527.6,XM_005196494.3,XM_005196495.3,XM_005196498.3,XM_015468798.1,XM_015468799.1	FYCO1	PREDICTED: Bos taurus FYVE and coiled-coil domain containing 1 (FYCO1), transcript variant X6, mRNA	K12478|1|2e-21|109|tru:101064544|early endosome antigen 1	-	-	-	gi|982962710|ref|XP_015315174.1|/0/PREDICTED: FYVE and coiled-coil domain-containing protein 1 isoform X4 [Bos taurus]
100139295	1.22	1.41	1.43	1.04	1.22	1.3	1.14	1.03	1.3	0.96	1.38	0.74	NM_001205499.1	MSH5	Bos taurus mutS homolog 5 (MSH5), mRNA	K08741|1|0.0|1531|bom:102284347|DNA mismatch repair protein MSH5	GO:0000794//condensed nuclear chromosome	GO:0032550;GO:0003690//double-stranded DNA binding	GO:0006281//DNA repair;GO:0007127//meiosis I	gi|329664722|ref|NP_001192428.1|/0/mutS protein homolog 5 [Bos taurus]
100139325	0.02	0	0	0	0.02	0	0.04	0	0	0	0.03	0.05	XM_005195524.3,XM_005195525.3	LOC100139325	PREDICTED: Bos taurus zinc finger protein 850 (LOC100139325), transcript variant X2, mRNA	K09228|1|0.0|2077|bta:100139325|KRAB domain-containing zinc finger protein	-	-	-	gi|528920474|ref|XP_005195581.1|/0/PREDICTED: zinc finger protein 585A isoform X1 [Bos taurus]
100139345	0.37	0.63	0.62	0.51	0.87	1.13	0.74	0.73	0.94	0.34	0.52	0.88	XM_015462120.1	LOC100139345	PREDICTED: Bos taurus zinc finger protein 426 (LOC100139345), partial mRNA	K09228|1|1e-122|441|bta:100139345|KRAB domain-containing zinc finger protein	-	-	-	gi|742219227|ref|XP_010826810.1|/7.07917e-122/PREDICTED: zinc finger protein 177 [Bison bison bison]
100139352	7.85	8.51	8.2	8.1	8.52	7.55	7.85	9.51	8.11	8.56	8.11	7.41	XM_015463658.1,XM_015463659.1,XM_015463660.1,XM_015463661.1,XR_001496536.1	DENND6B	PREDICTED: Bos taurus DENN/MADD domain containing 6B (DENND6B), transcript variant X3, misc_RNA	K17654|1|5e-29|131|tsp:Tsp_05738|mitochondrial ribonuclease P protein 1 [EC:2.1.1.-]	GO:0005768//endosome	GO:0005088//Ras guanyl-nucleotide exchange factor activity	-	gi|803209822|ref|XP_011965367.1|/0/PREDICTED: protein DENND6B isoform X5 [Ovis aries musimon]
100139360	0.19	0.19	0.25	0.18	0.16	0.12	0.18	0.16	0.13	0.03	0.11	0.08	XM_015467719.1	LOC100139360	PREDICTED: Bos taurus zinc finger protein 347 (LOC100139360), mRNA	K09228|1|0.0|1277|bom:102271315|KRAB domain-containing zinc finger protein	-	-	-	gi|982954738|ref|XP_015313825.1|/0/PREDICTED: zinc finger protein 347 [Bos taurus]
100139363	0.98	0	0.55	0	0.85	0.31	0.77	0	0.29	0	0.79	0.09	XM_010827221.2	LOC100139363	PREDICTED: Bos taurus protein transport protein Sec24A-like (LOC100139363), mRNA	K14007|1|0.0|822|bta:505089|protein transport protein SEC24	GO:0012507//ER to Golgi transport vesicle membrane	GO:0046914//transition metal ion binding	GO:0016482//cytosolic transport;GO:0015031//protein transport	gi|741875740|ref|XP_010825523.1|/0/PREDICTED: LOW QUALITY PROTEIN: protein transport protein Sec24A-like [Bos taurus]
100139381	0.48	0.4	0.2	0.85	0.49	0.33	0.42	0.68	0.51	0.43	0.66	0.63	XM_001788399.3	LOC100139381	PREDICTED: Bos taurus upstream-binding factor 1-like protein 1 (LOC100139381), partial mRNA	K09273|1|2e-50|203|oas:101114372|upstream-binding transcription factor	-	-	-	gi|982970993|ref|XP_015316589.1|/0/PREDICTED: upstream-binding factor 1-like protein 1, partial [Bos taurus]
100139386	0	0	0	0.06	0	0	0	0	0	0	0	0	NM_001167660.1	20ALPHA-HSD	Bos taurus placental and ovary 20alpha hydroxysteroid dehydrogenase protein (20ALPHA-HSD), mRNA	K04119|1|0.0|662|bom:102271453|aldo-keto reductase family 1 member C3 [EC:1.1.1.64 1.1.1.188 1.1.1.213]	-	-	-	gi|440901002|gb|ELR52018.1|/0/hypothetical protein M91_01961, partial [Bos mutus]
100139405	0.03	0.04	0.03	0.02	0.04	0.06	0.02	0.07	0.04	0.02	0.05	0.02	XM_003584299.4	ARMCX4	PREDICTED: Bos taurus armadillo repeat containing, X-linked 4 (ARMCX4), mRNA	K10384|1|4e-30|137|ngi:103734076|filaggrin;K10955|4|2e-15|89.4|asn:102388355|intestinal mucin-2	-	-	-	gi|358419864|ref|XP_003584347.1|/0/PREDICTED: armadillo repeat-containing X-linked protein 4 [Bos taurus]
100139424	0.69	0.71	0.9	0.43	0.59	0.64	0.66	0.82	0.5	0.56	1.1	0.74	-
100139443	0.76	0.73	0.84	0.7	0.81	0.66	0.7	0.59	0.64	0.26	0.31	0.31	XM_005198149.3	ZBED6CL	PREDICTED: Bos taurus ZBED6 C-terminal like (ZBED6CL), transcript variant X2, mRNA	K09228|1|5e-14|84.3|lcm:102347080|KRAB domain-containing zinc finger protein	-	-	-	gi|742139767|ref|XP_010842182.1|/5.83021e-170/PREDICTED: LOW QUALITY PROTEIN: ZBED6 C-terminal-like protein [Bison bison bison]
100139476	6.19	5.13	5.73	4.58	4.92	5.58	6.85	7.24	6.84	8.33	8.73	8.75	NM_001143744.1	GPR39	Bos taurus G protein-coupled receptor 39 (GPR39), mRNA	K08412|1|0.0|826|bta:100139476|G protein-coupled receptor 39	GO:0031224//intrinsic component of membrane	GO:0043169//cation binding;GO:0004888//transmembrane signaling receptor activity	-	gi|219522064|ref|NP_001137216.1|/0/G-protein coupled receptor 39 [Bos taurus]
100139484	24.74	23.5	23.72	24.1	22.38	23.35	25.33	24.75	21.96	25.9	25.2	23.45	NM_001191326.1	RAPGEF2	Bos taurus Rap guanine nucleotide exchange factor (GEF) 2 (RAPGEF2), mRNA	K08018|1|0.0|2576|bta:100139484|Rap guanine nucleotide exchange factor 2	GO:0044464	GO:0005088//Ras guanyl-nucleotide exchange factor activity	GO:0035556//intracellular signal transduction	gi|300797475|ref|NP_001178255.1|/0/rap guanine nucleotide exchange factor 2 [Bos taurus]
100139490	2.86	1.85	2.35	2.87	2.48	2.74	2.84	3.02	2.64	2.2	2.09	2.83	NM_001145203.1	SHISA9	Bos taurus shisa family member 9 (SHISA9), mRNA	-	-	-	-	gi|296473382|tpg|DAA15497.1|/3.40024e-175/TPA: hypothetical protein LOC100139490 [Bos taurus]
100139498	4.22	4.74	4.23	4.91	5.13	5.84	4.72	4.29	4.47	3.9	4.72	4.62	XM_001789542.5,XM_010798886.2,XR_001497101.1,XR_001497102.1,XR_001497103.1,XR_001497104.1	MCM9	PREDICTED: Bos taurus minichromosome maintenance 9 homologous recombination repair factor (MCM9), transcript variant X5, misc_RNA	K10738|1|0.0|1799|bta:100139498|DNA helicase MCM9 [EC:3.6.4.12]	GO:0043231//intracellular membrane-bounded organelle;GO:0042555//MCM complex;GO:0043231//intracellular membrane-bounded organelle;GO:0042555//MCM complex;GO:0043231//intracellular membrane-bounded organelle;GO:0042555//MCM complex;GO:0043231//intracellular membrane-bounded organelle;GO:0042555//MCM complex;GO:0043231//intracellular membrane-bounded organelle;GO:0042555//MCM complex;GO:0043231//in…	GO:0017111//nucleoside-triphosphatase activity;GO:0032550;GO:0003676//nucleic acid binding;GO:0017111//nucleoside-triphosphatase activity;GO:0032550;GO:0003676//nucleic acid binding;GO:0017111//nucleoside-triphosphatase activity;GO:0032550;GO:0003676//nucleic acid binding;GO:0017111//nucleoside-triphosphatase activity;GO:0032550;GO:0003676//nucleic acid binding;GO:0017111//nucleoside-triphosphata…	GO:0007276//gamete generation;GO:0000725//recombinational repair;GO:0007276//gamete generation;GO:0000725//recombinational repair;GO:0007276//gamete generation;GO:0000725//recombinational repair;GO:0007276//gamete generation;GO:0000725//recombinational repair;GO:0007276//gamete generation;GO:0000725//recombinational repair;GO:0007276//gamete generation;GO:0000725//recombinational repair	gi|408407688|sp|F1N2W9.2|MCM9_BOVIN/0/RecName: Full=DNA helicase MCM9; AltName: Full=Minichromosome maintenance 9
100139508	39.29	42.89	42.13	37.66	36.33	37.77	45.58	46.52	49.12	56.29	53.92	52.19	XM_005197286.3,XM_010826230.2,XM_010826231.2,XM_015469974.1,XM_015469975.1,XM_015469976.1,XM_015469977.1,XM_015469978.1,XM_015469979.1,XM_015469980.1,XM_015469981.1	NAV2	PREDICTED: Bos taurus neuron navigator 2 (NAV2), transcript variant X11, mRNA	K19483|1|0.0|3599|bta:100139508|neuron navigator 2 [EC:3.6.4.12]	-	-	-	gi|528927882|ref|XP_005197343.1|/0/PREDICTED: neuron navigator 2 isoform X8 [Bos taurus]
100139547	25.38	24.04	23.05	22.84	21.55	24.39	25.38	25.69	23.27	27.9	26.38	28.9	NM_001191272.1	CDC73	Bos taurus cell division cycle 73 (CDC73), mRNA	K15175|1|0.0|1009|lve:103069324|parafibromin	GO:0008023//transcription elongation factor complex	GO:0001099//basal RNA polymerase II transcription machinery binding	GO:0032496//response to lipopolysaccharide;GO:0016055//Wnt signaling pathway;GO:0031647//regulation of protein stability;GO:0006513//protein monoubiquitination;GO:0031124//mRNA 3'-end processing;GO:0008285//negative regulation of cell proliferation;GO:0035987//endodermal cell differentiation;GO:0016574//histone ubiquitination;GO:0000084//mitotic S phase;GO:0030099//myeloid cell differentiation;GO…	gi|22122445|ref|NP_666103.1|/0/parafibromin [Mus musculus]
100139548	8.56	8.37	8.82	7.92	8.49	7.83	8.64	7.71	8.02	8.64	8.29	9.21	XM_003584612.4	LOC100139548	PREDICTED: Bos taurus helicase SKI2W (LOC100139548), mRNA	K12599|1|0.0|2253|bta:100852213|antiviral helicase SKI2 [EC:3.6.4.-]	-	GO:0032550;GO:0042623//ATPase activity, coupled	-	gi|359078682|ref|XP_003587743.1|/0/PREDICTED: helicase SKI2W [Bos taurus]
100139549	0	0	0.93	0	0	0.53	0	0	0.88	0	0	0	XM_015469824.1	LOC100139549	PREDICTED: Bos taurus DET1- and DDB1-associated protein 1 (LOC100139549), mRNA	K11792|1|1e-44|182|oas:101112562|DET1- and DDB1-associated protein 1	-	-	-	gi|741978243|ref|XP_003588030.3|/9.20183e-48/PREDICTED: DET1- and DDB1-associated protein 1 [Bos taurus]
100139585	0.14	0	0.13	0.14	0.14	0	0	0.28	0.15	0	0	0.18	XM_010826195.2,XM_015469906.1,XR_001499845.1,XR_001499846.1,XR_001499847.1	UBTFL1	PREDICTED: Bos taurus upstream binding transcription factor, RNA polymerase I-like 1 (UBTFL1), transcript variant X5, misc_RNA	-	-	-	-	gi|296471972|tpg|DAA14087.1|/0/TPA: hCG1799097-like [Bos taurus]
100139601	2.99	3.13	2.96	2.87	2.11	2.93	3.39	3.61	3.17	3.52	3.36	3.58	XM_003584350.4,XM_015470590.1,XM_015470591.1	PIGA	PREDICTED: Bos taurus phosphatidylinositol glycan anchor biosynthesis class A (PIGA), transcript variant X3, mRNA	K03857|1|0.0|942|bom:102276296|phosphatidylinositol glycan, class A [EC:2.4.1.198]	-	-	-	gi|440899765|gb|ELR51020.1|/0/Phosphatidylinositol N-acetylglucosaminyltransferase subunit A [Bos mutus]
100139627	2.29	1.92	1.93	1.99	1.71	2.93	1.79	1.46	1.56	1.75	1.58	2.33	XM_015468877.1	LOC100139627	PREDICTED: Bos taurus kinesin-like protein KIF6 (LOC100139627), mRNA	K10397|1|1e-117|424|bta:100139627|kinesin family member 6/9	-	-	-	gi|982963358|ref|XP_015315272.1|/2.80286e-125/PREDICTED: kinesin-like protein KIF6 [Bos taurus]
100139634	0.04	0.04	0.11	0.07	0.08	0.08	0.04	0.08	0.04	0.05	0.09	0.05	XM_001789877.3	BOSTAUV1R416	PREDICTED: Bos taurus vomeronasal 1 receptor bosTauV1R416 (BOSTAUV1R416), mRNA	K04614|1|6e-166|586|bta:100139634|vomeronasal1 receptor	-	-	-	gi|296477342|tpg|DAA19457.1|/5.77699e-165/TPA: vomeronasal 1 receptor bosTauV1R416 [Bos taurus]
100139635	15.54	15.76	16.58	15.9	14.73	16	15.93	16.76	14.62	14.94	15.13	14.63	NM_001191377.1	PPFIA1	Bos taurus protein tyrosine phosphatase, receptor type, f polypeptide (PTPRF), interacting protein (liprin), alpha 1 (PPFIA1), mRNA	K10352|1|4e-18|97.1|aqu:100641452|myosin heavy chain	-	-	-	gi|300798535|ref|NP_001178306.1|/0/liprin-alpha-1 [Bos taurus]
100139638	0	0	0	0.02	0	0	0	0	0	0.03	0	0	-
100139648	1.36	1.36	0.9	1.14	1.51	1.3	1.57	1.25	1.3	0.74	1.47	1.08	NM_001207029.1	HGFAC	Bos taurus HGF activator (HGFAC), mRNA	K09631|1|0.0|1336|bom:102284140|hepatocyte growth factor activator [EC:3.4.21.-]	-	-	-	gi|555964887|ref|XP_005894504.1|/0/PREDICTED: hepatocyte growth factor activator isoform X2 [Bos mutus]
100139670	0.35	0.35	0.21	0.18	0.28	0.26	0.33	0.31	0.22	0.23	0.27	0.23	XM_015469501.1	LOC100139670	PREDICTED: Bos taurus interferon-induced protein with tetratricopeptide repeats 1 (LOC100139670), mRNA	K14217|1|0.0|928|bta:100139670|interferon-induced protein with tetratricopeptide repeats 1	-	-	-	gi|296472870|tpg|DAA14985.1|/0/TPA: interferon-induced protein with tetratricopeptide repeats 5-like [Bos taurus]
100139697	9.31	9.35	9.32	9.41	9.79	8.31	8.45	9.09	7.87	7.96	8.13	8.85	XM_001789788.5,XM_010825723.2,XM_010825725.2,XM_010825726.2,XM_015469247.1,XM_015469248.1,XM_015469249.1	IFT140	PREDICTED: Bos taurus intraflagellar transport 140 (IFT140), transcript variant X7, mRNA	K19672|1|0.0|2754|bta:100139697|intraflagellar transport protein 140	-	-	-	gi|528925403|ref|XP_001789840.3|/0/PREDICTED: intraflagellar transport protein 140 homolog isoform X1 [Bos taurus]
100139730	31.76	31.52	33.01	29.41	29.34	32.34	34.77	32.86	34.9	32.45	31.81	31.89	NM_001191285.1	COL15A1	Bos taurus collagen, type XV, alpha 1 (COL15A1), mRNA	K08135|1|0.0|1899|bta:100139730|collagen, type XV, alpha	-	-	-	gi|300796391|ref|NP_001178214.1|/0/collagen alpha-1(XV) chain precursor [Bos taurus]
100139737	0	0.03	0	0	0	0	0	0	0	0	0	0	XM_015465854.1	SEL1L2	PREDICTED: Bos taurus SEL1L2 ERAD E3 ligase adaptor subunit (SEL1L2), mRNA	K14026|1|0.0|1078|bta:100139737|SEL1 protein	-	-	-	gi|982942043|ref|XP_015329437.1|/0/PREDICTED: protein sel-1 homolog 2 [Bos taurus]
100139739	26.29	29.22	28.23	28.03	27.74	28.57	27.7	28.08	28.09	31.15	31.43	29.06	NM_001256883.1	PBX2	Bos taurus pre-B-cell leukemia homeobox 2 (PBX2), mRNA	K15609|1|7e-178|627|ecb:100051758|pre-B-cell leukemia transcription factor 2	GO:0043234//protein complex	GO:0001071//nucleic acid binding transcription factor activity;GO:0003677//DNA binding;GO:0005515//protein binding	GO:0003002//regionalization;GO:0035108//limb morphogenesis;GO:0006366//transcription from RNA polymerase II promoter	gi|178056657|ref|NP_001116629.1|/6.46412e-177/pre-B-cell leukemia transcription factor 2 [Sus scrofa]
100139788	0.16	0.33	0.14	0.28	0.42	0.48	0.18	0.28	0.3	0.26	0.29	0.18	XM_002702442.4,XM_015462050.1	GMNC	PREDICTED: Bos taurus geminin coiled-coil domain containing (GMNC), transcript variant X2, mRNA	K10749|1|2e-08|64.3|lcm:102363409|geminin	-	-	GO:0006259//DNA metabolic process;GO:0006259//DNA metabolic process	gi|555971461|ref|XP_005897740.1|/0/PREDICTED: geminin coiled-coil domain-containing protein 1 [Bos mutus]
100139799	13.33	15.7	14.57	12.68	13.41	12.57	17.15	15.72	17.14	22.67	21.75	22.42	XM_015465539.1,XM_015465540.1,XM_015465541.1,XM_015465542.1,XM_015465543.1,XM_015465544.1	GPSM1	PREDICTED: Bos taurus G-protein signaling modulator 1 (GPSM1), transcript variant X7, mRNA	K15839|1|2e-135|485|bta:100139799|G-protein signaling modulator 1	-	-	-	gi|296482139|tpg|DAA24254.1|/0/TPA: G-protein signaling modulator 1 [Bos taurus]
100139803	0.91	0.99	0.64	0.85	0.56	0.65	0.62	0.49	0.68	0.97	0.85	0.75	NM_001205476.1	TMEFF1	Bos taurus transmembrane protein with EGF-like and two follistatin-like domains 1 (TMEFF1), mRNA	K06254|1|4e-23|112|cin:100187262|agrin;K06491|1|4e-23|112|cin:100187262|neural cell adhesion molecule;K06778|1|4e-23|112|cin:100187262|receptor-type tyrosine-protein phosphatase S [EC:3.1.3.48];K06788|1|4e-23|112|cin:100187262|coxsackievirus and adenovirus receptor	GO:0031224//intrinsic component of membrane	-	GO:0032502//developmental process	gi|329664538|ref|NP_001192405.1|/0/tomoregulin-1 precursor [Bos taurus]
100139818	4.86	4.95	5.32	5.04	4.69	4.48	6.57	5.71	5.78	6.38	6.78	6.56	XM_015465828.1	EFNB2	PREDICTED: Bos taurus ephrin-B2 (EFNB2), mRNA	K05105|1|9e-146|521|chx:102169974|Eph receptor A4 [EC:2.7.10.1];K05110|1|9e-146|521|chx:102169974|Eph receptor B1 [EC:2.7.10.1];K05111|1|9e-146|521|chx:102169974|Eph receptor B2 [EC:2.7.10.1];K05112|1|9e-146|521|chx:102169974|Eph receptor B3 [EC:2.7.10.1];K05113|1|9e-146|521|chx:102169974|Eph receptor B4 [EC:2.7.10.1];K05114|1|9e-146|521|chx:102169974|Eph receptor B6 [EC:2.7.10.1];K05463|1|9e-146…	GO:0016020//membrane	GO:0005102//receptor binding	GO:0006935//chemotaxis;GO:0022610;GO:0007169//transmembrane receptor protein tyrosine kinase signaling pathway;GO:0002040//sprouting angiogenesis	gi|926706114|ref|XP_013823783.1|/1.40564e-145/PREDICTED: ephrin-B2 [Capra hircus]
100139822	0	0	0	0	0	0.01	0.01	0.01	0.01	0.02	0	0	-
100139854	3.03	3.25	3.75	3.42	3.02	3.13	3.38	3.23	2.89	2.38	2.92	3.24	NM_001191280.1	ZNF862	Bos taurus zinc finger protein 862 (ZNF862), mRNA	K09228|1|2e-16|90.9|pss:102450860|KRAB domain-containing zinc finger protein	-	-	-	gi|300796290|ref|NP_001178209.1|/0/zinc finger protein 862 [Bos taurus]
100139857	0.04	0.04	0.05	0.04	0.03	0.04	0.02	0.03	0.02	0.01	0.02	0.02	-
100139879	5.98	4.73	5.68	5.92	5.22	5.3	7.32	6.37	6.73	6.35	7.66	7.77	NM_001191327.1	NUP37	Bos taurus nucleoporin 37kDa (NUP37), mRNA	K14302|1|0.0|686|bta:100139879|nuclear pore complex protein Nup37	GO:0005643//nuclear pore;GO:0000776//kinetochore;GO:0044444//cytoplasmic part	GO:0005488	GO:0044238//primary metabolic process;GO:0044710;GO:0044764;GO:0050658//RNA transport;GO:0045184//establishment of protein localization;GO:0015758//glucose transport;GO:0007166//cell surface receptor signaling pathway;GO:0007067//mitotic nuclear division	gi|300797498|ref|NP_001178256.1|/0/nucleoporin Nup37 [Bos taurus]
100139881	0.1	0.1	0.07	0	0.18	0.21	0	0.05	0	0	0	0	XM_001790075.4	LOC100139881	PREDICTED: Bos taurus mast cell protease 2 (LOC100139881), mRNA	K01329|1|4e-137|490|bta:100139881|chymase [EC:3.4.21.39]	-	GO:0004175//endopeptidase activity	GO:0019538//protein metabolic process	gi|296475445|tpg|DAA17560.1|/3.62566e-136/TPA: chymase 1, mast cell-like [Bos taurus]
100139892	0.21	0.21	0.25	0.18	0.13	0.18	0.22	0.09	0.24	0	0.06	0.17	XM_010828091.2	HPGDS	PREDICTED: Bos taurus hematopoietic prostaglandin D synthase (HPGDS), mRNA	K01830|1|3e-113|411|bta:100139892|prostaglandin-H2 D-isomerase [EC:5.3.99.2]	-	-	-	gi|296486708|tpg|DAA28821.1|/2.73905e-112/TPA: prostaglandin D2 synthase, hematopoietic-like [Bos taurus]
100139898	0.08	0.31	0.26	0.16	0.2	0.15	0.32	0.44	0.32	0.11	0.16	0.21	XM_001788590.6,XM_005196831.3	BRICD5	PREDICTED: Bos taurus BRICHOS domain containing 5 (BRICD5), transcript variant X1, mRNA	-	-	-	-	gi|528925487|ref|XP_001788642.3|/2.60454e-135/PREDICTED: BRICHOS domain-containing protein 5 isoform X2 [Bos taurus]
100139910	24.6	22.24	23.37	20.83	19.4	23.86	23.32	24.81	25.03	21.41	24.08	22.37	NM_001191367.1	PRKAR2A	Bos taurus protein kinase, cAMP-dependent, regulatory, type II, alpha (PRKAR2A), mRNA	K04739|1|0.0|729|bom:102274067|cAMP-dependent protein kinase regulator	GO:0005815//microtubule organizing center;GO:0043234//protein complex;GO:0016020//membrane	GO:0030551//cyclic nucleotide binding;GO:0019887//protein kinase regulator activity;GO:0044389//ubiquitin-like protein ligase binding;GO:0016772//transferase activity, transferring phosphorus-containing groups	GO:0007154//cell communication	gi|300798327|ref|NP_001178296.1|/0/cAMP-dependent protein kinase type II-alpha regulatory subunit [Bos taurus]
100139912	2.94	2.76	2.84	2.28	2.4	2.38	3.29	3.81	3.54	2.89	3.04	2.49	XM_010800351.2,XM_015470243.1,XM_015470244.1	MAMLD1	PREDICTED: Bos taurus mastermind like domain containing 1 (MAMLD1), transcript variant X3, mRNA	K19512|1|0.0|1696|bta:100139912|mastermind-like domain-containing protein 1	-	-	-	gi|982972939|ref|XP_015316963.1|/0/PREDICTED: mastermind-like domain-containing protein 1 isoform X3 [Bos taurus]
100139916	0	0.1	0	0	0	0	0	0	0.06	0	0	0	XM_001790359.5	LOC100139916	PREDICTED: Bos taurus interleukin 32-like (LOC100139916), mRNA	-	-	-	-	gi|529006285|ref|XP_002697916.3|/1.19642e-77/PREDICTED: LOW QUALITY PROTEIN: uncharacterized protein LOC100139916 [Bos taurus]
100139934	4.86	3.9	4.33	3.56	3.67	3.61	3.93	4.4	4.29	5.36	6.22	6.07	XM_001788172.4,XM_005195280.3	ZFP90	PREDICTED: Bos taurus ZFP90 zinc finger protein (ZFP90), transcript variant X1, mRNA	K09228|1|0.0|1331|bta:100139934|KRAB domain-containing zinc finger protein	GO:0043231//intracellular membrane-bounded organelle;GO:0043231//intracellular membrane-bounded organelle	GO:0003676//nucleic acid binding;GO:0046914//transition metal ion binding;GO:0000982//transcription factor activity, RNA polymerase II core promoter proximal region sequence-specific binding;GO:0003676//nucleic acid binding;GO:0046914//transition metal ion binding;GO:0000982//transcription factor activity, RNA polymerase II core promoter proximal region sequence-specific binding	GO:0051100//negative regulation of binding;GO:0006351//transcription, DNA-templated;GO:0051100//negative regulation of binding;GO:0006351//transcription, DNA-templated	gi|528919170|ref|XP_005195337.1|/0/PREDICTED: zinc finger protein 90 homolog isoform X1 [Bos taurus]
100139949	2.5	2.27	2.57	2.25	2.86	1.96	2.32	3.11	3.05	3.35	3.5	2.62	XM_015469407.1	NAT16	PREDICTED: Bos taurus N-acetyltransferase 16 (GCN5-related, putative) (NAT16), mRNA	-	-	-	-	gi|982967699|ref|XP_015316033.1|/0/PREDICTED: LOW QUALITY PROTEIN: probable N-acetyltransferase 16 [Bos taurus]
100139952	0.54	0.53	0.35	0.59	0.71	0.45	0.6	0.56	0.51	1.42	1.27	0.96	NM_001191312.1	GFI1	Bos taurus growth factor independent 1 transcription repressor (GFI1), mRNA	K09223|1|0.0|770|bta:100139952|growth factor independent 1	GO:0034399//nuclear periphery;GO:0043234//protein complex;GO:0044451	GO:0000975//regulatory region DNA binding;GO:0046914//transition metal ion binding	GO:0032769//negative regulation of monooxygenase activity;GO:0000082//G1/S transition of mitotic cell cycle;GO:0009612//response to mechanical stimulus;GO:0044764;GO:0001708//cell fate specification;GO:0042471//ear morphogenesis;GO:0043433//negative regulation of sequence-specific DNA binding transcription factor activity;GO:0010975//regulation of neuron projection development;GO:0006366//transcr…	gi|300796935|ref|NP_001178241.1|/0/zinc finger protein Gfi-1 [Bos taurus]
100139986	0.1	0.12	0.1	0.16	0.18	0.18	0.21	0.19	0.12	0.09	0.07	0.26	-
100139988	46.45	45.87	43.29	42.67	38.93	45.69	49.75	43.62	44.77	48.26	56.73	54.61	NM_001205498.1	RHOQ	Bos taurus ras homolog family member Q (RHOQ), mRNA	K07194|1|8e-122|439|pon:100438074|Ras homolog gene family, member Q	GO:0015629//actin cytoskeleton;GO:0044425;GO:0044444//cytoplasmic part	GO:0017111//nucleoside-triphosphatase activity;GO:0032550;GO:0019904//protein domain specific binding	GO:0032868//response to insulin;GO:0010829//negative regulation of glucose transport;GO:0010828//positive regulation of glucose transport;GO:0007169//transmembrane receptor protein tyrosine kinase signaling pathway;GO:0051129;GO:0031346//positive regulation of cell projection organization;GO:0009154//purine ribonucleotide catabolic process;GO:0007264//small GTPase mediated signal transduction;GO:…	gi|395731858|ref|XP_002812107.2|/7.17314e-121/PREDICTED: rho-related GTP-binding protein RhoQ [Pongo abelii]
100139996	0.01	0.01	0.01	0.01	0.04	0	0.01	0	0	0	0	0.01	XM_015467693.1	LOC100139996	PREDICTED: Bos taurus zinc finger protein 480-like (LOC100139996), mRNA	K09228|1|0.0|3009|bta:104974930|KRAB domain-containing zinc finger protein	-	-	-	gi|742083850|ref|XP_010861487.1|/0/PREDICTED: zinc finger protein 616-like isoform X2 [Bison bison bison]
100140016	1.27	1.43	1.48	1.39	1.38	1.36	1.37	1.95	1.53	1.45	1.84	1.88	NM_001191354.1	ARHGAP6	Bos taurus Rho GTPase activating protein 6 (ARHGAP6), mRNA	K18470|1|4e-19|100|apla:101793383|Rho GTPase-activating protein 1;K10360|4|4e-18|96.7|hst:105181270|myosin IX	-	-	-	gi|300798058|ref|NP_001178283.1|/0/rho GTPase-activating protein 6 [Bos taurus]
100140040	97.34	100.14	94.78	84.46	89.13	101.11	99.14	98.19	96.72	103.21	103.81	114.8	NM_001159818.1	TMED2	Bos taurus transmembrane emp24 domain trafficking protein 2 (TMED2), mRNA	K14809|1|3e-96|352|mcc:709884|ATP-dependent RNA helicase DDX55/SPB4 [EC:3.6.4.13];K14825|2|7e-28|125|cge:100760020|protein ERP2	GO:0000139//Golgi membrane;GO:0005793//endoplasmic reticulum-Golgi intermediate compartment;GO:0031224//intrinsic component of membrane;GO:0030667//secretory granule membrane;GO:0030137//COPI-coated vesicle	GO:0005488	GO:0043087//regulation of GTPase activity;GO:0014020;GO:0010467//gene expression;GO:0040007//growth;GO:0006901//vesicle coating;GO:0016482//cytosolic transport;GO:0006612//protein targeting to membrane;GO:0035964//COPI-coated vesicle budding;GO:0001890//placenta development;GO:0003143//embryonic heart tube morphogenesis;GO:0000578//embryonic axis specification;GO:0009952//anterior/posterior patte…	gi|947231308|ref|XP_014443550.1|/1.60077e-100/PREDICTED: transmembrane emp24 domain-containing protein 2 [Tupaia chinensis]
100140050	1.21	1.12	1.17	1.28	1.11	1.45	1.08	1.18	1.1	1.24	1.37	1.19	XM_001788129.5	ITGAE	PREDICTED: Bos taurus integrin subunit alpha E (ITGAE), mRNA	K05689|1|0.0|2287|bta:100140050|cadherin 1, type 1, E-cadherin;K06524|1|0.0|2287|bta:100140050|integrin alpha E	GO:0005887//integral component of plasma membrane	-	GO:0022610;GO:0007166//cell surface receptor signaling pathway	gi|528920909|ref|XP_001788181.2|/0/PREDICTED: integrin alpha-E [Bos taurus]
100140069	0	0.05	0	0	0	0	0	0.05	0.06	0	0	0.07	NM_001191339.1	WDR86	Bos taurus WD repeat domain 86 (WDR86), mRNA	K10260|1|2e-39|166|spu:100893562|F-box and WD-40 domain protein 7	-	-	-	gi|300797747|ref|NP_001178268.1|/0/WD repeat-containing protein 86 [Bos taurus]
100140085	0.04	0.04	0	0	0	0	0	0.05	0.05	0	0	0.06	XM_015467422.1	LOC100140085	PREDICTED: Bos taurus zinc finger protein 546-like (LOC100140085), partial mRNA	K09228|1|0.0|1082|bta:100140085|KRAB domain-containing zinc finger protein	-	-	-	gi|982953089|ref|XP_015313584.1|/0/PREDICTED: LOW QUALITY PROTEIN: zinc finger protein 546-like, partial [Bos taurus]
100140107	5.07	4.56	4.14	4.82	4.76	5.37	5.04	5.21	4.81	5.97	6.7	6.14	XM_015468513.1	SCAPER	PREDICTED: Bos taurus S-phase cyclin A-associated protein in the ER (SCAPER), transcript variant X2, mRNA	-	-	-	-	gi|983003745|ref|XP_015323999.1|/0/PREDICTED: LOW QUALITY PROTEIN: S phase cyclin A-associated protein in the endoplasmic reticulum isoform X3 [Bos taurus]
100140108	0	0	0	0	0	0	0	0	0	0	0.01	0	-
100140121	0.6	0.47	0.35	0.75	0.53	0.47	0.83	0.7	1.12	1	0.5	1.05	NR_046265.1	LOC100140121	Bos taurus uncharacterized LOC100140121 (LOC100140121), long non-coding RNA	-	-	-	-	gi|296484494|tpg|DAA26609.1|/5.52342e-145/TPA: rCG47065-like protein [Bos taurus]
100140126	0.02	0.06	0	0.08	0.06	0.08	0.02	0.06	0.02	0.09	0	0	XM_010826846.2	RPTN	PREDICTED: Bos taurus repetin (RPTN), mRNA	K18626|1|0.0|985|bom:102284781|trichohyalin	-	-	-	gi|741920100|ref|XP_010801377.1|/0/PREDICTED: repetin [Bos taurus]
100140137	2.54	2.28	2.51	3.11	2.98	2.55	2.48	2.05	2.08	1.66	1.46	1.57	XM_001790520.4,XM_005193606.3	RNASE10	PREDICTED: Bos taurus ribonuclease A family member 10 (inactive) (RNASE10), transcript variant X1, mRNA	K06736|1|7e-13|79.7|oas:101122716|cadherin 2, type 1, N-cadherin;K06797|1|7e-13|79.7|oas:101122716|cadherin 4, type 1, R-cadherin;K04358|2|2e-11|74.7|oas:780460|fibroblast growth factor;K04362|2|2e-11|74.7|oas:780460|fibroblast growth factor receptor 1 [EC:2.7.10.1];K05093|2|2e-11|74.7|oas:780460|fibroblast growth factor receptor 2 [EC:2.7.10.1];K05094|2|2e-11|74.7|oas:780460|fibroblast growth fa…	-	GO:0016892//endoribonuclease activity, producing 3'-phosphomonoesters;GO:0097159//organic cyclic compound binding;GO:0016892//endoribonuclease activity, producing 3'-phosphomonoesters;GO:0097159//organic cyclic compound binding	-	gi|440900921|gb|ELR51946.1|/5.80525e-99/Ribonuclease-like protein 10, partial [Bos mutus]
100140139	0.02	0	0.02	0	0.05	0	0	0	0.09	0	0	0	NM_001206771.1	TMEM196	Bos taurus transmembrane protein 196 (TMEM196), mRNA	-	-	-	-	gi|507931134|ref|XP_004676810.1|/5.74351e-72/PREDICTED: transmembrane protein 196 isoform X2 [Condylura cristata]
100140149	3.27	5.75	3.89	3.1	4.64	4.45	6.4	5.35	4.31	4.46	6.09	5.49	XM_001788676.4	HBA1	PREDICTED: Bos taurus hemoglobin, alpha 1 (HBA1), mRNA	K13822|1|1e-75|284|bta:100140149|hemoglobin subunit alpha	GO:0043234//protein complex	GO:0046906//tetrapyrrole binding;GO:0046914//transition metal ion binding;GO:0022892	GO:0015669	gi|116812902|ref|NP_001070890.2|/7.94177e-75/hemoglobin subunit alpha [Bos taurus]
100140162	0.96	0.91	0.81	0.62	0.78	0.37	0.52	0.31	0.84	0.57	1.12	0.67	XM_005194381.3	LIME1	PREDICTED: Bos taurus Lck interacting transmembrane adaptor 1 (LIME1), mRNA	-	-	-	-	gi|594031986|ref|XP_006040782.1|/8.87718e-160/PREDICTED: lck-interacting transmembrane adapter 1 isoform X3 [Bubalus bubalis]
100140207	1.01	1.66	1.45	0.52	1.09	1.05	0.85	0.87	0.93	0.32	0.31	0.37	XR_001499572.1	LOC100140207	PREDICTED: Bos taurus uncharacterized LOC100140207 (LOC100140207), ncRNA	K09228|1|3e-14|63.9|umr:103669961|KRAB domain-containing zinc finger protein	-	-	-	gi|281343137|gb|EFB18721.1|/4.90906e-14/hypothetical protein PANDA_004599 [Ailuropoda melanoleuca]
100140210	17.41	16.78	19.22	17.84	16.28	16.2	14.9	15.08	15.26	15.73	13.89	13.98	NM_001191361.1	USP30	Bos taurus ubiquitin specific peptidase 30 (USP30), mRNA	K11851|1|0.0|941|bta:100140210|ubiquitin carboxyl-terminal hydrolase 30 [EC:3.4.19.12]	-	-	-	gi|300798203|ref|NP_001178290.1|/0/ubiquitin carboxyl-terminal hydrolase 30 [Bos taurus]
100140212	8.23	8.08	7.58	7.39	6.32	6.68	7.71	8.03	7.23	5.84	6.32	6.69	NM_001242311.1	ATL2	Bos taurus atlastin GTPase 2 (ATL2), mRNA	K17339|1|0.0|1147|bta:100140212|atlastin [EC:3.6.5.-]	GO:0031224//intrinsic component of membrane;GO:0043231//intracellular membrane-bounded organelle	GO:0017111//nucleoside-triphosphatase activity;GO:0032550;GO:0005515//protein binding	GO:0006996//organelle organization;GO:0009154//purine ribonucleotide catabolic process;GO:0051259//protein oligomerization	gi|334278870|ref|NP_001229240.1|/0/atlastin-2 [Bos taurus]
100140226	0.03	0.06	0	0.03	0	0.06	0	0.03	0.03	0	0	0	XM_015467711.1	LOC100140226	PREDICTED: Bos taurus zinc finger protein 665 (LOC100140226), mRNA	K09228|1|5e-138|494|oas:101117099|KRAB domain-containing zinc finger protein	-	-	-	gi|594050143|ref|XP_006049432.1|/0/PREDICTED: zinc finger protein 347-like [Bubalus bubalis]
100140244	0.21	0.23	0.27	0.23	0.22	0.2	0.2	0.18	0.16	0.09	0.14	0.21	XM_015462238.1	ANKAR	PREDICTED: Bos taurus ankyrin and armadillo repeat containing (ANKAR), mRNA	K05186|1|1e-81|308|amj:102573890|gmma-aminobutyric acid receptor subunit gamma;K10380|2|4e-10|70.9|myb:102251961|ankyrin	-	-	-	gi|982912999|ref|XP_015330058.1|/0/PREDICTED: ankyrin and armadillo repeat-containing protein [Bos taurus]
100140261	0	0	0	0	0	0.07	0	0	0.03	0	0	0	XM_015463780.1,XM_015463781.1,XM_015463782.1	LOC100140261	PREDICTED: Bos taurus UDP-glucuronosyltransferase 2B17 (LOC100140261), transcript variant X3, mRNA	K00699|1|0.0|913|bta:100140261|glucuronosyltransferase [EC:2.4.1.17]	-	-	-	gi|982928564|ref|XP_015327151.1|/0/PREDICTED: UDP-glucuronosyltransferase 2B17 isoform X2 [Bos taurus]
100140272	1.16	0.87	1.04	0.54	1.01	0.67	1.01	1.09	1.41	1.24	0.97	0.92	XM_015467523.1	C18H19orf81	PREDICTED: Bos taurus chromosome 18 open reading frame, human C19orf81 (C18H19orf81), mRNA	-	-	-	-	gi|982954236|ref|XP_015313733.1|/1.34382e-91/PREDICTED: putative uncharacterized protein C19orf81 homolog [Bos taurus]
100140276	10.55	11.28	10.75	8.77	9.66	7.99	11.64	11.24	10.84	15.22	14.35	14.01	XM_015468034.1,XM_015468035.1,XM_015468036.1,XM_015468037.1,XM_015468038.1,XM_015468039.1,XM_015468040.1,XM_015468041.1,XM_015468042.1,XM_015468043.1	KDM6B	PREDICTED: Bos taurus lysine (K)-specific demethylase 6B (KDM6B), transcript variant X10, mRNA	K11448|1|0.0|2207|bta:100140276|lysine-specific demethylase 6B [EC:1.14.11.-]	-	GO:0003677//DNA binding;GO:0003677//DNA binding;GO:0003677//DNA binding;GO:0003677//DNA binding;GO:0003677//DNA binding;GO:0003677//DNA binding;GO:0003677//DNA binding;GO:0003677//DNA binding;GO:0003677//DNA binding;GO:0003677//DNA binding	GO:0006482//protein demethylation;GO:0006366//transcription from RNA polymerase II promoter;GO:0006482//protein demethylation;GO:0006366//transcription from RNA polymerase II promoter;GO:0006482//protein demethylation;GO:0006366//transcription from RNA polymerase II promoter;GO:0006482//protein demethylation;GO:0006366//transcription from RNA polymerase II promoter;GO:0006482//protein demethylati…	gi|528995322|ref|XP_003587460.2|/0/PREDICTED: lysine-specific demethylase 6B isoform X1 [Bos taurus]
100140305	0.78	0.42	0.55	0.4	0.5	0.47	0.5	0.27	0.36	0.23	0.22	0.64	XM_015467484.1	GGN	PREDICTED: Bos taurus gametogenetin (GGN), mRNA	-	-	-	-	gi|982952920|ref|XP_015313565.1|/7.98798e-110/PREDICTED: LOW QUALITY PROTEIN: gametogenetin [Bos taurus]
100140306	2.25	2.31	2.08	2.09	2.07	2.18	2.2	2.37	2.22	2.39	2.16	2.21	XM_015467519.1	LMTK3	PREDICTED: Bos taurus lemur tyrosine kinase 3 (LMTK3), transcript variant X2, mRNA	K08899|1|0.0|1687|bta:100140306|lemur tyrosine kinase 3 [EC:2.7.10.1]	-	-	-	gi|982999920|ref|XP_015323005.1|/0/PREDICTED: LOW QUALITY PROTEIN: serine/threonine-protein kinase LMTK3 isoform X2 [Bos taurus]
100140312	2.14	2.59	2.62	1.52	1.54	0.94	2.06	2.3	2.7	1.47	1.48	1.55	XM_005198707.3,XM_015463875.1	SLC26A1	PREDICTED: Bos taurus solute carrier family 26 (anion exchanger), member 1 (SLC26A1), transcript variant X2, mRNA	K14700|1|0.0|1215|bta:100140312|solute carrier family 26 (sulfate anion transporter), member 1	-	-	-	gi|296486309|tpg|DAA28422.1|/0/TPA: solute carrier family 26 (sulfate transporter), member 1 [Bos taurus]
100140317	17.98	19.71	19.79	17.26	17.73	17.2	20.8	21.06	19.82	22.13	24.54	23.17	-
100140328	15.67	12.57	14.76	15	13.81	13.96	14.86	12.67	15.25	15.87	19.14	17.32	NM_001191365.1	SCFD1	Bos taurus sec1 family domain containing 1 (SCFD1), mRNA	K12479|1|5e-26|122|acs:100553218|vacuolar protein sorting-associated protein 45	GO:0043231//intracellular membrane-bounded organelle	-	GO:0042221//response to chemical;GO:0006887//exocytosis	gi|602705905|ref|XP_007447340.1|/0/PREDICTED: sec1 family domain-containing protein 1 isoform X1 [Lipotes vexillifer]
100140337	6.3	6.12	5.59	6.55	5.88	5.95	5.09	5.72	5.17	5.55	5.21	5.38	NM_001135578.1	SMIM13	Bos taurus small integral membrane protein 13 (SMIM13), mRNA	K08474|1|2e-25|77.0|bom:102286375|taste receptor type 2;K17086|3|7e-13|79.7|bta:509946|transmembrane 9 superfamily member 2/4;K14860|5|2e-12|77.8|oas:101106328|translation machinery-associated protein 16	GO:0031224//intrinsic component of membrane	-	-	gi|119575702|gb|EAW55298.1|/6.39752e-81/hCG2040263, isoform CRA_b [Homo sapiens]
100140338	1.19	1.86	1.95	1.02	1.22	1.57	1.08	1.1	1.04	0.75	1.08	1.24	XM_001789440.5,XM_010826636.2	SP100	PREDICTED: Bos taurus SP100 nuclear antigen (SP100), transcript variant X2, mRNA	K15413|1|0.0|724|bta:100140338|nuclear autoantigen Sp-100	-	-	-	gi|296490265|tpg|DAA32378.1|/0/TPA: nuclear antigen Sp100-like [Bos taurus]
100140355	0.56	0.64	0.7	0.81	0.72	0.61	1.02	0.52	0.71	0.62	1.22	0.78	XM_015469229.1	ZNF597	PREDICTED: Bos taurus zinc finger protein 597 (ZNF597), mRNA	K09228|1|9e-154|546|bta:100140355|KRAB domain-containing zinc finger protein	-	-	-	gi|942071052|ref|XP_014335457.1|/0/PREDICTED: LOW QUALITY PROTEIN: zinc finger protein 597 [Bos mutus]
100140395	0.05	0	0	0	0.02	0	0	0.02	0	0	0	0	XM_010827882.2	LOC100140395	PREDICTED: Bos taurus taste receptor type 2 member 42 (LOC100140395), mRNA	K08474|1|2e-149|532|bta:100140395|taste receptor type 2	-	-	-	gi|296487240|tpg|DAA29353.1|/1.71411e-148/TPA: bitter taste receptor Cafa-T2R55-like [Bos taurus]
100140403	0.26	0.26	0	0	0.26	0.27	0	0	0.14	0	0	0	XR_231564.3	LOC100140403	PREDICTED: Bos taurus uncharacterized LOC100140403 (LOC100140403), ncRNA	-	-	-	-	-
100140419	13.74	13.12	12.72	12.09	11.37	12.2	13.65	13.37	12.56	14.87	14.39	14.27	XM_005193938.3,XM_005193939.3,XM_010816993.2,XM_010817016.2,XM_010817021.2	ASXL2	PREDICTED: Bos taurus additional sex combs like 2, transcriptional regulator (ASXL2), transcript variant X5, mRNA	K11471|1|0.0|1595|bta:100140419|additional sex combs-like protein	-	-	-	gi|528911806|ref|XP_005193996.1|/0/PREDICTED: putative Polycomb group protein ASXL2 isoform X3 [Bos taurus]
100140421	0.09	0.09	0.03	0.06	0.04	0.03	0.01	0.01	0.06	0.02	0.02	0.02	XM_015465418.1	GCKR	PREDICTED: Bos taurus glucokinase (hexokinase 4) regulator (GCKR), mRNA	-	-	GO:0005488	GO:0044238//primary metabolic process	gi|982939468|ref|XP_015329049.1|/0/PREDICTED: LOW QUALITY PROTEIN: glucokinase regulatory protein [Bos taurus]
100140430	21.3	20.61	21.71	22.45	21.89	21.91	20.94	21.08	21.5	28.98	27.47	29.09	XM_010824242.2	DDX42	PREDICTED: Bos taurus DEAD-box helicase 42 (DDX42), mRNA	K12835|1|0.0|1547|bta:100140430|ATP-dependent RNA helicase DDX42 [EC:3.6.4.13]	-	-	-	gi|741896795|ref|XP_010822544.1|/0/PREDICTED: LOW QUALITY PROTEIN: ATP-dependent RNA helicase DDX42 [Bos taurus]
100140431	9.42	9.07	10.26	7.32	8.79	9.12	9.77	9.32	10.86	13.27	14.38	13.32	XM_015469411.1	FAM220A	PREDICTED: Bos taurus family with sequence similarity 220 member A (FAM220A), transcript variant X2, mRNA	-	-	-	-	gi|594039545|ref|XP_006044359.1|/3.17547e-107/PREDICTED: LOW QUALITY PROTEIN: protein FAM220A [Bubalus bubalis]
100140434	15.52	17.15	15.69	16.15	14.54	16.05	14.19	17.3	14.96	18.36	16.94	16.42	NM_001205510.1	ZKSCAN1	Bos taurus zinc finger with KRAB and SCAN domains 1 (ZKSCAN1), mRNA	K09229|1|0.0|1090|bom:102285514|KRAB and SCAN domains-containing zinc finger protein	GO:0043231//intracellular membrane-bounded organelle	GO:0046914//transition metal ion binding;GO:0001071//nucleic acid binding transcription factor activity;GO:0097159//organic cyclic compound binding	GO:0010467//gene expression;GO:0044764	gi|329664812|ref|NP_001192439.1|/0/zinc finger protein with KRAB and SCAN domains 1 [Bos taurus]
100140439	0	0	0	0	0.02	0.02	0.02	0	0	0	0	0	NM_001162927.1	POM121L2	Bos taurus POM121 transmembrane nucleoporin-like 2 (POM121L2), mRNA	K14316|1|0.0|1860|bta:100140439|nuclear pore complex protein Nup121	-	-	-	gi|253683546|ref|NP_001156399.1|/0/POM121-like protein 2 [Bos taurus]
100140471	0.4	0.31	0.57	0.36	0.45	0.72	0.47	0.33	0.43	0.09	0.18	0.25	NM_001191267.1	LRRC19	Bos taurus leucine rich repeat containing 19 (LRRC19), mRNA	K17567|1|1e-09|66.6|cmk:103186604|protein phosphatase 1 regulatory subunit 28;K04520|5|5e-09|64.3|bfo:BRAFLDRAFT_138137|amyloid beta A4 protein;K06771|5|5e-09|64.3|bfo:BRAFLDRAFT_138137|myelin associated glycoprotein;K16661|5|5e-09|64.3|bfo:BRAFLDRAFT_138137|reticulon-4 receptor-like 2	-	-	-	gi|300796027|ref|NP_001178196.1|/9.84933e-171/leucine-rich repeat-containing protein 19 precursor [Bos taurus]
100140477	7.84	6.87	7.48	7.22	4.76	6.81	7.04	7.68	6.47	8.13	7.58	7.25	NM_001191270.2	KLF12	Bos taurus Kruppel-like factor 12 (KLF12), mRNA	K09205|1|0.0|652|bom:102271441|krueppel-like factor 8/12	GO:0043231//intracellular membrane-bounded organelle	GO:0003712//transcription cofactor activity;GO:0003676//nucleic acid binding;GO:0046914//transition metal ion binding;GO:0001071//nucleic acid binding transcription factor activity	GO:0006366//transcription from RNA polymerase II promoter	gi|328927024|ref|NP_001178199.2|/0/Krueppel-like factor 12 [Bos taurus]
100140488	1.69	3.81	1.57	1.74	1.85	1.64	2.07	2.69	3.12	1.44	1.72	2.09	XM_001788943.4	CCL17	PREDICTED: Bos taurus chemokine (C-C motif) ligand 17 (CCL17), mRNA	K05514|1|1e-34|147|bom:102270699|C-C motif chemokine, other	-	-	-	gi|440902629|gb|ELR53399.1|/1.35696e-34/C-C motif chemokine 17, partial [Bos mutus]
100140500	19.07	19.52	22.43	17.95	17.65	15.33	15.98	15.57	15.35	9.48	8	11.73	XM_010823177.2,XM_010823178.2	SAMD11	PREDICTED: Bos taurus sterile alpha motif domain containing 11 (SAMD11), transcript variant X2, mRNA	K10603|1|9e-11|72.0|lcm:102364558|autoimmune regulator;K11457|2|2e-07|56.2|xma:102227010|polyhomeotic-like protein 2;K15413|4|6e-07|59.3|mcf:102147042|nuclear autoantigen Sp-100	-	-	-	gi|982948489|ref|XP_010811750.2|/0/PREDICTED: sterile alpha motif domain-containing protein 11 isoform X2 [Bos taurus]
100140532	0.57	0.81	0.52	0.84	0.84	0.88	0.62	0.64	0.41	0.37	0.68	0.52	XM_005192400.3	ANKRD63	PREDICTED: Bos taurus ankyrin repeat domain 63 (ANKRD63), mRNA	K05858|1|9e-20|103|lve:103086280|phosphatidylinositol phospholipase C, beta [EC:3.1.4.11];K10799|2|2e-14|85.9|bmor:101740141|tankyrase [EC:2.4.2.30]	-	-	-	gi|431896130|gb|ELK05548.1|/4.09976e-167/Ankyrin repeat domain-containing protein 50 [Pteropus alecto]
100140537	6.27	5.56	5.46	6.23	5.59	5.76	7.92	7.21	7.49	11.87	11.68	11.75	XM_015469333.1,XM_015469334.1,XM_015469335.1,XM_015469336.1,XM_015469337.1	POLR3E	PREDICTED: Bos taurus polymerase (RNA) III (DNA directed) polypeptide E (80kD) (POLR3E), transcript variant X6, mRNA	K14721|1|0.0|1035|bom:102271744|DNA-directed RNA polymerase III subunit RPC5	-	-	-	gi|983007109|ref|XP_015324822.1|/0/PREDICTED: DNA-directed RNA polymerase III subunit RPC5 isoform X3 [Bos taurus]
100140540	4.77	3.37	5.04	6.46	5.4	5.64	4.04	4.79	3.83	3.17	3.3	4.87	XM_001790494.4	C23H6orf226	PREDICTED: Bos taurus chromosome 23 open reading frame, human C6orf226 (C23H6orf226), mRNA	-	-	-	-	gi|194677625|ref|XP_001790546.1|/4.54912e-33/PREDICTED: uncharacterized protein C6orf226 homolog [Bos taurus]
100140560	19.21	19.74	20.46	16.41	19.62	20.1	17.62	19.74	18.34	13.21	11.96	11.81	XM_003583441.4,XM_015467589.1,XM_015467590.1,XM_015467591.1,XM_015467592.1,XM_015467593.1,XM_015467594.1,XM_015467595.1,XR_001498571.1	FBXO46	PREDICTED: Bos taurus F-box protein 46 (FBXO46), transcript variant X9, misc_RNA	K10320|1|0.0|982|bom:102283320|F-box protein 46	-	-	-	gi|359075668|ref|XP_003587323.1|/0/PREDICTED: F-box only protein 46 [Bos taurus]
100140565	0.09	0	0.19	0.03	0.1	0.03	0	0.05	0	0	0	0.03	NM_001205495.1	KLK15	Bos taurus kallikrein-related peptidase 15 (KLK15), mRNA	K09623|1|4e-144|512|bta:100140565|kallikrein 15 [EC:3.4.21.-]	-	GO:0004175//endopeptidase activity	-	gi|329664690|ref|NP_001192424.1|/3.48007e-143/kallikrein-15 precursor [Bos taurus]
100140571	0.75	0.78	0.57	0.67	0.7	0.87	0.6	0.76	0.65	0.58	0.42	0.5	XM_015467516.1	PNMAL2	PREDICTED: Bos taurus paraneoplastic Ma antigen family-like 2 (PNMAL2), mRNA	K02183|1|3e-23|108|umr:103657204|calmodulin;K10838|3|1e-14|85.9|oas:101109650|xeroderma pigmentosum group C-complementing protein;K06727|4|6e-09|67.0|oas:101112371|Fc receptor-like protein;K12347|5|8e-09|66.6|oas:101116391|natural resistance-associated macrophage protein	-	-	-	gi|982954201|ref|XP_015313730.1|/0/PREDICTED: LOW QUALITY PROTEIN: PNMA-like protein 2 [Bos taurus]
100140583	73.03	75.51	78.04	72.02	70.5	67.33	80.11	80.91	85.1	88.22	81.58	88.21	XM_003583640.4,XM_005195842.1,XM_010824307.2,XM_010824308.2,XM_010824309.2,XM_010824310.1,XM_010824311.1,XM_010824312.2,XM_010824313.1,XM_010824314.2,XM_010824315.1,XM_010824316.1	2017-09-09	PREDICTED: Bos taurus septin 9 (SEPT9), transcript variant X12, mRNA	K16938|1|0.0|695|bom:102284284|septin 3/9/12	GO:0032432//actin filament bundle;GO:0032156//septin cytoskeleton;GO:0044444//cytoplasmic part;GO:0015630//microtubule cytoskeleton;GO:0032432//actin filament bundle;GO:0032156//septin cytoskeleton;GO:0044444//cytoplasmic part;GO:0015630//microtubule cytoskeleton;GO:0032432//actin filament bundle;GO:0032156//septin cytoskeleton;GO:0044444//cytoplasmic part;GO:0015630//microtubule cytoskeleton;GO:…	GO:0032550;GO:0032550;GO:0032550;GO:0032550;GO:0032550;GO:0032550;GO:0032550;GO:0032550;GO:0032550;GO:0032550;GO:0032550;GO:0032550	GO:0044763;GO:0044763;GO:0044763;GO:0044763;GO:0044763;GO:0044763;GO:0044763;GO:0044763;GO:0044763;GO:0044763;GO:0044763;GO:0044763	gi|742187622|ref|XP_010854538.1|/0/PREDICTED: septin-9 isoform X3 [Bison bison bison]
100140586	3.45	3.03	3.26	3.16	3.01	3.7	2.44	2.18	2.32	2.19	2.07	2.23	XM_015463076.1	LOC100140586	PREDICTED: Bos taurus uncharacterized LOC100140586 (LOC100140586), mRNA	K08474|1|2e-24|117|bom:102286375|taste receptor type 2;K17086|2|9e-24|89.7|bta:509946|transmembrane 9 superfamily member 2/4	GO:0031224//intrinsic component of membrane	GO:0004888//transmembrane signaling receptor activity	GO:0007606//sensory perception of chemical stimulus	gi|296488385|tpg|DAA30498.1|/2.50336e-75/TPA: hypothetical protein BOS_4399 [Bos taurus]
100140603	1.16	0.88	0.52	0.4	0.69	1.22	0.43	0.95	0	0.09	0.53	0.26	NM_001083768.2	HBM	Bos taurus hemoglobin, mu (HBM), mRNA	K13828|1|6e-76|284|bom:102269200|hemoglobin subunit mu	GO:0043234//protein complex	GO:0046906//tetrapyrrole binding;GO:0046914//transition metal ion binding;GO:0022892	GO:0015669	gi|139947644|ref|NP_001077237.1|/4.48266e-75/hemoglobin subunit mu [Bos taurus]
100140629	1.44	0.86	1.24	1.28	1.18	1.8	0.39	0.89	0.95	1.09	0.8	0.63	-
100140639	3.32	3.44	3.12	2.96	3.26	3.52	5.08	4.36	5.36	4.48	4.18	4.41	NM_001130766.1	RAD54L	Bos taurus RAD54-like (S. cerevisiae) (RAD54L), mRNA	K10875|1|0.0|1483|bom:102282913|DNA repair and recombination protein RAD54 and RAD54-like protein [EC:3.6.4.-]	-	GO:0003676//nucleic acid binding;GO:0017111//nucleoside-triphosphatase activity;GO:0032550	GO:0009314//response to radiation;GO:0000725//recombinational repair;GO:0042221//response to chemical;GO:0006996//organelle organization	gi|195539537|ref|NP_001124238.1|/0/DNA repair and recombination protein RAD54-like [Bos taurus]
100140695	0.1	0.15	0.04	0.18	0.16	0.06	0.17	0.09	0.11	0.1	0.11	0.05	XM_015467709.1	LOC100140695	PREDICTED: Bos taurus zinc finger protein 665 (LOC100140695), mRNA	K09228|1|0.0|1366|phd:102324051|KRAB domain-containing zinc finger protein	-	-	-	gi|982954689|ref|XP_015313816.1|/0/PREDICTED: LOW QUALITY PROTEIN: zinc finger protein 665 [Bos taurus]
100140704	9.93	10.58	9.18	10.64	10.12	9.25	9.22	9.64	8.1	6.62	8.23	6.6	NM_001204851.1	STON1	Bos taurus stonin 1 (STON1), mRNA	K12393|1|2e-12|78.2|spu:584669|AP-1 complex subunit mu	GO:0030119//AP-type membrane coat adaptor complex	-	GO:0016192//vesicle-mediated transport;GO:0015031//protein transport	gi|325652005|ref|NP_001191780.1|/0/stonin-1 [Bos taurus]
100140713	6.92	6.53	7.21	6.16	6.64	5.97	7.29	7.79	7.53	9.9	9.75	9.11	XM_015465552.1,XM_015465553.1,XM_015465554.1,XR_001497600.1	REXO4	PREDICTED: Bos taurus REX4 homolog, 3'-5' exonuclease (REXO4), transcript variant X2, misc_RNA	K18327|1|3e-146|521|bta:100140713|RNA exonuclease 4 [EC:3.1.-.-]	-	-	-	gi|982940167|ref|XP_015329193.1|/2.23613e-99/PREDICTED: RNA exonuclease 4 isoform X3 [Bos taurus]
100140740	1.35	1.45	1.32	1.61	1.49	1.71	1.32	1.03	1.16	1.03	0.67	0.86	XM_001787744.6	IGSF6	PREDICTED: Bos taurus immunoglobulin superfamily member 6 (IGSF6), mRNA	-	-	-	-	gi|296473344|tpg|DAA15459.1|/1.47712e-129/TPA: DORA protein-like isoform 1 [Bos taurus]
100140756	1.19	1.12	1.09	1.02	1.37	1.31	1.21	1.22	1.44	0.75	0.95	0.82	XM_015467069.1,XM_015467070.1,XM_015467071.1	ZNF10	PREDICTED: Bos taurus zinc finger protein 10 (ZNF10), transcript variant X3, mRNA	K09228|1|0.0|1199|bta:100140756|KRAB domain-containing zinc finger protein	-	-	-	gi|296478687|tpg|DAA20802.1|/0/TPA: zinc finger protein 10 [Bos taurus]
100140763	0.04	0.02	0	0	0.02	0	0	0	0	0	0	0	NM_001205487.1	CCDC146	Bos taurus coiled-coil domain containing 146 (CCDC146), mRNA	K16464|1|1e-16|91.7|ola:101166347|centrosomal protein CEP250;K11498|3|6e-16|89.4|tgu:100232179|centromeric protein E;K11499|4|5e-14|82.8|spu:592172|centromere protein F	-	-	-	gi|329664626|ref|NP_001192416.1|/0/coiled-coil domain-containing protein 146 [Bos taurus]
100140797	13.99	12.48	14.67	13.56	12.75	12.73	17.25	16.61	16.34	24.06	23.79	25.29	NM_001205470.1	C24H18orf8	Bos taurus chromosome 24 open reading frame, human C18orf8 (C24H18orf8), mRNA	-	-	-	-	gi|329664490|ref|NP_001192399.1|/0/uncharacterized protein C18orf8 homolog [Bos taurus]
100140801	0.04	0.04	0	0.16	0.04	0.04	0.04	0.04	0	0.06	0	0.07	-
100140850	0.01	0.01	0	0	0.01	0.01	0	0.01	0.01	0.01	0.01	0.02	XM_015466121.1	ZNF831	PREDICTED: Bos taurus zinc finger protein 831 (ZNF831), mRNA	K09239|1|1e-26|126|xtr:100489803|human immunodeficiency virus type I enhancer-binding protein	-	-	-	gi|528974316|ref|XP_005214998.1|/0/PREDICTED: zinc finger protein 831 [Bos taurus]
100140861	1.02	0.63	0.74	0.92	0.74	0.64	1.06	0.73	0.97	0.98	1.29	1.28	NM_001205507.1	KLHL23	Bos taurus kelch-like 23 (Drosophila) (KLHL23), mRNA	K10460|1|0.0|1170|bom:102272416|kelch-like protein 23	-	-	-	gi|965921391|ref|XP_014948857.1|/0/PREDICTED: kelch-like protein 23 isoform X2 [Ovis aries]
100140873	0	0	0	0	0	0.07	0.07	0.07	0	0	0.09	0	XM_001789469.5,XM_010824243.2	LOC100140873	PREDICTED: Bos taurus intercellular adhesion molecule 2 (LOC100140873), transcript variant X1, mRNA	K06464|1|3e-129|463|bta:100140873|integrin beta 2;K06523|1|3e-129|463|bta:100140873|intercellular adhesion molecule 2;K06563|1|3e-129|463|bta:100140873|CD209 antigen	-	-	-	gi|741896800|ref|XP_010822545.1|/4.47405e-140/PREDICTED: intercellular adhesion molecule 2 isoform X1 [Bos taurus]
100140898	2.24	2.35	2.54	2.48	1.93	2.53	2.04	1.8	2.07	1.63	1.61	1.8	NM_001206422.1	PAPOLB	Bos taurus poly(A) polymerase beta (testis specific) (PAPOLB), mRNA	K14376|1|0.0|1187|bta:100140898|poly(A) polymerase [EC:2.7.7.19]	-	-	-	gi|742149845|ref|XP_010844074.1|/0/PREDICTED: LOW QUALITY PROTEIN: poly(A) polymerase beta [Bison bison bison]
100140915	5.67	5.39	5.05	5.49	5.51	5.46	5.54	5.6	5.95	5.71	5.1	4.91	XM_015467872.1,XM_015467873.1,XM_015467874.1,XM_015467875.1	LOC100140915	PREDICTED: Bos taurus zinc finger protein OZF (LOC100140915), transcript variant X4, mRNA	K09228|1|0.0|1011|bta:100140915|KRAB domain-containing zinc finger protein	-	-	-	gi|296477170|tpg|DAA19285.1|/0/TPA: zinc finger protein 30 homolog [Bos taurus]
100140934	0	0	0.03	0	0	0	0	0	0.06	0	0	0	XM_001788057.5	MROH9	PREDICTED: Bos taurus maestro heat like repeat family member 9 (MROH9), mRNA	-	-	-	-	gi|297461217|ref|XP_001788109.2|/0/PREDICTED: maestro heat-like repeat-containing protein family member 9 [Bos taurus]
100140945	4.44	4.47	4.66	3.69	4.06	3.8	4.05	3.85	4.2	3.81	3.7	4.15	NM_001205504.1	CASP9	Bos taurus caspase 9, apoptosis-related cysteine peptidase (CASP9), mRNA	K04399|1|0.0|816|bta:100140945|caspase 9 [EC:3.4.22.62]	GO:0043231//intracellular membrane-bounded organelle;GO:0043234//protein complex	GO:0004175//endopeptidase activity	GO:0009416//response to light stimulus;GO:0033554//cellular response to stress;GO:0043065//positive regulation of apoptotic process;GO:0019538//protein metabolic process	gi|329664762|ref|NP_001192433.1|/0/caspase-9 [Bos taurus]
100140951	2.11	1.94	2.02	1.99	2.39	2.18	1.99	2.25	2	1.65	1.59	1.44	XR_821570.2	C26H10orf95	PREDICTED: Bos taurus chromosome 26 open reading frame, human C10orf95 (C26H10orf95), misc_RNA	-	-	-	-	gi|965997126|ref|XP_014958762.1|/2.75225e-39/PREDICTED: uncharacterized protein C10orf95 homolog [Ovis aries]
100140959	0.04	0.02	0.02	0.05	0.01	0.04	0.05	0.04	0.04	0.02	0.02	0.03	XM_015463326.1	MUC19	PREDICTED: Bos taurus mucin 19, oligomeric (MUC19), transcript variant X2, mRNA	K10955|1|0.0|973|cmk:103189554|intestinal mucin-2;K13908|5|0.0|847|clv:102093782|mucin-5B	-	-	-	gi|982981763|ref|XP_015318812.1|/0/PREDICTED: LOW QUALITY PROTEIN: submaxillary mucin-like protein isoform X2 [Bos taurus]
100140960	0.05	0.04	0.06	0.02	0.03	0.05	0.03	0.09	0.06	0.01	0.03	0.02	XM_015466709.1,XM_015466710.1	CNTN2	PREDICTED: Bos taurus contactin 2 (CNTN2), transcript variant X2, mRNA	K06491|1|0.0|1983|bta:100140960|neural cell adhesion molecule;K06550|1|0.0|1983|bta:100140960|L1 cell adhesion molecule;K06756|1|0.0|1983|bta:100140960|neuronal cell adhesion molecule;K06760|1|0.0|1983|bta:100140960|contactin 2	-	-	-	gi|359073808|ref|XP_003587094.1|/0/PREDICTED: contactin-2 [Bos taurus]
100140999	1.22	1.16	1.76	1.73	1.38	1.38	1.42	1.21	0.79	0.73	0.84	0.79	XM_001788451.4,XM_005194638.3,XM_010822835.2,XM_010822836.2,XM_010822837.2,XM_010822838.2,XM_010822839.2	ZNF214	PREDICTED: Bos taurus zinc finger protein 214 (ZNF214), transcript variant X5, mRNA	K09228|1|0.0|1322|oas:101112760|KRAB domain-containing zinc finger protein	-	-	-	gi|803156907|ref|XP_011951247.1|/0/PREDICTED: zinc finger protein 214 isoform X2 [Ovis aries]
100141003	0.9	0.8	0.66	0.82	0.77	0.65	0.64	1.09	1.04	0.22	0.78	0.43	XM_015467512.1	ZNF233	PREDICTED: Bos taurus zinc finger protein 233 (ZNF233), mRNA	K09228|1|8e-96|350|bom:102272186|KRAB domain-containing zinc finger protein	GO:0031981//nuclear lumen	GO:0003676//nucleic acid binding	GO:0006351//transcription, DNA-templated	gi|982954192|ref|XP_015313727.1|/4.2141e-101/PREDICTED: LOW QUALITY PROTEIN: zinc finger protein 233 [Bos taurus]
100141016	4.87	4.01	4.77	5.39	4.28	5.04	4.3	4.46	4.64	2.65	3.95	3.12	XM_015470452.1,XM_015470453.1,XR_001500126.1	ZNF81	PREDICTED: Bos taurus zinc finger protein 81 (ZNF81), transcript variant X3, misc_RNA	K09228|1|6e-25|112|bta:100141016|KRAB domain-containing zinc finger protein	-	-	-	gi|529015317|ref|XP_002700135.2|/0/PREDICTED: zinc finger protein 81 [Bos taurus]
100141020	0.04	0	0.05	0.04	0	0	0.08	0.04	0	0.05	0	0.05	XM_001787752.3	KRTAP27-1	PREDICTED: Bos taurus keratin associated protein 27-1 (KRTAP27-1), mRNA	K10838|1|7e-07|45.1|oas:101109650|xeroderma pigmentosum group C-complementing protein	-	-	-	gi|741870994|ref|XP_001787804.3|/3.15613e-101/PREDICTED: keratin-associated protein 27-1 [Bos taurus]
100141021	45.26	44.49	44.16	42.83	42.32	41.7	45.02	46.07	45.45	43.23	41.25	41.4	NM_001205515.1	CYFIP1	Bos taurus cytoplasmic FMR1 interacting protein 1 (CYFIP1), mRNA	K05749|1|0.0|2457|chx:100861373|cytoplasmic FMR1 interacting protein	GO:0031252//cell leading edge;GO:0042995//cell projection;GO:0044444//cytoplasmic part;GO:0034518//RNA cap binding complex	GO:0003779//actin binding;GO:0017048//Rho GTPase binding	GO:0022604//regulation of cell morphogenesis;GO:0007409//axonogenesis;GO:0030031//cell projection assembly	gi|329664852|ref|NP_001192444.1|/0/cytoplasmic FMR1-interacting protein 1 [Bos taurus]
100141038	10.89	10.84	10.96	10.27	9.66	9.88	10.1	10.66	10.89	11.37	12.02	12.57	XM_015468258.1	CYTH1	PREDICTED: Bos taurus cytohesin 1 (CYTH1), transcript variant X2, mRNA	K18441|1|0.0|609|tru:101076412|cytohesin	-	-	-	gi|768917991|ref|XP_011602310.1|/0/PREDICTED: cytohesin-1 isoform X2 [Takifugu rubripes]
100141057	0	0	0	0	0	0	0	0.06	0.04	0	0	0	NM_001166652.1	KLHL33	Bos taurus kelch-like family member 33 (KLHL33), mRNA	K13957|1|0.0|1362|bta:100141057|kelch-like protein 33	-	-	-	gi|982936487|ref|XP_010807374.2|/0/PREDICTED: kelch-like protein 33 isoform X1 [Bos taurus]
100141063	0.06	0.04	0.09	0.11	0.05	0.07	0.11	0	0.02	0.08	0.05	0.08	NM_001191539.1	ECT2L	Bos taurus epithelial cell transforming 2 like (ECT2L), mRNA	K10299|1|4e-40|169|asn:102377902|F-box protein 16	GO:0044464	GO:0005088//Ras guanyl-nucleotide exchange factor activity	GO:0007266//Rho protein signal transduction	gi|982935349|ref|XP_015328365.1|/0/PREDICTED: epithelial cell-transforming sequence 2 oncogene-like isoform X2 [Bos taurus]
100141070	1.29	1	1.6	1.01	1.52	1.21	1.48	1.36	1.88	0.97	1.22	2.66	XM_003583176.4	LOC100141070	PREDICTED: Bos taurus transcription initiation factor TFIID subunit 9-like (LOC100141070), mRNA	K14535|1|1e-117|426|chx:102186802|transcription initiation factor TFIID subunit 9	GO:0044665//MLL1/2 complex;GO:0070461//SAGA-type complex;GO:0005667//transcription factor complex;GO:0016604//nuclear body;GO:0030529//intracellular ribonucleoprotein complex	GO:0016301//kinase activity;GO:0032550;GO:0003712//transcription cofactor activity;GO:0046983//protein dimerization activity;GO:0019904//protein domain specific binding;GO:0000975//regulatory region DNA binding;GO:0008134//transcription factor binding;GO:0008080//N-acetyltransferase activity	GO:0006366//transcription from RNA polymerase II promoter;GO:0006915//apoptotic process;GO:0031330;GO:0034097//response to cytokine;GO:0016049//cell growth;GO:0016573//histone acetylation	gi|528978688|ref|XP_005216578.1|/1.78626e-123/PREDICTED: transcription initiation factor TFIID subunit 9-like [Bos taurus]
100141098	0	0.01	0	0.01	0	0.01	0	0.01	0	0	0.02	0.01	XM_001787492.4	C11H2orf16	PREDICTED: Bos taurus chromosome 11 open reading frame, human C2orf16 (C11H2orf16), mRNA	K07609|1|1e-07|63.9|shr:100925969|nestin;K04574|2|1e-05|57.4|ngi:103740466|neurofilament heavy polypeptide	-	-	-	gi|982939465|ref|XP_002691544.4|/0/PREDICTED: uncharacterized protein C2orf16 homolog [Bos taurus]
100141128	0	0	0	0	0	0.04	0	0	0	0	0	0	XM_001789250.4,XM_015467911.1	LOC100141128	PREDICTED: Bos taurus zinc finger and SCAN domain-containing protein 4 (LOC100141128), transcript variant X1, mRNA	K09230|1|0.0|860|bta:100141128|SCAN domain-containing zinc finger protein	-	-	-	gi|296477187|tpg|DAA19302.1|/0/TPA: zinc finger with KRAB and SCAN domains 4-like [Bos taurus]
100141133	0	0	0	0	0	0.08	0	0	0	0	0	0	XM_001788382.4	BOSTAUV1R425	PREDICTED: Bos taurus vomeronasal 1 receptor bosTauV1R425 (BOSTAUV1R425), mRNA	K04614|1|2e-133|476|chx:102176820|vomeronasal1 receptor	-	-	-	gi|296477225|tpg|DAA19340.1|/2.27915e-145/TPA: vomeronasal 1 receptor bosTauV1R425 [Bos taurus]
100141141	4.16	3.81	4.01	4.14	4.59	4.48	3.68	3.7	4.59	4.54	5.51	3.79	XM_001789325.6,XM_015467890.1	ZNF132	PREDICTED: Bos taurus zinc finger protein 132 (ZNF132), transcript variant X2, mRNA	K09228|1|0.0|1578|bom:102286681|KRAB domain-containing zinc finger protein	-	-	-	gi|296477195|tpg|DAA19310.1|/0/TPA: zinc finger protein 132-like protein [Bos taurus]
100141142	14.1	17.61	18.2	18.93	15.57	16.59	14.3	12.19	14.98	14.24	12	15.67	XM_005198861.3,XM_005198862.3,XM_010798202.2,XM_010798203.1,XM_010798204.1,XM_010798206.2,XM_010798207.2	SYCE2	PREDICTED: Bos taurus synaptonemal complex central element protein 2 (SYCE2), transcript variant X6, mRNA	K19535|1|2e-83|311|bta:100141142|synaptonemal complex central element protein 2	-	-	-	gi|741880030|ref|XP_010796504.1|/3.39194e-88/PREDICTED: synaptonemal complex central element protein 2 isoform X1 [Bos taurus]
100141145	2.77	3.01	3.42	3.46	3.56	4.08	2.72	2.7	3.1	2.69	2.32	1.43	XR_822705.2,XR_822706.2,XR_822707.2,XR_822708.2,XR_822709.2	LOC100141145	PREDICTED: Bos taurus uncharacterized LOC100141145 (LOC100141145), transcript variant X5, misc_RNA	K06448|1|4e-20|102|chx:102189921|CD1 antigen;K12347|2|3e-13|79.7|oas:101116391|natural resistance-associated macrophage protein;K15196|3|4e-13|62.0|bta:618161|transcription factor IIIB 90 kDa subunit;K10838|5|2e-12|77.4|oas:101109650|xeroderma pigmentosum group C-complementing protein	-	GO:0030882//lipid antigen binding	GO:0002376//immune system process	gi|926686914|ref|XP_013831634.1|/1.84191e-21/PREDICTED: LOW QUALITY PROTEIN: T-cell surface glycoprotein CD1c [Capra hircus]
100141158	20.34	18.66	19.21	18.12	16.8	18.15	19.69	17.85	21.05	18.57	20.02	19.61	XM_003581893.4,XM_005197622.3,XM_005197623.3,XM_005197624.3,XM_010826690.2,XM_010826691.2	USP48	PREDICTED: Bos taurus ubiquitin specific peptidase 48 (USP48), transcript variant X6, mRNA	K11858|1|0.0|1995|bta:100141158|ubiquitin carboxyl-terminal hydrolase 48 [EC:3.4.19.12]	GO:0043231//intracellular membrane-bounded organelle;GO:0043231//intracellular membrane-bounded organelle;GO:0043231//intracellular membrane-bounded organelle;GO:0043231//intracellular membrane-bounded organelle;GO:0043231//intracellular membrane-bounded organelle;GO:0043231//intracellular membrane-bounded organelle	GO:0016790//thiolester hydrolase activity;GO:0016790//thiolester hydrolase activity;GO:0016790//thiolester hydrolase activity;GO:0016790//thiolester hydrolase activity;GO:0016790//thiolester hydrolase activity;GO:0016790//thiolester hydrolase activity	GO:0019941//modification-dependent protein catabolic process;GO:0019941//modification-dependent protein catabolic process;GO:0019941//modification-dependent protein catabolic process;GO:0019941//modification-dependent protein catabolic process;GO:0019941//modification-dependent protein catabolic process;GO:0019941//modification-dependent protein catabolic process	gi|741918747|ref|XP_010800959.1|/0/PREDICTED: ubiquitin carboxyl-terminal hydrolase 48 isoform X4 [Bos taurus]
100141172	3.74	3.78	3.65	3.11	3.3	2.42	3.16	3.1	3.02	3.67	3.38	3.77	NM_001205482.1	PLEKHD1	Bos taurus pleckstrin homology domain containing, family D (with coiled-coil domains) member 1 (PLEKHD1), mRNA	K17916|1|6e-06|55.1|bta:532276|kinesin family member 16B;K11498|2|6e-06|55.1|ocu:100343917|centromeric protein E	-	GO:0008289//lipid binding	-	gi|329664586|ref|NP_001192411.1|/0/pleckstrin homology domain-containing family D member 1 [Bos taurus]
100141209	0.65	1.19	1.04	1.33	0.82	0.99	1.07	0.88	0.88	0.85	0.69	0.53	XM_015467666.1	BOSTAUV1R417	PREDICTED: Bos taurus vomeronasal 1 receptor bosTauV1R417 (BOSTAUV1R417), mRNA	K04614|1|0.0|844|bta:100141209|vomeronasal1 receptor	-	-	-	gi|982954634|ref|XP_015313805.1|/0/PREDICTED: vomeronasal type-1 receptor 4 [Bos taurus]
100141212	0.04	0.04	0	0	0	0.04	0	0	0	0	0	0	XM_015467525.1	LOC100141212	PREDICTED: Bos taurus zinc finger protein 726 (LOC100141212), partial mRNA	K09228|1|0.0|888|bta:100141212|KRAB domain-containing zinc finger protein	-	-	-	gi|982954245|ref|XP_015313735.1|/0/PREDICTED: LOW QUALITY PROTEIN: zinc finger protein 726, partial [Bos taurus]
100141215	2.77	2.61	3.04	2.01	1.87	1.74	2.11	2.56	2.29	1.2	1.17	1.68	XM_001789297.6	SMPD5	PREDICTED: Bos taurus sphingomyelin phosphodiesterase 5 (SMPD5), mRNA	K12352|1|2e-69|266|mze:101480148|sphingomyelin phosphodiesterase 3 [EC:3.1.4.12]	-	-	-	gi|296480812|tpg|DAA22927.1|/0/TPA: mCG22096-like [Bos taurus]
100141222	7	8.24	7.98	7.52	7.92	6.95	7.07	8.02	7.74	6.86	7.53	7.25	XM_015467482.1	CATSPERG	PREDICTED: Bos taurus catsper channel auxiliary subunit gamma (CATSPERG), mRNA	K16894|1|0.0|2277|bom:102274716|cation channel sperm-associated protein subunit gamma	-	-	-	gi|555993140|ref|XP_005908336.1|/0/PREDICTED: cation channel sperm-associated protein subunit gamma [Bos mutus]
100141235	12.31	13.09	12.88	13.03	14.18	13.56	10.44	9.41	10.09	7.81	8.56	8.93	XM_005193705.3,XM_005193707.3,XM_015465185.1	PPP1R36	PREDICTED: Bos taurus protein phosphatase 1 regulatory subunit 36 (PPP1R36), transcript variant X2, mRNA	K17575|1|0.0|704|bta:100141235|protein phosphatase 1 regulatory subunit 36	-	-	-	gi|528910813|ref|XP_005193764.1|/0/PREDICTED: protein phosphatase 1 regulatory subunit 36 isoform X3 [Bos taurus]
100141246	7.05	7.85	7.75	6.99	7.72	6.32	6.43	6.55	6.04	4.3	3.19	4.18	NM_001206964.1	VSTM5	Bos taurus V-set and transmembrane domain containing 5 (VSTM5), mRNA	-	-	-	-	gi|332688265|ref|NP_001193893.1|/1.02685e-83/V-set and transmembrane domain-containing protein 5 precursor [Bos taurus]
100141258	0.03	0.04	0	0	0.05	0	0.03	0	0	0	0	0	XM_015469226.1	LOC100141258	PREDICTED: Bos taurus uncharacterized LOC100141258 (LOC100141258), mRNA	K08003|1|3e-20|102|bta:531092|matrix metalloproteinase-25 (membrane-inserted) [EC:3.4.24.-]	-	-	-	gi|982966619|ref|XP_015315789.1|/0/PREDICTED: uncharacterized protein LOC100141258 [Bos taurus]
100141266	14.25	18.95	14.17	15.76	20.97	17.07	25.43	21.01	13.83	35.21	45.13	53.84	XM_015463306.1	LOC100141266	PREDICTED: Bos taurus tubulin alpha-1C chain-like (LOC100141266), mRNA	K07374|1|0.0|858|bta:100141266|tubulin alpha	GO:0005874//microtubule	GO:0005198//structural molecule activity;GO:0032550;GO:0017111//nucleoside-triphosphatase activity	GO:0007010//cytoskeleton organization;GO:0043623//cellular protein complex assembly;GO:0009154//purine ribonucleotide catabolic process;GO:0070670//response to interleukin-4	gi|359065316|ref|XP_003586100.1|/0/PREDICTED: tubulin alpha-1C chain-like [Bos taurus]
100141289	1.89	1.57	1.73	2.29	2.22	1.97	2.28	2.17	2.73	2.84	2.78	2.99	NM_001191266.1	USP13	Bos taurus ubiquitin specific peptidase 13 (isopeptidase T-3) (USP13), mRNA	K11836|1|0.0|1647|bta:100141289|ubiquitin carboxyl-terminal hydrolase 5/13 [EC:3.4.19.12]	-	GO:0016790//thiolester hydrolase activity;GO:0004175//endopeptidase activity;GO:0046914//transition metal ion binding;GO:0008238//exopeptidase activity;GO:0044389//ubiquitin-like protein ligase binding;GO:0019783//ubiquitin-like protein-specific protease activity;GO:0032182//ubiquitin-like protein binding	GO:0050931//pigment cell differentiation;GO:0019941//modification-dependent protein catabolic process;GO:0031647//regulation of protein stability;GO:0006351//transcription, DNA-templated;GO:0016579//protein deubiquitination;GO:0006914//autophagy	gi|926683643|ref|XP_005675326.2|/0/PREDICTED: ubiquitin carboxyl-terminal hydrolase 13 [Capra hircus]
100144618	0	0.15	0	0.02	0.01	0.03	0.09	0.09	0.06	0	0	0.08	NM_001123365.1	CTCFL	Bos taurus CCCTC-binding factor (zinc finger protein)-like (CTCFL), mRNA	K09228|1|3e-62|243|cge:100765287|KRAB domain-containing zinc finger protein	GO:0043231//intracellular membrane-bounded organelle	GO:0046914//transition metal ion binding;GO:0000975//regulatory region DNA binding;GO:0005515//protein binding	GO:0006351//transcription, DNA-templated;GO:0006306//DNA methylation;GO:0031060//regulation of histone methylation	gi|182888575|ref|NP_001116837.1|/0/transcriptional repressor CTCFL [Bos taurus]
100170922	4.21	0	2.1	0	0	0	0	2.18	2.33	2.98	2.91	0	-
100170923	0	0	1.64	0	1.68	1.71	0	0	0	0	0	0	XM_865102.7	MIR331	PREDICTED: Bos taurus vezatin, adherens junctions transmembrane protein (VEZT), mRNA	-	-	-	-	gi|982924667|ref|XP_002687252.2|/0/PREDICTED: vezatin [Bos taurus]
100170926	2.04	0	0	0	0	0	0	0	0	0	0	0	-
100170930	0	0	0	0	0	1.21	0	0	0	0	0	0	XR_001498226.1	MIR34A	PREDICTED: Bos taurus uncharacterized LOC104974444 (LOC104974444), ncRNA	-	-	-	-	-
100170931	0	0	4.47	0	0	0	0	0	0	0	0	0	-
100170932	0	0	0	0	3.29	0	0	0	0	0	0	0	-
100170934	0	0	0	0	0	0	1.09	0	0	0	0	0	XR_001498700.1	MIR497	PREDICTED: Bos taurus uncharacterized LOC107131510 (LOC107131510), ncRNA	-	GO:0044665//MLL1/2 complex;GO:0031010//ISWI-type complex	GO:0005488	-	gi|880873104|ref|XP_012967252.1|/5.85223e-18/PREDICTED: chromatin complexes subunit BAP18 isoform X5 [Mesocricetus auratus]
100170935	7.09	10.56	5.29	3.64	3.63	11.06	5.41	9.18	1.96	5.02	7.35	0	XR_001499499.1	MIR365-1	PREDICTED: Bos taurus uncharacterized LOC104975849 (LOC104975849), transcript variant X2, ncRNA	-	-	-	-	-
100170936	0	0	0	0	3	3.05	0	0	0	0	0	0	-
100174923	13.67	11.48	12.74	15.13	14.24	13.69	11.23	12.27	11.52	24.47	24.78	25.47	NR_038147.1,NR_038148.1	SNHG12	Bos taurus small nucleolar RNA host gene 12 (non-protein coding) (SNHG12), transcript variant 2, long non-coding RNA	-	-	-	-	gi|194474824|gb|ACF74522.1|/1.75832e-58/hypothetical LOC100174923 protein [Bos taurus]
100174924	18.58	18.1	17.44	16.54	16.02	17.61	15.66	15.58	17.53	22.97	22.92	23.32	XR_232117.3	LOC100174924	PREDICTED: Bos taurus uncharacterized LOC100174924 (LOC100174924), ncRNA	-	-	-	-	gi|194474819|gb|ACF74520.1|/5.06312e-12/hypothetical protein [Bos taurus]
100190887	14.03	14.91	16.18	15.12	17.46	14.86	15.44	13.69	14.83	13.6	13.07	12.65	NM_001135571.1	C5H12orf73	Bos taurus chromosome 5 open reading frame, human C12orf73 (C5H12orf73), mRNA	K03649|1|2e-07|57.8|chx:102189100|TDG/mug DNA glycosylase family protein [EC:3.2.2.-];K00760|2|2e-06|54.7|myb:102243561|hypoxanthine phosphoribosyltransferase [EC:2.4.2.8]	-	-	-	gi|982925502|ref|XP_015326543.1|/1.51276e-30/PREDICTED: uncharacterized protein C12orf73 homolog isoform X3 [Bos taurus]
100190915	0.12	0	0	0	0	0	0	0	0.13	0	0	0	-
100196897	2.88	2.03	2.04	3.44	2.48	2.61	2.65	2.02	1.85	1.05	1.29	0.98	NM_001143746.1	LOC100196897	Bos taurus uncharacterized LOC100196897 (LOC100196897), mRNA	-	-	-	-	gi|219522046|ref|NP_001137218.1|/2.38354e-67/uncharacterized protein LOC100196897 [Bos taurus]
100196898	3.27	2.79	2.77	3.4	3.39	2.89	2.71	2.4	3.78	6.12	5.78	5.31	XR_001498774.1	LOC100196898	PREDICTED: Bos taurus uncharacterized LOC100196898 (LOC100196898), transcript variant X1, ncRNA	-	-	-	-	-
100196900	0	0	0	0	0	0.07	0	0	0	0	0	0	-
100196902	0.1	0.1	0	0.21	0.21	0.05	0.05	0.11	0.11	0	0	0.07	NM_001143749.1	LOC100196902	Bos taurus uncharacterized LOC100196902 (LOC100196902), mRNA	-	-	-	-	gi|219522052|ref|NP_001137221.1|/2.74556e-59/uncharacterized protein LOC100196902 [Bos taurus]
100270749	1.55	0.73	1.53	1.37	0.94	1.11	1.22	1.33	1.12	0.69	1.4	0.87	NM_001145131.1	ZNF389	Bos taurus zinc finger protein 389 (ZNF389), mRNA	K09229|1|2e-143|511|mcf:102127888|KRAB and SCAN domains-containing zinc finger protein	GO:0043231//intracellular membrane-bounded organelle	GO:0046914//transition metal ion binding;GO:0097159//organic cyclic compound binding;GO:0001071//nucleic acid binding transcription factor activity	GO:0044764	gi|223468654|ref|NP_001138603.1|/1.34515e-156/zinc finger protein 389 [Bos taurus]
100270756	79.38	75.64	72.54	80.92	77.42	81.63	79.38	77.82	80.74	74.73	76.34	87.47	NM_001145202.1	C5H12orf75	Bos taurus chromosome 5 open reading frame, human C12orf75 (C5H12orf75), mRNA	K02953|1|2e-10|69.3|umr:103676563|small subunit ribosomal protein S13e	-	-	-	gi|744613492|ref|XP_010994755.1|/1.10564e-20/PREDICTED: overexpressed in colon carcinoma 1 protein, partial [Camelus dromedarius]
100270792	177.31	171.01	180.75	165.5	185.42	178.7	156.92	152.19	155.66	150.57	149.54	174.34	NM_176675.3	COX6B1	Bos taurus cytochrome c oxidase subunit VIb polypeptide 1 (ubiquitous) (COX6B1), mRNA	K02267|1|1e-50|200|ocu:100355422|cytochrome c oxidase subunit 6b	GO:0019866//organelle inner membrane;GO:0005740//mitochondrial envelope	GO:0015002//heme-copper terminal oxidase activity	-	gi|743709903|ref|XP_010948401.1|/1.82801e-58/PREDICTED: cytochrome c oxidase subunit 6B1 [Camelus bactrianus]
100271720	2.12	1.97	1.81	1.73	1.84	2	1.54	1.79	1.74	1.1	1.08	1.39	NM_001145508.1	F8	Bos taurus coagulation factor VIII, procoagulant component (F8), mRNA	K03899|1|0.0|4612|bta:100271720|coagulation factor VIII	-	GO:0046914//transition metal ion binding;GO:0003824//catalytic activity	GO:0044710;GO:0001775//cell activation;GO:0022610	gi|224458398|ref|NP_001138980.1|/0/coagulation factor VIII precursor [Bos taurus]
100271721	9.23	8.54	9.34	8.43	6.62	8.31	9.04	8.16	7.8	7.49	8.52	8.1	NM_001145509.1	USP9Y	Bos taurus ubiquitin specific peptidase 9, Y-linked (USP9Y), mRNA	K11840|1|0.0|5014|bta:100271721|ubiquitin carboxyl-terminal hydrolase 9/24 [EC:3.4.19.12]	-	-	-	gi|224458400|ref|NP_001138981.1|/0/probable ubiquitin carboxyl-terminal hydrolase FAF-Y [Bos taurus]
100271755	2.9	2.69	2.96	2.51	2.56	2.88	3.16	2.45	3.01	3.23	4.44	4.37	XM_003584369.4	EIF2S3Y	PREDICTED: Bos taurus eukaryotic translation initiation factor 2, subunit 3, structural gene Y-linked (EIF2S3Y), mRNA	K03242|1|0.0|920|phd:102334036|translation initiation factor 2 subunit 3	GO:0044444//cytoplasmic part	GO:0017111//nucleoside-triphosphatase activity;GO:0032550;GO:0008135//translation factor activity, RNA binding	GO:0006412//translation;GO:0009154//purine ribonucleotide catabolic process	gi|358420079|ref|XP_003584417.1|/0/PREDICTED: eukaryotic translation initiation factor 2 subunit 3, Y-linked [Bos taurus]
100271759	0.11	0.08	0.12	0.13	0.12	0	0	0.2	0	0.39	0.28	0.31	XM_015461831.1,XM_015461832.1	UTY	PREDICTED: Bos taurus lysine-specific demethylase 6A (UTY), transcript variant X2, mRNA	K11447|1|0.0|2514|phd:102334789|histone demethylase [EC:1.14.11.-]	-	-	-	gi|982974842|ref|XP_015317297.1|/0/PREDICTED: lysine-specific demethylase 6A-like isoform X2 [Bos taurus]
100271834	0.14	0.14	0.18	0.29	0.14	0.34	0.24	0.05	0.15	0.07	0.13	0.12	NM_001145540.1	C27H8orf48	Bos taurus chromosome 27 open reading frame, human C8orf48 (C27H8orf48), mRNA	-	-	-	-	gi|594104990|ref|XP_006075462.1|/3.77298e-145/PREDICTED: LOW QUALITY PROTEIN: uncharacterized protein C8orf48 homolog [Bubalus bubalis]
100271839	1.75	2.63	2.09	1.69	1.79	1.61	2.08	1.86	2.37	2.19	2	1.85	NM_001145653.1	C23H6orf141	Bos taurus chromosome 23 open reading frame, human C6orf141 (C23H6orf141), mRNA	-	-	-	-	gi|440897906|gb|ELR49506.1|/2.06154e-116/hypothetical protein M91_05409 [Bos mutus]
100271850	13.55	16.22	13.04	15.22	16.38	15.21	14.84	14.86	13.86	14.15	14.29	15.6	NM_001145790.1,NM_001145791.1,NM_001145792.1	BORCS8	Bos taurus MEF2B neighbor (MEF2BNB), transcript variant 1, mRNA	-	-	GO:0005488	-	gi|927226281|ref|XP_013847789.1|/1.15541e-59/PREDICTED: protein MEF2BNB isoform X1 [Sus scrofa]
100271851	0.97	0	1.02	0	0.7	0.46	0	0	0	0	0.81	0.77	NM_001145793.1	MEF2B	Bos taurus myocyte enhancer factor 2B (MEF2B), mRNA	K09261|1|3e-124|447|bta:100271851|MADS-box transcription enhancer factor 2B	-	-	-	gi|224809454|ref|NP_001139265.1|/2.88917e-123/myocyte-specific enhancer factor 2B [Bos taurus]
100294723	0	0	0	0	0	0	0	0	0	0	0	0.08	-
100294726	0	0	0	0.04	0	0	0	0	0	0	0.02	0	XM_003582465.3,XM_010798525.2	LOC100294726	PREDICTED: Bos taurus hepatitis A virus cellular receptor 1 (LOC100294726), transcript variant X1, mRNA	K06767|1|5e-17|93.2|ola:101163667|Down syndrome cell adhesion molecule;K06719|2|2e-07|61.6|ngi:103732762|CD300 antigen	-	-	-	gi|982932502|ref|XP_015327822.1|/1.81234e-141/PREDICTED: hepatitis A virus cellular receptor 1 isoform X2 [Bos taurus]
100294758	4.22	4.62	4.7	4.22	4.3	3.65	5.1	4.86	4.17	5.7	6	6.41	XM_015466250.1	ZNF16	PREDICTED: Bos taurus zinc finger protein 16 (ZNF16), mRNA	K09228|1|0.0|1305|lve:103071684|KRAB domain-containing zinc finger protein	-	-	-	gi|982944228|ref|XP_015329861.1|/0/PREDICTED: LOW QUALITY PROTEIN: zinc finger protein 16 [Bos taurus]
100294792	0.32	0.17	0.14	0.37	0.47	1.13	0.79	0.23	0.55	0.6	0.97	0	XR_001496318.1	LOC100294792	PREDICTED: Bos taurus chromobox protein homolog 3 pseudogene (LOC100294792), misc_RNA	K11586|1|3e-62|137|mdo:100010415|chromobox protein 3	GO:0015630//microtubule cytoskeleton;GO:0019866//organelle inner membrane;GO:0005720//nuclear heterochromatin;GO:0012505//endomembrane system;GO:0000793//condensed chromosome	GO:0005515//protein binding	GO:0016568//chromatin modification;GO:0006351//transcription, DNA-templated	gi|685581725|ref|XP_009182523.1|/1.80042e-62/PREDICTED: chromobox protein homolog 3-like [Papio anubis]
100294795	6.03	5.85	6.67	5.69	5.83	6.09	5.96	5.5	5.81	5.65	5.55	5.78	XM_015464877.1	TULP4	PREDICTED: Bos taurus tubby like protein 4 (TULP4), transcript variant X2, mRNA	K19674|1|5e-33|147|nve:NEMVE_v1g200609|WD repeat-containing protein 35	GO:0044424	GO:0001071//nucleic acid binding transcription factor activity	GO:0032446//protein modification by small protein conjugation;GO:0031667//response to nutrient levels;GO:0007165//signal transduction;GO:0006351//transcription, DNA-templated	gi|982988163|ref|XP_015320363.1|/0/PREDICTED: LOW QUALITY PROTEIN: tubby-related protein 4 isoform X2 [Bos taurus]
100294941	0.09	0	0.11	0.13	0	0.12	0	0.06	0.25	0.08	0.08	0.15	XM_002704789.4,XM_015464078.1	C7H19orf38	PREDICTED: Bos taurus chromosome 7 open reading frame, human C19orf38 (C7H19orf38), transcript variant X1, mRNA	-	-	-	-	gi|982930511|ref|XP_015327510.1|/2.5319e-101/PREDICTED: protein HIDE1 isoform X1 [Bos taurus]
100294973	0	0	0	0	0	0.13	0	0	0	0	0	0	XM_010800273.2	LOC100294973	PREDICTED: Bos taurus multidrug resistance-associated protein 4 (LOC100294973), mRNA	K05673|1|3e-45|182|bom:102280321|ATP-binding cassette, subfamily C (CFTR/MRP), member 4	-	-	-	gi|741911344|ref|XP_010798575.1|/2.02968e-87/PREDICTED: multidrug resistance-associated protein 4 [Bos taurus]
100294979	68.94	77.75	76.86	73.75	75.7	71.84	80.12	78.43	77.37	103.26	102.18	92.67	XM_003582708.3,XM_005193646.2,XM_005193647.2	ARF6	PREDICTED: Bos taurus ADP ribosylation factor 6 (ARF6), transcript variant X3, mRNA	K07941|1|5e-98|360|oaa:100077992|ADP-ribosylation factor 6	GO:0031090//organelle membrane;GO:0031252//cell leading edge;GO:0030175//filopodium;GO:0005768//endosome;GO:0031090//organelle membrane;GO:0031252//cell leading edge;GO:0030175//filopodium;GO:0005768//endosome;GO:0031090//organelle membrane;GO:0031252//cell leading edge;GO:0030175//filopodium;GO:0005768//endosome	GO:0017111//nucleoside-triphosphatase activity;GO:0032550;GO:0019899//enzyme binding;GO:0017111//nucleoside-triphosphatase activity;GO:0032550;GO:0019899//enzyme binding;GO:0017111//nucleoside-triphosphatase activity;GO:0032550;GO:0019899//enzyme binding	GO:0030010//establishment of cell polarity;GO:0050773//regulation of dendrite development;GO:0006898//receptor-mediated endocytosis;GO:0009154//purine ribonucleotide catabolic process;GO:0016601//Rac protein signal transduction;GO:0001702//gastrulation with mouth forming second;GO:0022610;GO:0045184//establishment of protein localization;GO:0046847//filopodium assembly;GO:0030041//actin filament …	gi|148704663|gb|EDL36610.1|/6.44673e-107/mCG3164, partial [Mus musculus]
100294980	0	0.49	0	0	0	0	0.64	0	0	0	0	0	XM_002705222.3	LOC100294980	PREDICTED: Bos taurus histone H2B 1/2/3/4/6 (LOC100294980), mRNA	K11252|1|5e-40|164|bta:512612|histone H2B	GO:0043231//intracellular membrane-bounded organelle	GO:0003676//nucleic acid binding;GO:0046983//protein dimerization activity	GO:0034728//nucleosome organization	gi|296483955|tpg|DAA26070.1|/4.87348e-50/TPA: histone cluster 1, H2bd-like [Bos taurus]
100294994	0.48	0.78	0.69	0.87	0.72	0.51	0.22	0.63	0.53	0.41	0.43	0.14	XR_001496132.1,XR_001496133.1,XR_822997.2	LOC100294994	PREDICTED: Bos taurus uncharacterized LOC100294994 (LOC100294994), transcript variant X1, ncRNA	-	-	-	-	gi|296489121|tpg|DAA31234.1|/1.02612e-28/TPA: hypothetical protein BOS_3589 [Bos taurus]
100295019	3.24	2.22	2.55	2.96	2.13	2.78	2.62	1.8	2.01	1.84	1.88	1.81	XM_015464400.1,XM_015464401.1,XM_015464402.1,XM_015464403.1,XM_015464404.1,XM_015464405.1,XM_015464406.1,XM_015464407.1,XM_015464408.1	TMEM232	PREDICTED: Bos taurus transmembrane protein 232 (TMEM232), transcript variant X9, mRNA	-	-	-	-	gi|741934796|ref|XP_010805962.1|/0/PREDICTED: transmembrane protein 232 isoform X1 [Bos taurus]
100295021	0.21	0.33	0.27	0.22	0.42	0.26	0.2	0.32	0.24	0.33	0.51	0.26	XM_015466587.1	GUCY2E	PREDICTED: Bos taurus guanylate cyclase 2E (GUCY2E), mRNA	K12321|1|0.0|785|bta:100295021|guanylate cyclase 2D/E [EC:4.6.1.2]	-	-	-	gi|982946680|ref|XP_015330324.1|/0/PREDICTED: LOW QUALITY PROTEIN: olfactory guanylyl cyclase GC-D [Bos taurus]
100295047	0	0	0	0.23	0.97	0	0	0	0	0	0	0	XM_015466952.1	LOC100295047	PREDICTED: Bos taurus histone H2B type 1-like (LOC100295047), mRNA	K11252|1|2e-33|142|bta:617043|histone H2B	-	-	-	gi|594060154|ref|XP_006054189.1|/4.55488e-35/PREDICTED: histone H2B type 1-L-like [Bubalus bubalis]
100295064	2.18	0	0	0	0	0	0	0	0	0	0	0	XM_002705003.4	MSMP	PREDICTED: Bos taurus microseminoprotein, prostate associated (MSMP), mRNA	-	-	-	-	gi|296484716|tpg|DAA26831.1|/3.24329e-79/TPA: PC3-secreted microprotein-like [Bos taurus]
100295182	0.08	0.16	0.4	0.08	0.08	0.34	0.08	0.08	0.27	0	0	0.21	XM_002701902.5	ERICH4	PREDICTED: Bos taurus glutamate rich 4 (ERICH4), mRNA	-	-	-	-	gi|803340876|ref|XP_012028473.1|/4.74662e-39/PREDICTED: glutamate-rich protein 4 [Ovis aries musimon]
100295193	1.65	1.29	1.34	0.67	1.43	1.19	1.37	0.98	1.49	1.34	1.04	1.45	XM_015469593.1	SFR1	PREDICTED: Bos taurus SWI5-dependent homologous recombination repair protein 1 (SFR1), mRNA	-	-	-	-	gi|359080071|ref|XP_003587924.1|/5.8553e-113/PREDICTED: LOW QUALITY PROTEIN: swi5-dependent recombination DNA repair protein 1 homolog [Bos taurus]
100295202	0.08	0.13	0.08	0.14	0.09	0.2	0.03	0.05	0.2	0.08	0.04	0	XM_005195251.3,XM_005195252.3,XM_005195255.3,XM_010823586.2,XM_010823587.2,XM_010823588.2	CCDC79	PREDICTED: Bos taurus coiled-coil domain containing 79 (CCDC79), transcript variant X6, mRNA	-	-	-	-	gi|741893787|ref|XP_010821890.1|/0/PREDICTED: telomere repeats-binding bouquet formation protein 1 isoform X5 [Bos taurus]
100295209	0.06	0.04	0.02	0.11	0.08	0.06	0.07	0.02	0.04	0	0	0	NM_001191535.1	GRIN3A	Bos taurus glutamate receptor, ionotropic, N-methyl-D-aspartate 3A (GRIN3A), mRNA	K05213|1|0.0|2131|bta:100295209|glutamate receptor ionotropic, NMDA 3A	GO:0044297//cell body;GO:0030313//cell envelope;GO:0042995//cell projection;GO:0097060//synaptic membrane;GO:0008328//ionotropic glutamate receptor complex	GO:0004970//ionotropic glutamate receptor activity;GO:0005231//excitatory extracellular ligand-gated ion channel activity;GO:0005515//protein binding;GO:0016597//amino acid binding;GO:0005261//cation channel activity	GO:0097305//response to alcohol;GO:0031175//neuron projection development	gi|329299095|ref|NP_001178464.1|/0/glutamate receptor ionotropic, NMDA 3A precursor [Bos taurus]
100295214	11.84	12.75	13.59	14.08	11.55	12.77	11.91	12.07	10.19	11.12	9.31	9.64	XM_002704244.5	HOXC9	PREDICTED: Bos taurus homeobox C9 (HOXC9), mRNA	K09294|1|1e-146|521|pale:102889447|homeobox protein HoxA/B/C/D9	GO:0043231//intracellular membrane-bounded organelle	GO:0001071//nucleic acid binding transcription factor activity;GO:0003677//DNA binding	GO:0003002//regionalization;GO:0001501//skeletal system development;GO:0048562//embryonic organ morphogenesis;GO:0006351//transcription, DNA-templated	gi|148671999|gb|EDL03946.1|/3.15074e-148/homeobox C9, isoform CRA_b, partial [Mus musculus]
100295221	1.55	0.82	0.89	1.35	0.87	0.81	2.23	1.09	1.61	0.73	1.51	0.84	XM_010825386.2,XM_010825387.1,XM_010825388.2,XM_010825389.1	LOC100295221	PREDICTED: Bos taurus histone H2B type 1 (LOC100295221), transcript variant X4, mRNA	K11252|1|3e-46|186|cge:100761268|histone H2B	GO:0043231//intracellular membrane-bounded organelle;GO:0043231//intracellular membrane-bounded organelle;GO:0043231//intracellular membrane-bounded organelle;GO:0043231//intracellular membrane-bounded organelle	GO:0003676//nucleic acid binding;GO:0046983//protein dimerization activity;GO:0003676//nucleic acid binding;GO:0046983//protein dimerization activity;GO:0003676//nucleic acid binding;GO:0046983//protein dimerization activity;GO:0003676//nucleic acid binding;GO:0046983//protein dimerization activity	GO:0034728//nucleosome organization;GO:0034728//nucleosome organization;GO:0034728//nucleosome organization;GO:0034728//nucleosome organization	gi|344238174|gb|EGV94277.1|/2.80237e-45/Histone H2B type 1 [Cricetulus griseus]
100295228	4.44	4.2	4.95	4.78	4.77	4.4	5.81	4.71	7.13	6.74	6.58	5.73	XM_003583634.2	C19H17orf89	PREDICTED: Bos taurus chromosome 19 open reading frame, human C17orf89 (C19H17orf89), mRNA	-	-	-	-	gi|965957143|ref|XP_014953868.1|/1.86948e-27/PREDICTED: AP-4 complex accessory subunit tepsin isoform X1 [Ovis aries]
100295249	5.51	5.19	5.91	6.32	6.01	6.27	4.61	5.31	4.52	5.57	5.98	4.99	XM_002704245.5	HOXC8	PREDICTED: Bos taurus homeobox C8 (HOXC8), mRNA	K09305|1|5e-129|464|cfa:607625|homeobox protein HoxA/B/C5;K09308|2|9e-129|463|pale:102889189|homeobox protein HoxB/C/D8	GO:0043231//intracellular membrane-bounded organelle	GO:0044212//transcription regulatory region DNA binding;GO:0001071//nucleic acid binding transcription factor activity	GO:0003002//regionalization;GO:0001501//skeletal system development;GO:0030154//cell differentiation;GO:0006366//transcription from RNA polymerase II promoter	gi|545547066|ref|XP_005637464.1|/5.07855e-128/PREDICTED: translation initiation factor IF-2 [Canis lupus familiaris]
100295281	0	0	0	0	0	0	0	0	0.1	0	0	0	-
100295316	19.64	21.38	20.38	18.25	20.28	16.55	21.74	21.16	22.14	27.39	27.89	28.66	XM_015466240.1	SCRIB	PREDICTED: Bos taurus scribbled planar cell polarity protein (SCRIB), transcript variant X2, mRNA	K16175|1|0.0|1992|cfa:100685037|protein scribble	-	-	-	gi|982994057|ref|XP_015321726.1|/0/PREDICTED: protein scribble homolog isoform X2 [Bos taurus]
100295331	0.29	0.08	0.23	0.57	0.25	0.24	0.32	0.74	0	0.22	0.49	0.1	XM_003582339.4,XM_010797939.2	EPGN	PREDICTED: Bos taurus epithelial mitogen (EPGN), transcript variant X2, mRNA	K13403|1|5e-39|163|apla:101797763|methylenetetrahydrofolate dehydrogenase(NAD+) / 5,10-methenyltetrahydrofolate cyclohydrolase [EC:1.5.1.15 3.5.4.9];K08774|3|2e-08|61.6|shr:100928770|transforming growth factor, alpha;K09784|4|7e-08|60.1|ngi:103742473|epiregulin	GO:0016021//integral component of membrane;GO:0016021//integral component of membrane	GO:0004712//protein serine/threonine/tyrosine kinase activity;GO:0070851//growth factor receptor binding;GO:0004712//protein serine/threonine/tyrosine kinase activity;GO:0070851//growth factor receptor binding	GO:0007176//regulation of epidermal growth factor-activated receptor activity;GO:0007067//mitotic nuclear division;GO:0048646//anatomical structure formation involved in morphogenesis;GO:0007176//regulation of epidermal growth factor-activated receptor activity;GO:0007067//mitotic nuclear division;GO:0048646//anatomical structure formation involved in morphogenesis	gi|741879265|ref|XP_010796241.1|/1.29701e-68/PREDICTED: epigen isoform X2 [Bos taurus]
100295338	9.29	8.91	9.1	9.86	9.36	8.99	8.09	7.68	7.03	6.85	6.25	6.55	XM_002703599.4	HOXD9	PREDICTED: Bos taurus homeobox D9 (HOXD9), mRNA	K09294|1|2e-83|313|bta:100295338|homeobox protein HoxA/B/C/D9	-	-	GO:0048856//anatomical structure development;GO:0044767//single-organism developmental process;GO:0007275//multicellular organism development	gi|296490664|tpg|DAA32777.1|/4.9819e-84/TPA: homeobox D9-like [Bos taurus]
100295382	35.85	32.94	31.36	34.92	33.38	39.87	33.75	30.8	35.41	21.7	25.04	24.81	XM_002706690.4,XR_803200.2	C6H4orf26	PREDICTED: Bos taurus chromosome 6 open reading frame, human C4orf26 (C6H4orf26), transcript variant X2, misc_RNA	-	-	-	-	gi|296486470|tpg|DAA28583.1|/1.38131e-08/TPA: Uncharacterized protein C4orf26-like [Bos taurus]
100295476	1.98	1.93	1.9	1.17	1.65	1.22	2.88	2.26	2.4	6.47	5.5	6.51	XM_010797936.2,XM_010797937.2	EREG	PREDICTED: Bos taurus epiregulin (EREG), transcript variant X2, mRNA	K09784|1|1e-67|261|bta:100295476|epiregulin	GO:0016021//integral component of membrane;GO:0044421	GO:0070851//growth factor receptor binding	GO:0042108//positive regulation of cytokine biosynthetic process;GO:0008284//positive regulation of cell proliferation;GO:0031349//positive regulation of defense response;GO:0007126//meiotic nuclear division;GO:0006351//transcription, DNA-templated;GO:0001934//positive regulation of protein phosphorylation;GO:0007176//regulation of epidermal growth factor-activated receptor activity;GO:0022605//o…	gi|594071743|ref|XP_006059721.1|/5.94194e-73/PREDICTED: proepiregulin [Bubalus bubalis]
100295610	0.17	0.1	0.12	0.05	0.03	0.05	0.2	0.13	0.05	0.1	0.1	0.13	XM_002702427.5	MUC13	PREDICTED: Bos taurus mucin 13, cell surface associated (MUC13), mRNA	K17298|1|0.0|730|bta:100295610|mucin-13	-	-	-	gi|528899644|ref|XP_002702473.3|/0/PREDICTED: mucin-13 [Bos taurus]
100295614	0	0.14	0.04	0.02	0.06	0.08	0.07	0.06	0.04	0.03	0.06	0.11	XM_015463161.1	LOC100295614	PREDICTED: Bos taurus T-cell receptor beta chain V region CTL-F3 (LOC100295614), mRNA	K10785|1|2e-34|150|ptr:100613861|T-cell receptor beta chain V region	-	-	-	gi|982923186|ref|XP_015326296.1|/6.08945e-118/PREDICTED: T-cell receptor beta chain V region CTL-F3 [Bos taurus]
100295626	0.01	0.05	0.07	0.07	0.01	0.08	0.03	0.01	0.04	0.1	0.09	0.07	XM_015468882.1	C23H6orf132	PREDICTED: Bos taurus chromosome 23 open reading frame, human C6orf132 (C23H6orf132), mRNA	K17285|1|2e-12|78.2|fab:101812001|selenium-binding protein 1;K17920|5|4e-09|67.4|fab:101817804|sorting nexin-5/6/32	-	-	-	gi|982963570|ref|XP_015315308.1|/0/PREDICTED: LOW QUALITY PROTEIN: uncharacterized protein C6orf132 homolog [Bos taurus]
100295639	0.05	0.5	0.23	0.35	0.35	0.3	0.23	0.12	0.13	0.07	0.42	0.19	XM_002703355.4,XM_005193115.3	FXYD4	PREDICTED: Bos taurus FXYD domain containing ion transport regulator 4 (FXYD4), transcript variant X2, mRNA	K13359|1|3e-54|215|bta:100295639|FXYD domain containing ion transport regulator 4	-	-	-	gi|528927387|ref|XP_002703401.2|/1.551e-59/PREDICTED: FXYD domain-containing ion transport regulator 4 isoform X1 [Bos taurus]
100295656	7.48	7.71	7.82	7.18	8.05	5.78	8.77	9.62	8.47	9.5	9.94	11.53	XM_003583528.3	C19H17orf67	PREDICTED: Bos taurus chromosome 19 open reading frame, human C17orf67 (C19H17orf67), mRNA	-	-	-	-	gi|440897393|gb|ELR49095.1|/2.06597e-44/hypothetical protein M91_11123, partial [Bos mutus]
100295687	0	0	0	0.08	0.07	0	0	0	0	0.1	0	0	-
100295712	14.2	14.62	14.23	15.51	12.83	15.51	12.63	12.42	13.17	10.44	11.13	12.84	XM_015467234.1,XM_015467235.1,XM_015467236.1	LOC100295712	PREDICTED: Bos taurus tubulin alpha-3 chain (LOC100295712), transcript variant X3, mRNA	K07374|1|0.0|590|fpg:101923111|tubulin alpha	GO:0032991//macromolecular complex;GO:0015630//microtubule cytoskeleton;GO:0032991//macromolecular complex;GO:0005815//microtubule organizing center;GO:0043231//intracellular membrane-bounded organelle	GO:0017111//nucleoside-triphosphatase activity;GO:0032550;GO:0005198//structural molecule activity;GO:0005198//structural molecule activity;GO:0032550;GO:0017111//nucleoside-triphosphatase activity	GO:0009154//purine ribonucleotide catabolic process;GO:0044763;GO:0043623//cellular protein complex assembly;GO:0044763;GO:0006458//'de novo' protein folding;GO:0043623//cellular protein complex assembly;GO:0009154//purine ribonucleotide catabolic process	gi|676270043|gb|KFO25292.1|/0/Tubulin alpha-3 chain [Fukomys damarensis]
100295732	6.57	6.64	7.25	6.01	5.95	6.01	5.22	6.72	5.23	5.07	4.62	5.21	NM_001206770.1	MAP2K5	Bos taurus mitogen-activated protein kinase kinase 5 (MAP2K5), mRNA	K04463|1|0.0|893|oas:101104069|mitogen-activated protein kinase kinase 5 [EC:2.7.12.2]	GO:0043231//intracellular membrane-bounded organelle;GO:0044444//cytoplasmic part;GO:0015630//microtubule cytoskeleton	GO:0004672//protein kinase activity;GO:0032550;GO:0043169//cation binding	GO:0016525//negative regulation of angiogenesis;GO:0006915//apoptotic process;GO:0008284//positive regulation of cell proliferation;GO:0007169//transmembrane receptor protein tyrosine kinase signaling pathway;GO:0016049//cell growth;GO:0043433//negative regulation of sequence-specific DNA binding transcription factor activity;GO:0042036//negative regulation of cytokine biosynthetic process;GO:003…	gi|332164720|ref|NP_001193699.1|/0/dual specificity mitogen-activated protein kinase kinase 5 [Bos taurus]
100295744	6.2	6.17	6.61	5.94	5.67	4.81	5.54	5.43	5.09	3.56	4.87	5.14	XM_015462256.1,XR_001495858.1	HOXD3	PREDICTED: Bos taurus homeobox D3 (HOXD3), transcript variant X2, misc_RNA	K09303|1|0.0|726|bta:100295744|homeobox protein HoxA/B/D3	GO:0043231//intracellular membrane-bounded organelle	GO:0001071//nucleic acid binding transcription factor activity;GO:0003677//DNA binding	GO:0035270//endocrine system development;GO:0003002//regionalization;GO:0021563//glossopharyngeal nerve development;GO:0001501//skeletal system development;GO:0048562//embryonic organ morphogenesis;GO:0007166//cell surface receptor signaling pathway;GO:0006351//transcription, DNA-templated;GO:0030182//neuron differentiation;GO:0031589//cell-substrate adhesion	gi|296490672|tpg|DAA32785.1|/0/TPA: homeobox D3-like [Bos taurus]
100295750	0.38	0	0	0	0	0	0	0	0	0	0	0	XM_005200211.3	LOC100295750	PREDICTED: Bos taurus transmembrane protein 60 (LOC100295750), mRNA	K18207|1|8e-08|58.9|phu:Phum_PHUM177410|protein O-mannose beta-1,4-N-acetylglucosaminyltransferase [EC:2.4.1.312]	GO:0016020//membrane	-	-	gi|116004187|ref|NP_001070456.1|/6.95465e-49/transmembrane protein 60 [Bos taurus]
100295780	0.48	0.37	0.15	0.19	0.38	0.16	0.19	0.23	0.21	0.58	0.62	0.49	XM_002703587.4	HOXD1	PREDICTED: Bos taurus homeobox D1 (HOXD1), mRNA	K09301|1|1e-157|559|bta:100295780|homeobox protein HoxA/B/D1	-	-	-	gi|296490674|tpg|DAA32787.1|/9.65106e-157/TPA: homeobox D1-like [Bos taurus]
100295797	0.12	0.13	0	0.12	0.06	0.06	0.13	0.19	0.07	0	0	0	XR_231662.3,XR_231663.3	LOC100295797	PREDICTED: Bos taurus uncharacterized LOC100295797 (LOC100295797), transcript variant X2, misc_RNA	-	-	-	-	gi|742176437|ref|XP_010851597.1|/7.13567e-59/PREDICTED: LOW QUALITY PROTEIN: endogenous retrovirus group K member 25 Env polyprotein-like [Bison bison bison]
100295800	39.24	33.91	34.58	32.86	33.75	37.19	34.53	31.62	31.21	24.92	32.58	33.97	NM_001207032.1	COX17	Bos taurus COX17 cytochrome c oxidase assembly homolog (S. cerevisiae) (COX17), mRNA	K02260|1|1e-47|190|bta:100295800|cytochrome c oxidase assembly protein subunit 17	GO:0005740//mitochondrial envelope	GO:0005507//copper ion binding	GO:0000041//transition metal ion transport	gi|615276258|ref|NP_001193961.1|/8.6517e-47/cytochrome c oxidase copper chaperone [Bos taurus]
100295814	11.52	9.76	10.05	11.47	10.77	11.1	9.24	8.67	7.62	5.98	6.47	7.16	XM_002703588.5,XM_005197438.3	HOXD8	PREDICTED: Bos taurus homeobox D8 (HOXD8), transcript variant X2, mRNA	K09308|1|2e-107|392|bta:100295814|homeobox protein HoxB/C/D8	GO:0043231//intracellular membrane-bounded organelle	GO:0001071//nucleic acid binding transcription factor activity	GO:0048856//anatomical structure development;GO:0044767//single-organism developmental process;GO:0006351//transcription, DNA-templated;GO:0007275//multicellular organism development;GO:0006351//transcription, DNA-templated;GO:0000578//embryonic axis specification	gi|296490678|tpg|DAA32791.1|/9.57103e-108/TPA: homeobox D8-like [Bos taurus]
100295817	12.52	12.98	13.12	13.27	12.44	13.39	12.39	12.76	12.39	12.19	12.22	11.87	NM_001191532.1	DOCK8	Bos taurus dedicator of cytokinesis 8 (DOCK8), mRNA	K13708|1|3e-15|88.2|crg:105338650|dedicator of cytokinesis protein 1;K05727|2|1e-14|86.3|mze:101477666|dedicator of cytokinesis protein 3;K12367|4|3e-14|85.1|fab:101806235|dedicator of cytokinesis protein 2	-	-	-	gi|300796454|ref|NP_001178461.1|/0/dedicator of cytokinesis protein 8 [Bos taurus]
100295820	0.33	0.29	0.32	0.22	0.41	0.39	0.58	0.32	0.28	0.4	0.37	0.22	XM_005192371.3	SPINK7	PREDICTED: Bos taurus serine peptidase inhibitor, Kazal type 7 (putative) (SPINK7), mRNA	K10838|1|5e-12|75.9|oas:101109650|xeroderma pigmentosum group C-complementing protein;K04358|2|1e-10|71.2|oas:780460|fibroblast growth factor;K04362|2|1e-10|71.2|oas:780460|fibroblast growth factor receptor 1 [EC:2.7.10.1];K05093|2|1e-10|71.2|oas:780460|fibroblast growth factor receptor 2 [EC:2.7.10.1];K05094|2|1e-10|71.2|oas:780460|fibroblast growth factor receptor 3 [EC:2.7.10.1];K05095|2|1e-10…	-	-	-	gi|741934214|ref|XP_002689329.2|/1.1865e-54/PREDICTED: serine protease inhibitor Kazal-type 7 [Bos taurus]
100295842	0	0	0	0	0	0	0	0	0	0.29	0.31	0.26	XM_015466053.1	LOC100295842	PREDICTED: Bos taurus elafin (LOC100295842), mRNA	-	-	-	-	gi|296480948|tpg|DAA23063.1|/3.48448e-56/TPA: Trappin-6-like [Bos taurus]
100295883	0.04	0.02	0	0	0	0	0	0	0.02	0	0	0	XM_002704728.4,XM_010820269.2,XM_015463974.1	LOC100295883	PREDICTED: Bos taurus phylloquinone omega-hydroxylase CYP4F2 (LOC100295883), transcript variant X2, mRNA	K17726|1|0.0|1073|bta:100295883|leukotriene-B4 20-monooxygenase / phylloquinone omega-hydroxylase [EC:1.14.13.30 1.14.13.194]	-	-	-	gi|440898797|gb|ELR50221.1|/0/hypothetical protein M91_00974, partial [Bos mutus]
100295884	0.21	0	0	0	0	0.21	0.21	0	0.46	0.58	0.28	0.27	XR_001497182.1	LOC100295884	PREDICTED: Bos taurus uncharacterized LOC100295884 (LOC100295884), ncRNA	-	-	-	-	gi|296483993|tpg|DAA26108.1|/1.86064e-41/TPA: hypothetical protein BOS_9853 [Bos taurus]
100295928	0	0	0	0.13	0	0	0	0	0	0	0	0	-
100295930	0.82	0.97	0.85	0.65	0.89	1.06	0.73	0.81	1.07	0.87	0.7	0.78	XM_002701936.5,XM_010823820.2,XR_819189.2	TRPM4	PREDICTED: Bos taurus transient receptor potential cation channel, subfamily M, member 4 (TRPM4), transcript variant X3, misc_RNA	K04979|1|0.0|2083|bta:100295930|transient receptor potential cation channel subfamily M member 4	GO:0031224//intrinsic component of membrane;GO:0043231//intracellular membrane-bounded organelle;GO:0031224//intrinsic component of membrane;GO:0043231//intracellular membrane-bounded organelle;GO:0031224//intrinsic component of membrane;GO:0043231//intracellular membrane-bounded organelle	GO:0005261//cation channel activity;GO:0005261//cation channel activity;GO:0005261//cation channel activity	GO:0032446//protein modification by small protein conjugation;GO:0030177//positive regulation of Wnt signaling pathway;GO:0002369//T cell cytokine production;GO:0008283//cell proliferation;GO:0030595//leukocyte chemotaxis;GO:0032446//protein modification by small protein conjugation;GO:0030177//positive regulation of Wnt signaling pathway;GO:0002369//T cell cytokine production;GO:0008283//cell pr…	gi|296477655|tpg|DAA19770.1|/0/TPA: transient receptor potential cation channel, subfamily M, member 4-like [Bos taurus]
100295932	0.68	0.1	0.17	0	0.23	0.32	0.22	0.62	0.18	0	0	0	XM_015469039.1	C23H6orf201	PREDICTED: Bos taurus chromosome 23 open reading frame, human C6orf201 (C23H6orf201), mRNA	-	-	-	-	gi|982964794|ref|XP_015315489.1|/7.87616e-124/PREDICTED: uncharacterized protein C6orf201 homolog [Bos taurus]
100295951	1.28	1.43	1.35	2.05	2	2	1.33	1.7	1.3	1.6	1	1.25	XM_005198775.3	LOC100295951	PREDICTED: Bos taurus small integral membrane protein 15 (LOC100295951), mRNA	-	-	-	-	gi|528954199|ref|XP_005208443.1|/5.12213e-38/PREDICTED: small integral membrane protein 15 [Bos taurus]
100295973	85.33	104.72	103.48	84.48	92.35	96.49	118.64	110.1	115.46	194.82	187.18	165.19	XM_002702957.4,XM_015469057.1	TUBB2A	PREDICTED: Bos taurus tubulin beta 2A class IIa (TUBB2A), transcript variant X1, mRNA	K07375|1|0.0|832|oaa:100079040|tubulin beta	GO:0032991//macromolecular complex;GO:0016020//membrane;GO:0015630//microtubule cytoskeleton;GO:0032991//macromolecular complex;GO:0016020//membrane;GO:0015630//microtubule cytoskeleton	GO:0005198//structural molecule activity;GO:0032550;GO:0017111//nucleoside-triphosphatase activity;GO:0005198//structural molecule activity;GO:0032550;GO:0017111//nucleoside-triphosphatase activity	GO:0006458//'de novo' protein folding;GO:0043623//cellular protein complex assembly;GO:0009154//purine ribonucleotide catabolic process;GO:0016477//cell migration;GO:0006458//'de novo' protein folding;GO:0043623//cellular protein complex assembly;GO:0009154//purine ribonucleotide catabolic process;GO:0016477//cell migration	gi|676279816|gb|KFO33743.1|/0/Tubulin beta-2A chain [Fukomys damarensis]
100296004	0.17	0.19	0.19	0.14	0.23	0.1	0.3	0.24	0.32	0.28	0.3	0.44	-
100296025	0.08	0.1	0.06	0.08	0.12	0.08	0.08	0.04	0.07	0.06	0.03	0.05	XM_015466132.1	C13H20orf202	PREDICTED: Bos taurus chromosome 13 open reading frame, human C20orf202 (C13H20orf202), mRNA	-	-	-	-	gi|440912569|gb|ELR62130.1|/6.83477e-40/hypothetical protein M91_18144, partial [Bos mutus]
100296050	3.66	3.87	3.8	3.83	3.96	3.72	3.29	3.63	3.64	5.28	4.3	4.44	XM_002702022.4,XR_001498629.1,XR_819206.2	ZNF543	PREDICTED: Bos taurus zinc finger protein 543 (ZNF543), transcript variant X2, misc_RNA	K09228|1|0.0|848|phd:102317882|KRAB domain-containing zinc finger protein	-	-	-	gi|742193331|ref|XP_010855998.1|/0/PREDICTED: LOW QUALITY PROTEIN: zinc finger protein 543-like [Bison bison bison]
100296102	1.16	1.54	1.22	1.76	1.33	1.5	1.36	1.46	1.03	1.12	0.74	1.13	XM_002705833.5	LOC100296102	PREDICTED: Bos taurus T-cell receptor alpha chain V region 2B4 (LOC100296102), mRNA	K10784|1|5e-21|105|ngi:103739519|T cell receptor alpha chain V region	-	-	-	gi|296483572|tpg|DAA25687.1|/5.47066e-71/TPA: hCG1812119-like [Bos taurus]
100296121	1.1	0.98	0.6	0.87	0.9	0.88	0.9	0.99	0.75	0.6	0.69	0.61	XM_015467904.1	LOC100296121	PREDICTED: Bos taurus zinc finger protein 776 (LOC100296121), mRNA	K09228|1|0.0|902|oas:105602028|KRAB domain-containing zinc finger protein	-	-	-	gi|982955529|ref|XP_015313944.1|/0/PREDICTED: LOW QUALITY PROTEIN: zinc finger protein 776 [Bos taurus]
100296156	0.26	0	0.26	0	0	0	0	0	0	0	0	0	-
100296211	0.69	1.54	1.16	0.97	1.28	1.16	0.92	0.67	1.57	2.68	1.85	1.14	XR_228311.3	LOC100296211	PREDICTED: Bos taurus uncharacterized LOC100296211 (LOC100296211), misc_RNA	-	-	-	-	gi|958789239|ref|XP_014723239.1|/1.51913e-38/PREDICTED: uncharacterized protein C12orf76 homolog [Equus asinus]
100296216	27.35	28.44	28.71	27.39	26.8	27.22	26.45	26.29	26.74	25.96	29.55	29.22	XM_002700556.5	C10H14orf119	PREDICTED: Bos taurus chromosome 10 open reading frame, human C14orf119 (C10H14orf119), mRNA	K12875|1|6e-26|120|chx:102182699|apoptotic chromatin condensation inducer in the nucleus;K15287|2|1e-14|83.2|chx:102172083|solute carrier family 35, member F1/2	-	-	-	gi|584064989|ref|XP_006776844.1|/5.89686e-70/PREDICTED: uncharacterized protein C14orf119 homolog isoform X1 [Myotis davidii]
100296226	0	0	0.08	0.24	0.24	0.08	0	0.08	0.43	0.54	0.53	0.51	XM_002703036.5	PMAIP1	PREDICTED: Bos taurus phorbol-12-myristate-13-acetate-induced protein 1 (PMAIP1), mRNA	K10131|1|1e-22|109|bom:102285398|phorbol-12-myristate-13-acetate-induced protein 1	GO:0043231//intracellular membrane-bounded organelle;GO:0044444//cytoplasmic part	-	GO:0051603//proteolysis involved in cellular protein catabolic process;GO:0008637//apoptotic mitochondrial changes;GO:0045837//negative regulation of membrane potential;GO:0022411;GO:0010822//positive regulation of mitochondrion organization;GO:0097193//intrinsic apoptotic signaling pathway;GO:0008285//negative regulation of cell proliferation;GO:0014070//response to organic cyclic compound;GO:00…	gi|296473763|tpg|DAA15878.1|/9.5089e-22/TPA: phorbol-12-myristate-13-acetate-induced protein 1-like [Bos taurus]
100296237	2.32	1.89	2.35	2.59	2.58	2.86	1.86	1.9	2.19	1.29	1.72	1.97	XM_015470149.1,XM_015470150.1,XM_015470151.1	AKAP14	PREDICTED: Bos taurus A-kinase anchoring protein 14 (AKAP14), transcript variant X4, mRNA	K16530|1|5e-116|411|oas:101104814|A-kinase anchor protein 14	-	-	-	gi|983010182|ref|XP_015325635.1|/4.60715e-138/PREDICTED: A-kinase anchor protein 14 isoform X2 [Bos taurus]
100296238	0	0.05	0.05	0.02	0	0.02	0	0.05	0	0	0	0.03	XM_015462841.1	BMP8B	PREDICTED: Bos taurus bone morphogenetic protein 8b (BMP8B), mRNA	K16622|1|4e-158|561|bta:100296238|bone morphogenetic protein 8	GO:0044421	GO:0005102//receptor binding	GO:0048869//cellular developmental process;GO:0001501//skeletal system development	gi|296489049|tpg|DAA31162.1|/4.29726e-157/TPA: osteogenic protein-2-like [Bos taurus]
100296257	0.02	0.05	0	0.03	0.03	0	0	0	0	0	0	0	XM_015464388.1,XM_015464389.1	LOC100296257	PREDICTED: Bos taurus 2'-5'-oligoadenylate synthase 1 (LOC100296257), transcript variant X2, mRNA	K14216|1|1e-27|127|crg:105332877|2'-5'-oligoadenylate synthetase [EC:2.7.7.84]	-	-	-	gi|982932736|ref|XP_015327858.1|/0/PREDICTED: 2'-5'-oligoadenylate synthase 1 [Bos taurus]
100296268	1.46	1.82	1.64	2.35	2.43	2.29	0.58	0.55	2.26	1.4	0.06	0.79	XM_002702875.4,XM_002702876.4,XM_015468942.1,XM_015468943.1	LST1	PREDICTED: Bos taurus leukocyte specific transcript 1 (LST1), transcript variant X4, mRNA	-	-	-	-	gi|296474330|tpg|DAA16445.1|/6.81966e-23/TPA: cLST1/C splice-like isoform 2 [Bos taurus]
100296271	8.51	8.36	7.88	7.49	6.37	6.66	9.08	9.12	7.09	11.28	10.64	11.81	XM_015464436.1	ELAVL2	PREDICTED: Bos taurus ELAV like neuron-specific RNA binding protein 2 (ELAVL2), mRNA	K13208|1|0.0|727|pale:102891513|ELAV like protein 2/3/4	-	GO:0036094//small molecule binding;GO:0003676//nucleic acid binding	-	gi|296484904|tpg|DAA27019.1|/0/TPA: ELAV-like 2-like [Bos taurus]
100296324	6.73	7.37	6.8	7.65	9.43	5.88	7.19	7.01	6.99	6.35	8.48	8.45	XM_015467327.1,XM_015467328.1,XM_015467329.1	LOC100296324	PREDICTED: Bos taurus 5-hydroxyisourate hydrolase (LOC100296324), transcript variant X3, mRNA	K07127|1|8e-69|261|bom:102276165|5-hydroxyisourate hydrolase [EC:3.5.2.17]	-	-	-	gi|296478146|tpg|DAA20261.1|/6.84552e-73/TPA: HIU hydrolase-like [Bos taurus]
100296331	6.44	6.85	7.89	6.55	7.46	6.18	6.75	6.3	6.1	6.02	6.73	6.97	XM_002704716.5	NR2F6	PREDICTED: Bos taurus nuclear receptor subfamily 2 group F member 6 (NR2F6), mRNA	K08549|1|1e-151|539|bta:100296331|nuclear receptor subfamily 2 group F member 6	GO:0031981//nuclear lumen	GO:0004879//RNA polymerase II transcription factor activity, ligand-activated sequence-specific DNA binding;GO:0003677//DNA binding	GO:0006366//transcription from RNA polymerase II promoter;GO:0044707;GO:0007165//signal transduction;GO:0009628//response to abiotic stimulus	gi|358412829|ref|XP_002704762.2|/1.06667e-150/PREDICTED: nuclear receptor subfamily 2 group F member 6 [Bos taurus]
100296348	14.75	16.75	15.22	19.56	18.76	21.11	14.23	16.83	14.19	11.76	10.46	11.97	XR_001500143.1,XR_001500144.1	LOC100296348	PREDICTED: Bos taurus uncharacterized LOC100296348 (LOC100296348), transcript variant X2, misc_RNA	-	-	-	-	gi|296470708|tpg|DAA12823.1|/3.60619e-45/TPA: X antigen family, member 5-like [Bos taurus]
100296381	0.29	0.35	0.44	0.32	0.33	0.43	0.23	0.35	0.29	0.13	0.23	0.25	NM_001318971.1,NM_001318972.1	OPRL1	Bos taurus opiate receptor-like 1 (OPRL1), transcript variant 1, mRNA	K04216|1|6e-160|567|oas:101107542|nociceptin receptor	-	-	-	gi|974742842|ref|NP_001305901.1|/9.57905e-172/nociceptin receptor isoform 1x [Bos taurus]
100296398	0	0	0	0	0	0	0	0.02	0	0	0	0	XM_005196168.3,XM_005196169.3,XM_015468366.1	RANBP3L	PREDICTED: Bos taurus RAN binding protein 3-like (RANBP3L), transcript variant X1, mRNA	K15304|1|0.0|659|aml:100480001|Ran-binding protein 3	-	-	-	gi|528922263|ref|XP_005196226.1|/0/PREDICTED: ran-binding protein 3-like isoform X3 [Bos taurus]
100296410	2.21	3.87	3.57	3.86	3.31	4.54	3.8	3.63	3.16	3.33	2.07	2.55	XM_002703511.1	LOC100296410	PREDICTED: Bos taurus uncharacterized LOC100296410 (LOC100296410), mRNA	-	-	-	-	gi|297464922|ref|XP_002703557.1|/5.73981e-72/PREDICTED: uncharacterized protein LOC100296410 [Bos taurus]
100296421	0.09	0.14	0.09	0.06	0.15	0.12	0.06	0.03	0.13	0.04	0.04	0.04	XM_002704597.5	LOC100296421	PREDICTED: Bos taurus UDP-glucuronosyltransferase 2B4 (LOC100296421), mRNA	K00699|1|0.0|1076|bta:100296421|glucuronosyltransferase [EC:2.4.1.17]	-	-	-	gi|296486520|tpg|DAA28633.1|/0/TPA: UDP glucuronosyltransferase 2B10-like isoform 1 [Bos taurus]
100296443	28.69	27.08	26.56	28.38	25.01	28.66	29.38	29.97	30.04	31.58	28.48	32.59	XM_010825146.2,XM_015468784.1,XM_015468785.1,XM_015468786.1,XM_015468787.1,XM_015468788.1	RBM6	PREDICTED: Bos taurus RNA binding motif protein 6 (RBM6), transcript variant X6, mRNA	K13094|1|2e-36|157|amj:102566770|RNA-binding protein 5/10	-	-	-	gi|742171431|ref|XP_010850138.1|/0/PREDICTED: RNA-binding protein 6 isoform X1 [Bison bison bison]
100296459	5.97	5.56	6.11	5.26	5.43	5.11	6.04	5.76	5.82	2.78	2.75	2.23	XM_015467885.1,XM_015467886.1,XM_015467887.1,XM_015467888.1,XM_015467889.1,XR_001498634.1,XR_001498635.1,XR_001498636.1,XR_001498637.1,XR_001498638.1,XR_001498639.1,XR_001498640.1,XR_001498641.1	C18H19orf18	PREDICTED: Bos taurus chromosome 18 open reading frame, human C19orf18 (C18H19orf18), transcript variant X14, misc_RNA	K09228|1|2e-77|292|bta:616329|KRAB domain-containing zinc finger protein	-	-	-	gi|982955745|ref|XP_015313985.1|/3.12076e-98/PREDICTED: zinc finger protein 606 isoform X3 [Bos taurus]
100296460	0.18	0.35	0.32	0.18	0.14	0.15	0.18	0.29	0.43	0.25	0.34	0.47	XM_010824178.2	C19H17orf96	PREDICTED: Bos taurus chromosome 19 open reading frame, human C17orf96 (C19H17orf96), mRNA	-	-	-	-	gi|594658764|ref|XP_007177687.1|/4.33771e-147/PREDICTED: uncharacterized protein C17orf96 homolog [Balaenoptera acutorostrata scammoni]
100296463	1.21	2.14	1.48	1.25	2.07	1.82	2.88	3.63	1.64	1.72	2.79	1.96	-
100296470	13.14	11.93	13.84	13.58	15.07	13.98	12.66	13.14	11.34	12.5	10.11	10.82	NM_001207050.1	CHCHD8	Bos taurus coiled-coil-helix-coiled-coil-helix domain containing 8 (CHCHD8), mRNA	K18177|1|4e-35|138|umr:103678040|cytochrome c oxidase assembly factor 4	-	-	-	gi|803158748|ref|XP_011951419.1|/1.85061e-54/PREDICTED: uncharacterized protein LOC101104176 isoform X1 [Ovis aries]
100296486	0	0	0.04	0.05	0	0	0.02	0	0.02	0	0	0	XM_015470443.1	GLOD5	PREDICTED: Bos taurus glyoxalase domain containing 5 (GLOD5), mRNA	-	-	-	-	gi|982973982|ref|XP_015317164.1|/1.46336e-118/PREDICTED: glyoxalase domain-containing protein 5 [Bos taurus]
100296502	0.39	0.63	0.59	0.54	0.51	0.22	0.64	0.83	0.81	0.88	0.8	0.56	XM_003583411.4,XM_005192705.3,XM_005192706.3,XM_010826993.2,XM_010827007.2	ZNF461	PREDICTED: Bos taurus zinc finger protein 461 (ZNF461), transcript variant X4, mRNA	K09228|1|0.0|1385|bta:100296502|KRAB domain-containing zinc finger protein	-	-	-	gi|741959521|ref|XP_010813180.1|/0/PREDICTED: zinc finger protein 461 isoform X2 [Bos taurus]
100296545	0.63	0.16	1.24	1.03	1.28	0.65	0.64	0.32	0.35	0	0.71	0.68	XM_002704079.4	LOC100296545	PREDICTED: Bos taurus EF-hand calcium-binding domain-containing protein 10 (LOC100296545), mRNA	-	-	-	-	gi|296488565|tpg|DAA30678.1|/5.28029e-68/TPA: hCG1779729-like [Bos taurus]
100296588	0.29	0.51	0.44	0.3	0.3	0.38	0.3	0.15	0.16	1.18	0.62	1.08	XM_002705653.4,XM_010826882.2,XM_015462635.1	C3H1orf162	PREDICTED: Bos taurus chromosome 3 open reading frame, human C1orf162 (C3H1orf162), transcript variant X3, mRNA	-	-	-	-	gi|297468151|ref|XP_002705699.1|/5.19629e-74/PREDICTED: transmembrane protein C1orf162 homolog isoform X1 [Bos taurus]
100296605	9.39	10.98	11.51	8.82	8.84	9.2	10.39	9.85	9.81	7.14	7.67	8.12	XM_002684487.4	AMIGO3	PREDICTED: Bos taurus adhesion molecule with Ig-like domain 3 (AMIGO3), mRNA	K16354|1|1e-19|101|bfo:BRAFLDRAFT_89096|leucine-rich repeat and fibronectin type-III domain-containing protein 1;K19511|2|3e-16|90.5|dgr:Dgri_GH15071|peroxidase [EC:1.11.1.7];K06753|3|1e-14|85.1|pss:102455856|roundabout, axon guidance receptor 1;K06784|3|1e-14|85.1|pss:102455856|roundabout, axon guidance receptor 4;K06850|3|1e-14|85.1|pss:102455856|slit 3	-	-	-	gi|296474908|tpg|DAA17023.1|/0/TPA: KIAA1851 protein-like [Bos taurus]
100296624	0	0	0	0	0.05	0	0	0	0	0	0	0	-
100296627	7.52	7.5	8.47	6.61	8.49	8.9	6.98	7.61	7.01	5.47	5.43	4.13	XM_015462985.1,XM_015462986.1,XM_015462987.1,XM_015462988.1,XM_015462989.1,XM_015462990.1,XM_015462991.1,XM_015462992.1,XM_015462993.1,XR_001496246.1	LOC100296627	PREDICTED: Bos taurus multidrug resistance protein 1 (LOC100296627), transcript variant X3, misc_RNA	K05658|1|0.0|677|myb:102245646|ATP-binding cassette, subfamily B (MDR/TAP), member 1 [EC:3.6.3.44]	GO:0031224//intrinsic component of membrane;GO:0031224//intrinsic component of membrane;GO:0031224//intrinsic component of membrane;GO:0031224//intrinsic component of membrane;GO:0031224//intrinsic component of membrane;GO:0031224//intrinsic component of membrane;GO:0031224//intrinsic component of membrane;GO:0031224//intrinsic component of membrane	GO:0017111//nucleoside-triphosphatase activity;GO:0032550;GO:0015405;GO:0017111//nucleoside-triphosphatase activity;GO:0032550;GO:0015405;GO:0017111//nucleoside-triphosphatase activity;GO:0097159//organic cyclic compound binding;GO:1901363//heterocyclic compound binding;GO:0036094//small molecule binding;GO:0017111//nucleoside-triphosphatase activity;GO:0032550;GO:0015405;GO:0017111//nucleoside-t…	GO:0009154//purine ribonucleotide catabolic process;GO:0044763;GO:0051234//establishment of localization;GO:0009154//purine ribonucleotide catabolic process;GO:0044763;GO:0051234//establishment of localization;GO:0009987//cellular process;GO:0051234//establishment of localization;GO:0009154//purine ribonucleotide catabolic process;GO:0044763;GO:0051234//establishment of localization;GO:0009154//p…	gi|982921227|ref|XP_015324205.1|/0/PREDICTED: multidrug resistance protein 1 isoform X1 [Bos taurus]
100296635	0.01	0	0.02	0.03	0.01	0.01	0.01	0.01	0.02	0.01	0.03	0.01	NM_001191425.1	USH2A	Bos taurus Usher syndrome 2A (autosomal recessive, mild) (USH2A), mRNA	K19636|1|0.0|1.064e+04|bta:100296635|usherin	-	-	-	gi|300794294|ref|NP_001178354.1|/0/usherin [Bos taurus]
100296670	0.39	0.33	0.32	0.45	0.79	0.32	0.21	0.19	0.29	0.39	0.25	0.38	XM_002703266.4	LOC100296670	PREDICTED: Bos taurus beta-defensin 107A (LOC100296670), mRNA	-	-	-	-	gi|926725508|ref|XP_013830804.1|/7.18032e-38/PREDICTED: beta-defensin 107A-like [Capra hircus]
100296695	0.06	0.11	0	0.06	0	0	0.12	0	0.09	0	0	0.17	XM_015465853.1	LOC100296695	PREDICTED: Bos taurus P antigen family member 3 (LOC100296695), mRNA	-	-	-	-	gi|296481564|tpg|DAA23679.1|/1.18066e-45/TPA: X antigen family, member 5-like [Bos taurus]
100296776	1.7	1.76	1.95	1.32	1.62	1.14	1.22	1.36	2	0.68	0.77	1	XM_002703141.4,XM_005193017.3,XM_010800367.2,XM_010800370.2	SAP25	PREDICTED: Bos taurus Sin3A associated protein 25kDa (SAP25), transcript variant X7, mRNA	K19193|1|3e-150|533|bta:100296776|histone deacetylase complex subunit SAP25	-	-	-	gi|528926006|ref|XP_005193074.1|/2.88527e-161/PREDICTED: histone deacetylase complex subunit SAP25 isoform X2 [Bos taurus]
100296784	2.41	2.66	3.52	2.54	1.96	1.81	1.98	2.76	2.83	1.02	0.99	1.16	XM_002700693.5,XM_005193800.3,XM_015465284.1,XR_001497442.1,XR_812440.2,XR_812441.2	ANKRD23	PREDICTED: Bos taurus ankyrin repeat domain 23 (ANKRD23), transcript variant X6, misc_RNA	K15503|1|4e-23|112|cmy:102935647|serine/threonine-protein phosphatase 6 regulatory ankyrin repeat subunit B	-	-	-	gi|982938275|ref|XP_015328842.1|/0/PREDICTED: ankyrin repeat domain-containing protein 23 isoform X3 [Bos taurus]
100296883	41.41	39.36	40.3	39.7	42.28	42.68	34.8	38.37	40.53	39.63	38.56	39.5	NM_001242584.1	IGBP1	Bos taurus immunoglobulin (CD79A) binding protein 1 (IGBP1), mRNA	K17606|1|9e-162|572|bom:102276559|immunoglobulin-binding protein 1	-	-	GO:0007165//signal transduction	gi|336088649|ref|NP_001229513.1|/8.69855e-161/immunoglobulin-binding protein 1 [Bos taurus]
100296926	0.39	0.53	0.33	0.14	0.87	1.04	0.8	1.09	0.21	0.28	0	0.5	NM_001281915.1	ELP	Bos taurus early lactation protein precursor (ELP), mRNA	K03909|1|2e-14|79.3|clv:102096856|tissue factor pathway inhibitor	-	-	-	gi|296480844|tpg|DAA22959.1|/9.91279e-65/TPA: tissue factor pathway inhibitor-like [Bos taurus]
100296937	38.12	40.22	41.94	36.69	32.34	30.54	38.86	35.74	42.93	40.7	34.33	39.3	-
100296970	36.6	33.77	35.33	34.37	32.33	34.76	36.28	39.4	34.5	53.95	50.1	52.29	NM_001242585.1	PNN	Bos taurus pinin, desmosome associated protein (PNN), mRNA	K13114|1|0.0|716|bom:102284907|pinin	GO:0044424	-	GO:0016070//RNA metabolic process;GO:0010467//gene expression	gi|336176053|ref|NP_001229514.1|/0/pinin [Bos taurus]
100297029	0.29	0.47	0.43	0.47	0.48	0.59	0.26	0.82	0.58	0.28	0.34	0.3	XM_005195848.3,XM_005195849.3,XM_010824324.2	PRCD	PREDICTED: Bos taurus progressive rod-cone degeneration (PRCD), transcript variant X3, mRNA	K19637|1|1e-22|110|bom:102280630|progressive rod-cone degeneration protein	-	-	-	gi|803126051|ref|XP_012041912.1|/1.31468e-33/PREDICTED: uncharacterized protein LOC101104327 [Ovis aries]
100297056	0.33	0.46	0.55	0.28	0.32	0.39	0.45	0.32	0.41	0.52	0.49	0.23	XM_015467635.1	LOC100297056	PREDICTED: Bos taurus cytoplasmic tRNA 2-thiolation protein 1 (LOC100297056), mRNA	K14168|1|2e-125|453|bta:522824|cytoplasmic tRNA 2-thiolation protein 1 [EC:2.7.7.-]	GO:0044444//cytoplasmic part	GO:0003723//RNA binding	GO:0002097	gi|982954405|ref|XP_002695276.4|/1.29012e-154/PREDICTED: cytoplasmic tRNA 2-thiolation protein 1 [Bos taurus]
100297058	59.88	60.88	59.67	55.54	57.29	58.6	59.56	59.47	60.81	57.11	52.73	55.52	XM_003582659.4,XM_003582660.4,XM_003582661.4,XM_005193586.3,XM_005193587.3,XM_010810024.2,XM_010810026.2,XM_010810028.2,XM_010810034.2	NEO1	PREDICTED: Bos taurus neogenin 1 (NEO1), transcript variant X9, mRNA	K06766|1|0.0|2504|hsa:4756|neogenin	GO:0016021//integral component of membrane;GO:0031224//intrinsic component of membrane;GO:0031224//intrinsic component of membrane;GO:0031224//intrinsic component of membrane;GO:0031224//intrinsic component of membrane;GO:0031224//intrinsic component of membrane;GO:0031224//intrinsic component of membrane;GO:0031224//intrinsic component of membrane;GO:0031224//intrinsic component of membrane	GO:0050839//cell adhesion molecule binding;GO:0050839//cell adhesion molecule binding;GO:0050839//cell adhesion molecule binding;GO:0050839//cell adhesion molecule binding;GO:0050839//cell adhesion molecule binding;GO:0050839//cell adhesion molecule binding;GO:0050839//cell adhesion molecule binding;GO:0050839//cell adhesion molecule binding;GO:0050839//cell adhesion molecule binding	GO:0022610;GO:0042692//muscle cell differentiation;GO:0055080//cation homeostasis;GO:0006935//chemotaxis;GO:0000768//syncytium formation by plasma membrane fusion;GO:0006351//transcription, DNA-templated;GO:0000768//syncytium formation by plasma membrane fusion;GO:0006351//transcription, DNA-templated;GO:0000768//syncytium formation by plasma membrane fusion;GO:0006351//transcription, DNA-templat…	gi|528910124|ref|XP_005193644.1|/0/PREDICTED: neogenin isoform X5 [Bos taurus]
100297073	0.06	0.06	0	0.07	0	0.07	0	0	0	0.05	0	0.08	XM_002701810.5,XM_010823585.2,XM_015467361.1	BEAN1	PREDICTED: Bos taurus brain expressed, associated with NEDD4, 1 (BEAN1), transcript variant X2, mRNA	K19324|1|3e-88|328|bta:100297073|protein BEAN1	-	-	-	gi|741893778|ref|XP_010821887.1|/5.19642e-89/PREDICTED: protein BEAN1 isoform X2 [Bos taurus]
100297075	0.52	0.52	0	0	0	0	0	0	0.57	0	0	0	XM_002702076.3	LOC100297075	PREDICTED: Bos taurus 60S ribosomal protein L39 (LOC100297075), mRNA	K02924|1|4e-36|151|bta:100297075|large subunit ribosomal protein L39e	-	-	-	gi|528920652|ref|XP_002702122.2|/4.44098e-35/PREDICTED: 60S ribosomal protein L39 [Bos taurus]
100297097	3.4	3.39	3.69	3.62	4.08	3.41	3.06	3.57	3.65	2.15	2.38	2.83	XM_002701025.4,XM_010822379.2,XM_010822381.2,XM_015465898.1,XM_015465899.1,XR_817384.2	LOC100297097	PREDICTED: Bos taurus UPF0061 protein azo1574 (LOC100297097), transcript variant X4, misc_RNA	K06103|1|1e-77|293|smm:Smp_131690|calcium/calmodulin-dependent serine protein kinase [EC:2.7.11.1]	-	-	-	gi|742202130|ref|XP_010858150.1|/0/PREDICTED: selenoprotein O-like isoform X4 [Bison bison bison]
100297099	0.4	0.51	0.53	0.28	0.85	0.85	0.61	0.5	0.4	0.62	0.69	0.61	XM_005200101.3,XM_010799836.2,XR_001500137.1,XR_001500138.1	LOC100297099	PREDICTED: Bos taurus P antigen family member 3 (LOC100297099), transcript variant X4, misc_RNA	-	-	-	-	gi|296470709|tpg|DAA12824.1|/2.03639e-62/TPA: X antigen family, member 5-like [Bos taurus]
100297143	1.9	1.84	1.87	2.16	2.28	2.47	1.69	1.85	1.9	1.36	1.78	1.67	NM_001207061.1	ANKRD34C	Bos taurus ankyrin repeat domain 34C (ANKRD34C), mRNA	K10838|1|1e-14|86.3|oas:101109650|xeroderma pigmentosum group C-complementing protein;K06727|3|4e-11|74.3|oas:101112371|Fc receptor-like protein;K12347|4|8e-11|73.2|oas:101116391|natural resistance-associated macrophage protein;K04280|5|4e-10|70.9|mgp:100540394|gonadotropin-releasing hormone receptor	-	-	-	gi|333470687|ref|NP_001193990.1|/0/ankyrin repeat domain-containing protein 34C [Bos taurus]
100297152	0.15	0.29	0.1	0.1	0.35	0.15	0.25	0.15	0.11	0.28	0.2	0.13	XR_001496139.1	LOC100297152	PREDICTED: Bos taurus non-specific lipid-transfer protein-like (LOC100297152), misc_RNA	K08764|1|8e-45|119|fca:101093036|sterol carrier protein 2 [EC:2.3.1.176]	-	-	-	gi|640777814|ref|XP_008057796.1|/3.88944e-46/PREDICTED: non-specific lipid-transfer protein, partial [Tarsius syrichta]
100297153	2.09	1.46	1.86	1.65	2.14	1.87	1.75	1.82	0.7	1.86	1.19	3.33	XM_015462912.1	FARP2	PREDICTED: Bos taurus FERM, RhoGEF and pleckstrin domain protein 2 (FARP2), transcript variant X2, mRNA	K06082|1|1e-43|178|bom:102274496|FERM, RhoGEF and pleckstrin domain protein 2	-	-	-	gi|982920686|ref|XP_015323029.1|/2.10079e-47/PREDICTED: FERM, RhoGEF and pleckstrin domain-containing protein 2 [Bos taurus]
100297155	5.41	7.13	4.5	5.86	6.65	6.7	8.55	7.74	7.93	11.28	11.97	11.57	XM_002704288.4	HMGA2	PREDICTED: Bos taurus high mobility group AT-hook 2 (HMGA2), mRNA	K09283|1|7e-26|120|cfa:100271859|high mobility group AT-hook protein 2	GO:0043234//protein complex;GO:0000792//heterochromatin;GO:0043231//intracellular membrane-bounded organelle	GO:0004674//protein serine/threonine kinase activity;GO:0044212//transcription regulatory region DNA binding;GO:0016835//carbon-oxygen lyase activity;GO:0019904//protein domain specific binding;GO:0000982//transcription factor activity, RNA polymerase II core promoter proximal region sequence-specific binding;GO:0043565//sequence-specific DNA binding;GO:0031490//chromatin DNA binding	GO:0006915//apoptotic process;GO:0008284//positive regulation of cell proliferation;GO:0001707//mesoderm formation;GO:0051100//negative regulation of binding;GO:0031507//heterochromatin assembly;GO:0035404//histone-serine phosphorylation;GO:0048513//animal organ development;GO:0000904//cell morphogenesis involved in differentiation;GO:0031572//G2 DNA damage checkpoint;GO:0001706//endoderm formati…	gi|296487608|tpg|DAA29721.1|/8.75454e-56/TPA: hypothetical protein BOS_5537 [Bos taurus]
100297183	5.87	6.61	6.08	6.01	7.1	5.93	6.94	6.51	6.76	11.66	11.58	12.57	XM_002684569.5,XM_005197375.3,XM_005197376.3,XM_010826359.2	ORAOV1	PREDICTED: Bos taurus oral cancer overexpressed 1 (ORAOV1), transcript variant X1, mRNA	-	-	-	-	gi|741905226|ref|XP_010824661.1|/1.81572e-51/PREDICTED: oral cancer-overexpressed protein 1 isoform X1 [Bos taurus]
100297192	0	0	0	0	0	0	0	0	0.08	0	0	0	-
100297214	0	0	0.2	0	0.41	0	0	0	0	0	0	0	XM_002706908.1	LOC100297214	PREDICTED: Bos taurus T-cell receptor alpha chain V region HPB-MLT (LOC100297214), mRNA	K06554|1|9e-07|53.9|bta:789205|immunoglobulin lambda-like polypeptide 1;K06553|2|9e-07|53.9|rro:104674973|pre-B lymphocyte gene;K10784|4|3e-06|52.4|cge:103159617|T cell receptor alpha chain V region	-	-	-	gi|297469425|ref|XP_002706954.1|/1.0714e-68/PREDICTED: T-cell receptor alpha chain V region HPB-MLT [Bos taurus]
100297222	0.15	0.08	0	0.08	0.12	0.04	0.1	0.04	0.09	0.06	0	0.05	XM_010798614.2	LOC100297222	PREDICTED: Bos taurus cytochrome b-c1 complex subunit 7 (LOC100297222), mRNA	K00417|1|3e-35|152|bta:616871|ubiquinol-cytochrome c reductase subunit 7	GO:0005746//mitochondrial respiratory chain	-	GO:0022904//respiratory electron transport chain	gi|296484839|tpg|DAA26954.1|/3.7375e-54/TPA: cytochrome b-c1 complex subunit 7-like [Bos taurus]
100297236	0	0	0.06	0.07	0	0	0	0	0	0	0	0	XR_227143.3	LOC100297236	PREDICTED: Bos taurus uncharacterized LOC100297236 (LOC100297236), misc_RNA	-	-	-	-	gi|742176437|ref|XP_010851597.1|/1.51592e-60/PREDICTED: LOW QUALITY PROTEIN: endogenous retrovirus group K member 25 Env polyprotein-like [Bison bison bison]
100297243	1.23	0.86	1.29	1.2	0.79	1.28	0.98	0.86	0.92	0.47	0.65	0.62	XM_015462816.1	CCDC30	PREDICTED: Bos taurus coiled-coil domain containing 30 (CCDC30), mRNA	K12478|1|1e-12|77.4|mgp:100545401|early endosome antigen 1;K10352|5|3e-10|69.7|ecb:100050346|myosin heavy chain	-	-	-	gi|594089949|ref|XP_006068388.1|/0/PREDICTED: coiled-coil domain-containing protein 30 isoform X1 [Bubalus bubalis]
100297248	0	0	0.13	0	0	0	0	0	0	0	0	0	-
100297263	0	0	0	0.11	0	0	0	0	0	0	0	0	XM_010827445.2	LOC100297263	PREDICTED: Bos taurus T-cell receptor beta chain V region CTL-L17 (LOC100297263), mRNA	K10785|1|9e-32|138|ggo:101129570|T-cell receptor beta chain V region	-	-	-	gi|741876700|ref|XP_010825747.1|/1.09793e-58/PREDICTED: T-cell receptor beta chain V region CTL-L17 [Bos taurus]
100297344	196.14	185.77	177.85	185.33	186.34	197.42	193.99	176.51	184.68	205.49	217.98	220.53	NM_001242587.1	CALM2	Bos taurus calmodulin 2 (phosphorylase kinase, delta) (CALM2), mRNA	K02183|1|1e-87|295|hsa:805|calmodulin	-	-	-	gi|743742979|ref|XP_010966045.1|/1.1944e-89/PREDICTED: calmodulin [Camelus bactrianus]
100297358	0	0.13	0.13	0.14	0	0.25	0	0.13	0	0.18	0.16	0.17	XR_001495869.1	LOC100297358	PREDICTED: Bos taurus uncharacterized LOC100297358 (LOC100297358), ncRNA	K08370|1|1e-21|105|bom:102268926|cytochrome b reductase 1	GO:0031224//intrinsic component of membrane;GO:0005903//brush border	GO:0016723//oxidoreductase activity, oxidizing metal ions, NAD or NADP as acceptor	GO:0010038//response to metal ion	gi|296490666|tpg|DAA32779.1|/2.75513e-25/TPA: hypothetical protein BOS_1684 [Bos taurus]
100297361	13.91	14.53	15.46	13.84	13.05	13.2	13.16	14.96	12.64	15.9	14.67	15	XM_002704862.5	HCN2	PREDICTED: Bos taurus hyperpolarization activated cyclic nucleotide gated potassium channel 2 (HCN2), transcript variant X2, mRNA	K04955|1|0.0|1355|bom:102279911|hyperpolarization activated cyclic nucleotide-gated potassium channel 2	GO:0044297//cell body;GO:0030425//dendrite;GO:0005887//integral component of plasma membrane	GO:0005267//potassium channel activity;GO:0019904//protein domain specific binding;GO:0030551//cyclic nucleotide binding	GO:0042221//response to chemical;GO:0003012//muscle system process;GO:0007267//cell-cell signaling;GO:0007417//central nervous system development;GO:0008016//regulation of heart contraction;GO:0034220//ion transmembrane transport;GO:0044767//single-organism developmental process;GO:0009719;GO:0006873//cellular ion homeostasis;GO:0006814//sodium ion transport	gi|982985300|ref|XP_002704908.3|/0/PREDICTED: potassium/sodium hyperpolarization-activated cyclic nucleotide-gated channel 2 isoform X2 [Bos taurus]
100297382	40	40.73	44.56	40.23	41.67	39.7	34.98	35.76	35.48	37.04	30.82	33.3	XM_015469560.1,XM_015469561.1,XM_015469562.1,XM_015469563.1,XM_015469564.1,XM_015469565.1,XM_015469566.1,XM_015469567.1,XM_015469568.1,XM_015469569.1,XM_015469570.1,XM_015469571.1,XM_015469572.1,XM_015469573.1,XM_015469574.1,XM_015469575.1	PAX2	PREDICTED: Bos taurus paired box 2 (PAX2), transcript variant X16, mRNA	K15608|1|0.0|778|pale:102898070|paired box protein 2	GO:0032991//macromolecular complex;GO:0005813//centrosome;GO:0032991//macromolecular complex;GO:0005813//centrosome	GO:0050664//oxidoreductase activity, acting on NAD(P)H, oxygen as acceptor;GO:0019904//protein domain specific binding;GO:0000976//transcription regulatory region sequence-specific DNA binding;GO:0050664//oxidoreductase activity, acting on NAD(P)H, oxygen as acceptor;GO:0019904//protein domain specific binding;GO:0000976//transcription regulatory region sequence-specific DNA binding	GO:0021604;GO:0014020;GO:0072216;GO:0034614//cellular response to reactive oxygen species;GO:0008284//positive regulation of cell proliferation;GO:0003006//developmental process involved in reproduction;GO:0048754//branching morphogenesis of an epithelial tube;GO:0009612//response to mechanical stimulus;GO:0072079//nephron tubule formation;GO:0001708//cell fate specification;GO:0001678//cellular …	gi|982968305|ref|XP_010818291.2|/0/PREDICTED: paired box protein Pax-2 isoform X1 [Bos taurus]
100297399	0.25	0.08	0.51	0.26	0.35	0.09	0.34	0	0.28	0.12	0.47	0.22	XR_228251.3	LOC100297399	PREDICTED: Bos taurus uncharacterized LOC100297399 (LOC100297399), ncRNA	-	-	-	-	gi|296478789|tpg|DAA20904.1|/2.16955e-51/TPA: hypothetical protein BOS_16294 [Bos taurus]
100297408	0.17	0.11	0.11	0.17	0.15	0.17	0.1	0.11	0.12	0.07	0.08	0.06	XM_002701487.5,XM_005194775.3,XM_005194776.3	FCAMR	PREDICTED: Bos taurus Fc fragment of IgA and IgM receptor (FCAMR), transcript variant X3, mRNA	K16851|1|0.0|802|bta:100297408|high affinity immunoglobulin alpha and immunoglobulin mu Fc receptor	-	-	-	gi|528916528|ref|XP_002701533.3|/0/PREDICTED: high affinity immunoglobulin alpha and immunoglobulin mu Fc receptor isoform X1 [Bos taurus]
100297428	8.53	6.67	7.12	7.39	6.86	7.21	9.2	8.09	7.79	10.32	11.45	11.87	XM_005199099.3	SMIM15	PREDICTED: Bos taurus small integral membrane protein 15 (SMIM15), mRNA	-	GO:0031224//intrinsic component of membrane	-	-	gi|946754916|ref|XP_014392325.1|/8.48681e-32/PREDICTED: small integral membrane protein 15-like [Myotis brandtii]
100297485	1.64	0.96	1.47	1.8	1.37	1.5	1.36	1.47	1.63	1.98	2.32	2.15	XM_002704476.5,XM_015463598.1,XM_015463599.1,XM_015463600.1	FAM227A	PREDICTED: Bos taurus family with sequence similarity 227 member A (FAM227A), transcript variant X3, mRNA	-	-	-	-	gi|528905347|ref|XP_002704522.2|/0/PREDICTED: protein FAM227A isoform X4 [Bos taurus]
100297496	0	0.08	0	0	0	0	0	0.09	0	0	0	0	XM_015463478.1,XM_015463479.1,XM_015463481.1	CLEC2B	PREDICTED: Bos taurus C-type lectin domain family 2, member B (CLEC2B), transcript variant X3, mRNA	K10071|1|2e-94|347|bta:100297496|C-type lectin domain family 2 member B	-	-	-	gi|982926910|ref|XP_015326777.1|/1.40082e-93/PREDICTED: C-type lectin domain family 2 member B isoform X1 [Bos taurus]
100297500	0	0	0.13	0	0	0	0	0	0.15	0.19	0	0	XM_015466301.1	LOC100297500	PREDICTED: Bos taurus cryptic protein-like (LOC100297500), mRNA	K02599|1|4e-06|52.8|rro:104669778|Notch	-	-	-	gi|982944583|ref|XP_015329912.1|/4.26716e-72/PREDICTED: cryptic protein-like [Bos taurus]
100297513	0.29	0.13	0.34	0.15	0.19	0.19	0.22	0.13	0.32	0.15	0.07	0.09	XM_010812590.2,XM_010812594.2,XM_010812598.2,XM_010812601.2,XM_010812602.2,XM_010812603.2	LOC100297513	PREDICTED: Bos taurus coiled-coil domain-containing protein 170 (LOC100297513), transcript variant X6, mRNA	K10421|1|5e-14|82.4|phu:Phum_PHUM291650|CAP-Gly domain-containing linker protein 1;K12478|2|4e-11|72.8|ocu:100345580|early endosome antigen 1;K11498|3|6e-11|72.0|ola:101158657|centromeric protein E	-	-	-	gi|741884937|ref|XP_010810903.1|/0/PREDICTED: coiled-coil domain-containing protein 170 isoform X4 [Bos taurus]
100297536	7.7	7.2	7.15	6.79	8.15	8.05	7.16	6.26	7.29	4.37	3.99	4.39	XM_005192403.3,XM_005192404.3,XM_005192405.3,XM_005192406.3,XM_010822918.2	C10H15orf62	PREDICTED: Bos taurus chromosome 10 open reading frame, human C15orf62 (C10H15orf62), transcript variant X2, mRNA	K09537|1|5e-11|72.8|chx:102178910|DnaJ homolog subfamily C member 17	-	-	-	gi|528910429|ref|XP_005192461.1|/2.2867e-85/PREDICTED: uncharacterized protein C15orf62 homolog, mitochondrial isoform X2 [Bos taurus]
100297538	0.1	0.04	0.05	0.09	0.08	0.09	0.05	0.07	0.09	0.07	0.14	0.05	XM_015465316.1	SLC4A5	PREDICTED: Bos taurus solute carrier family 4 (sodium bicarbonate cotransporter), member 5 (SLC4A5), mRNA	K13857|1|0.0|2149|bta:100297538|solute carrier family 4 (sodium bicarbonate cotransporter), member 5	-	-	-	gi|982938433|ref|XP_015328872.1|/0/PREDICTED: electrogenic sodium bicarbonate cotransporter 4 [Bos taurus]
100297540	0.12	0.11	0	0.14	0	0	0.12	0.14	0.14	0	0.3	0	XM_015464578.1	LOC100297540	PREDICTED: Bos taurus testis-expressed sequence 10 protein-like (LOC100297540), mRNA	K14827|1|2e-83|311|chx:102175683|pre-rRNA-processing protein IPI1	-	-	-	gi|528959061|ref|XP_005210275.1|/3.62425e-123/PREDICTED: testis-expressed sequence 10 protein-like [Bos taurus]
100297600	0.72	0.75	0.77	1.19	1.25	1.24	0.75	0.85	1.06	0.51	0.83	0.53	XM_010827810.2	MANSC4	PREDICTED: Bos taurus MANSC domain containing 4 (MANSC4), mRNA	-	-	-	-	gi|555981220|ref|XP_005902528.1|/0/PREDICTED: MANSC domain-containing protein 4 [Bos mutus]
100297617	0	0	0	0	0	0	0	0	0.38	0	0	0	XR_232529.3	LOC100297617	PREDICTED: Bos taurus beta-defensin (LOC100297617), misc_RNA	-	-	-	-	gi|529009618|ref|XP_005225996.1|/3.54802e-48/PREDICTED: beta-defensin 5 isoform X1 [Bos taurus]
100297621	0.39	0.34	0.24	0.42	0.1	0.38	0.3	0.3	0.43	0.62	0.2	0.36	XM_015470521.1,XM_015470522.1	LOC100297621	PREDICTED: Bos taurus dystrophin (LOC100297621), transcript variant X2, mRNA	K10366|1|2e-106|388|acs:100557883|dystrophin	-	-	-	gi|982974404|ref|XP_015317220.1|/1.67124e-124/PREDICTED: dystrophin isoform X1 [Bos taurus]
100297676	12.16	10.73	10.65	10.65	10.17	9.2	8.99	8.06	8.21	5.67	5.92	6.12	XM_015463486.1,XM_015463487.1,XR_001496481.1,XR_001496482.1,XR_001496483.1	CLEC2D	PREDICTED: Bos taurus C-type lectin domain family 2 member D (CLEC2D), transcript variant X5, misc_RNA	K10072|1|1e-63|248|bom:102265943|C-type lectin domain family 2 member D	-	-	-	gi|296487202|tpg|DAA29315.1|/2.46158e-91/TPA: C-type lectin domain family 2, member e-like [Bos taurus]
100297677	0.03	0.02	0.03	0.01	0.01	0.02	0.03	0.02	0.03	0.01	0.01	0	XM_002704477.4	LRTM2	PREDICTED: Bos taurus leucine-rich repeats and transmembrane domains 2 (LRTM2), mRNA	K04520|1|4e-12|77.8|bta:100299284|amyloid beta A4 protein;K06771|1|4e-12|77.8|bta:100299284|myelin associated glycoprotein;K06792|1|4e-12|77.8|bta:100299284|aggrecan 1;K06793|1|4e-12|77.8|bta:100299284|versican core protein;K06794|1|4e-12|77.8|bta:100299284|neurocan core protein;K06795|1|4e-12|77.8|bta:100299284|brevican;K08114|1|4e-12|77.8|bta:100299284|receptor-type tyrosine-protein phosphatase…	-	-	-	gi|555966401|ref|XP_005895253.1|/1.51914e-146/PREDICTED: leucine-rich repeat and transmembrane domain-containing protein 2 [Bos mutus]
100297703	0	0	0	0	0	0	0.03	0	0	0	0	0	XM_002684418.5,XM_015467146.1	TMEM233	PREDICTED: Bos taurus transmembrane protein 233 (TMEM233), transcript variant X2, mRNA	K08879|1|3e-11|73.2|gfr:102044125|heat shock protein beta-8	-	-	-	gi|548500893|ref|XP_005691510.1|/2.26961e-55/PREDICTED: transmembrane protein 233 isoform X1 [Capra hircus]
100297708	0	0.08	0.05	0.03	0	0	0	0	0	0.11	0.07	0	XM_002704022.4	LOC100297708	PREDICTED: Bos taurus succinyl-CoA:3-ketoacid coenzyme A transferase 2, mitochondrial (LOC100297708), mRNA	K01027|1|0.0|1030|bta:100297708|3-oxoacid CoA-transferase [EC:2.8.3.5]	-	-	-	gi|296488990|tpg|DAA31103.1|/0/TPA: 3-oxoacid CoA transferase 2-like [Bos taurus]
100297709	0.23	0.08	0.06	0.06	0	0.06	0.35	0	0	0.16	0.24	0.15	XM_015463628.1	PNPLA3	PREDICTED: Bos taurus patatin-like phospholipase domain containing 3 (PNPLA3), mRNA	K13534|1|1e-170|601|bta:786474|patatin-like phospholipase domain-containing protein 3 [EC:3.1.1.3 2.3.1.-]	-	-	-	gi|982927520|ref|XP_015326926.1|/0/PREDICTED: patatin-like phospholipase domain-containing protein 3 [Bos taurus]
100297725	0.44	0.45	0	0.59	0.78	0.49	0	0	0	0.68	0	0	XM_002684198.5	LOC100297725	PREDICTED: Bos taurus H3 histone, family 3A-like (LOC100297725), mRNA	K11253|1|3e-67|257|mmu:625328|histone H3	-	-	-	gi|731286412|ref|XP_010611509.1|/5.52818e-69/PREDICTED: LOW QUALITY PROTEIN: histone H3.3 [Fukomys damarensis]
100297734	5.21	5.18	5.67	5.35	4.9	4.67	6.04	5.25	5.89	6.67	6.04	6.96	XM_002704478.4	SH3BP1	PREDICTED: Bos taurus SH3-domain binding protein 1 (SH3BP1), mRNA	K19269|1|8e-176|620|pbi:103065057|phosphoglycolate phosphatase [EC:3.1.3.18 3.1.3.48];K18470|2|7e-26|122|ola:101165860|Rho GTPase-activating protein 1;K08878|3|2e-24|117|aqu:100633016|breakpoint cluster region protein [EC:2.7.11.1]	-	-	-	gi|296487025|tpg|DAA29138.1|/0/TPA: SH3-domain binding protein 1-like [Bos taurus]
100297737	9.93	8.46	8.6	10.48	10.73	12.04	8.3	8.88	10.34	7	8.79	8.29	XM_002700522.4,XM_005193601.3,XM_005193602.3,XM_005193603.3,XM_010810400.2,XM_015465011.1	RNASE12	PREDICTED: Bos taurus ribonuclease A family member 12 (inactive) (RNASE12), transcript variant X6, mRNA	K16633|1|2e-36|156|tup:102479680|ribonuclease 11 [EC:3.1.27.-];K04257|2|2e-33|146|bom:102273164|olfactory receptor;K01168|3|8e-10|67.8|fca:101082663|pancreatic ribonuclease [EC:3.1.27.5];K16632|4|1e-09|67.0|oaa:100086893|ribonuclease 4 [EC:3.1.27.-]	-	-	-	gi|297459486|ref|XP_002700568.1|/3.40778e-78/PREDICTED: probable inactive ribonuclease-like protein 12 isoform X2 [Bos taurus]
100297758	4.53	3.38	4.09	4.12	4.19	5.09	3.4	4.84	4.37	3.53	2.21	2.51	XM_015462595.1	HIST2H2AA4	PREDICTED: Bos taurus histone cluster 2, H2aa4 (HIST2H2AA4), mRNA	K11251|1|8e-56|218|bacu:103018846|histone H2A	GO:0000785//chromatin;GO:0043231//intracellular membrane-bounded organelle	GO:0003676//nucleic acid binding;GO:0046983//protein dimerization activity	GO:0034728//nucleosome organization	gi|826333948|ref|XP_012513977.1|/1.22379e-55/PREDICTED: LOW QUALITY PROTEIN: uncharacterized protein LOC105821768 [Propithecus coquereli]
100297779	0	0	0.2	0.13	0	0	0.24	0	0	0	0	0	XM_015470480.1	LOC100297779	PREDICTED: Bos taurus P antigen family member 5 (LOC100297779), mRNA	-	-	-	-	gi|741983073|ref|XP_010820277.1|/3.99475e-72/PREDICTED: P antigen family member 5 [Bos taurus]
100297786	2.5	2.57	2.33	1.78	2.58	2.05	2.89	1.71	1.97	1.1	1.04	1.28	XM_002700781.4,XM_010823568.2	IL36B	PREDICTED: Bos taurus interleukin 36, beta (IL36B), transcript variant X2, mRNA	K05486|1|9e-90|332|bta:100297786|interleukin 1 family, member 8 (eta)	GO:0005576//extracellular region;GO:0005576//extracellular region	GO:0005126//cytokine receptor binding;GO:0005126//cytokine receptor binding	GO:0002376//immune system process;GO:0002376//immune system process	gi|296482505|tpg|DAA24620.1|/6.49023e-89/TPA: interleukin 1 family, member 8-like [Bos taurus]
100297795	12.82	14.62	13.53	15.4	12.68	13.98	14.56	11.06	13.19	10.21	13.14	13.62	XM_010798432.2,XM_015464282.1,XM_015464283.1,XM_015464284.1,XM_015464285.1	PCBD2	PREDICTED: Bos taurus pterin-4 alpha-carbinolamine dehydratase/dimerization cofactor of hepatocyte nuclear factor 1 alpha (TCF1) 2 (PCBD2), transcript variant X2, mRNA	K01724|1|3e-27|122|ecb:100630290|4a-hydroxytetrahydrobiopterin dehydratase [EC:4.2.1.96]	GO:0043231//intracellular membrane-bounded organelle;GO:0043231//intracellular membrane-bounded organelle	GO:0005488;GO:0016714//oxidoreductase activity, acting on paired donors, with incorporation or reduction of molecular oxygen, reduced pteridine as one donor, and incorporation of one atom of oxygen;GO:0016836//hydro-lyase activity;GO:0005488;GO:0016714//oxidoreductase activity, acting on paired donors, with incorporation or reduction of molecular oxygen, reduced pteridine as one donor, and incorp…	GO:0009108//coenzyme biosynthetic process;GO:0051260//protein homooligomerization;GO:0006351//transcription, DNA-templated;GO:0009108//coenzyme biosynthetic process;GO:0051260//protein homooligomerization;GO:0006351//transcription, DNA-templated	gi|982985352|ref|XP_015319768.1|/2.95508e-55/PREDICTED: pterin-4-alpha-carbinolamine dehydratase 2 isoform X3 [Bos taurus]
100297815	7.73	6.26	5.77	6.41	5.55	6.42	4.52	5.28	5.54	5.26	5.19	4.76	XM_003585184.4,XM_005193544.3,XM_005193545.3,XM_005193547.3,XM_005193548.3,XM_005193551.3,XM_005193553.3,XM_010809014.2,XM_015464629.1,XM_015464630.1	IDNK	PREDICTED: Bos taurus idnK, gluconokinase homolog (E. coli) (IDNK), transcript variant X5, mRNA	K00851|1|4e-81|303|bta:100297815|gluconokinase [EC:2.7.1.12]	-	GO:0016301//kinase activity;GO:0032550;GO:0016301//kinase activity;GO:0032550;GO:0016301//kinase activity;GO:0032550;GO:0016301//kinase activity;GO:0032550;GO:0016301//kinase activity;GO:0032550;GO:0016301//kinase activity;GO:0032550;GO:0016301//kinase activity;GO:0032550;GO:0016301//kinase activity;GO:0032550;GO:0016301//kinase activity;GO:0032550;GO:0016301//kinase activity;GO:0032550	GO:0044238//primary metabolic process;GO:0044238//primary metabolic process;GO:0044238//primary metabolic process;GO:0044238//primary metabolic process;GO:0044238//primary metabolic process;GO:0044238//primary metabolic process;GO:0044238//primary metabolic process;GO:0044238//primary metabolic process;GO:0044238//primary metabolic process;GO:0044238//primary metabolic process	gi|528931862|ref|XP_005193601.1|/1.18491e-88/PREDICTED: probable gluconokinase isoform X3 [Bos taurus]
100297820	0	0	0	0	0	0	0	0	0	0.03	0	0	XM_015466804.1	LOC100297820	PREDICTED: Bos taurus patched domain-containing protein 3-like (LOC100297820), mRNA	K12385|1|3e-56|223|umr:103664820|Niemann-Pick C1 protein	-	-	-	gi|741955068|ref|XP_010811803.1|/0/PREDICTED: LOW QUALITY PROTEIN: patched domain-containing protein 3-like [Bos taurus]
100297854	41.78	40.33	38.71	40.9	38.12	40.11	36.33	36.42	31.26	27.7	32.4	30.21	XM_015469018.1,XM_015469019.1	DCDC2	PREDICTED: Bos taurus doublecortin domain containing 2 (DCDC2), transcript variant X2, mRNA	K08805|1|2e-21|108|dre:572548|doublecortin-like kinase 1/2 [EC:2.7.11.1]	-	-	-	gi|296474086|tpg|DAA16201.1|/0/TPA: doublecortin-like kinase 1-like [Bos taurus]
100297865	6.25	5.29	5.27	5.79	5.03	6.1	6.32	5.05	5.25	5.7	5.44	4.9	XM_015466050.1	ACTR5	PREDICTED: Bos taurus ARP5 actin-related protein 5 homolog (yeast) (ACTR5), mRNA	K11672|1|0.0|1077|bta:100297865|actin-related protein 5	-	-	-	gi|296480938|tpg|DAA23053.1|/0/TPA: ARP5 actin-related protein 5 homolog-like [Bos taurus]
100297905	16.36	15.9	16.32	16.35	16.86	15.66	14.11	13.84	13.06	10.78	10.35	11.1	XM_015465867.1,XM_015465868.1,XM_015465869.1,XM_015465870.1	NINL	PREDICTED: Bos taurus ninein like (NINL), transcript variant X4, mRNA	K16477|1|0.0|1570|bta:100297905|ninein-like protein	-	-	-	gi|741946696|ref|XP_010809371.1|/0/PREDICTED: ninein-like protein isoform X3 [Bos taurus]
100297910	7.12	8.1	6.97	8.84	9.61	8.92	9.81	8.54	9.13	8.89	10.21	10.53	XM_003584883.3	FJX1	PREDICTED: Bos taurus four jointed box 1 (FJX1), transcript variant X2, mRNA	K16674|1|2e-180|635|lve:103070137|four-jointed box protein 1	-	-	-	gi|829920954|ref|XP_012594216.1|/0/PREDICTED: LOW QUALITY PROTEIN: four-jointed box protein 1 [Microcebus murinus]
100297914	16.79	16.36	15.87	15.25	13.91	15.63	15.15	14.86	13.58	11.86	12.76	11.85	XM_015467043.1	KIAA1109	PREDICTED: Bos taurus KIAA1109 ortholog (KIAA1109), mRNA	-	-	-	-	gi|594112459|ref|XP_006079019.1|/0/PREDICTED: uncharacterized protein KIAA1109 homolog isoform X3 [Bubalus bubalis]
100297935	0	0.01	0	0.04	0	0.03	0.03	0.03	0.03	0.02	0.03	0	XM_015467103.1	TMEM132D	PREDICTED: Bos taurus transmembrane protein 132D (TMEM132D), mRNA	K17599|1|0.0|2029|bta:100297935|transmembrane protein 132	GO:0031224//intrinsic component of membrane	GO:0005488	GO:0010921//regulation of phosphatase activity	gi|296478667|tpg|DAA20782.1|/0/TPA: TMEM132D protein-like [Bos taurus]
100297937	5.07	4.38	4.58	4.35	4.41	4.34	4.92	5.11	4.8	4.82	4.99	5.81	XM_003585154.4	ADO	PREDICTED: Bos taurus 2-aminoethanethiol (cysteamine) dioxygenase (ADO), mRNA	K10712|1|6e-135|484|bta:100297937|cysteamine dioxygenase [EC:1.13.11.19]	-	-	-	gi|296472196|tpg|DAA14311.1|/6.20364e-134/TPA: 2-aminoethanethiol (cysteamine) dioxygenase-like [Bos taurus]
100297941	0.19	0.06	0.15	0.06	0.22	0.06	0.13	0	0.28	0.19	0.22	0.53	XM_015470167.1,XR_001499978.1	LOC100297941	PREDICTED: Bos taurus P antigen family member 3 (LOC100297941), transcript variant X2, misc_RNA	-	-	-	-	gi|982972639|ref|XP_015316905.1|/3.23216e-60/PREDICTED: uncharacterized protein LOC787709 isoform X2 [Bos taurus]
100297981	0.12	0.05	0.02	0.05	0.05	0.1	0.2	0.1	0.19	0.59	0.64	0.37	XM_003585156.4,XM_015469827.1	EGR2	PREDICTED: Bos taurus early growth response 2 (EGR2), transcript variant X2, mRNA	K12496|1|0.0|733|bta:100297981|early growth response protein 2	GO:0043231//intracellular membrane-bounded organelle	GO:0001071//nucleic acid binding transcription factor activity;GO:0000975//regulatory region DNA binding	GO:0009653//anatomical structure morphogenesis;GO:0006351//transcription, DNA-templated;GO:0006886//intracellular protein transport;GO:0050896//response to stimulus;GO:0007420//brain development;GO:0030154//cell differentiation;GO:0065007//biological regulation	gi|296472197|tpg|DAA14312.1|/0/TPA: early growth response 2 protein-like [Bos taurus]
100297992	2.5	2.06	2.56	2.37	2.33	2.25	2.86	2.49	2.42	2.73	2.67	3.07	XM_003583296.4	SPATA5	PREDICTED: Bos taurus spermatogenesis associated 5 (SPATA5), partial mRNA	K14575|1|0.0|1816|bta:100297992|AAA family ATPase	-	GO:0032550;GO:0016462//pyrophosphatase activity	-	gi|741956069|ref|XP_002694445.4|/0/PREDICTED: spermatogenesis-associated protein 5, partial [Bos taurus]
100298021	0	0	0	0	0	0	0	0	0	0	0	0.08	-
100298064	0.37	0.37	0.88	0.81	0.54	0.69	0.94	0.77	0.7	0.4	0.86	1.23	XM_005200174.3,XM_005200175.3	LOC100298064	PREDICTED: Bos taurus hepatitis A virus cellular receptor 1 (LOC100298064), transcript variant X2, mRNA	K06767|1|1e-19|99.0|ola:101163667|Down syndrome cell adhesion molecule;K06719|2|5e-07|57.0|cmy:102937153|CD300 antigen	-	-	-	gi|296485125|tpg|DAA27240.1|/1.80535e-75/TPA: hepatitis A virus cellular receptor 1-like [Bos taurus]
100298192	5.05	4.87	4.87	4.96	4.65	4.75	5.49	5.22	4.89	5.53	5.79	5.75	XM_015462043.1,XM_015462044.1	SENP5	PREDICTED: Bos taurus SUMO1/sentrin specific peptidase 5 (SENP5), transcript variant X2, mRNA	K08594|1|0.0|1493|bta:100298192|sentrin-specific protease 5 [EC:3.4.22.68]	-	-	-	gi|982910791|ref|XP_015327528.1|/0/PREDICTED: sentrin-specific protease 5 isoform X2 [Bos taurus]
100298309	0	0	0	0.05	0	0	0	0	0	0	0	0	XM_015466063.1	LOC100298309	PREDICTED: Bos taurus olfactory receptor 5M9-like (LOC100298309), transcript variant X2, mRNA	K04257|1|3e-145|517|bta:509895|olfactory receptor	GO:0031224//intrinsic component of membrane	GO:0004888//transmembrane signaling receptor activity	-	gi|982993149|ref|XP_015321549.1|/0/PREDICTED: LOW QUALITY PROTEIN: olfactory receptor 5M9-like isoform X2 [Bos taurus]
100298336	0.03	0.01	0.05	0.09	0.06	0.05	0.04	0.05	0.05	0.03	0.07	0.04	XM_015463003.1,XM_015463004.1,XM_015463005.1,XM_015463006.1,XM_015463007.1,XM_015463008.1,XM_015463009.1,XM_015463010.1,XM_015463011.1,XM_015463012.1,XM_015463013.1	MAGI2	PREDICTED: Bos taurus membrane associated guanylate kinase, WW and PDZ domain containing 2 (MAGI2), transcript variant X11, mRNA	K05629|1|0.0|2000|ngi:103732219|atrophin-1 interacting protein 1	GO:0016020//membrane;GO:0044327//dendritic spine head;GO:0043231//intracellular membrane-bounded organelle;GO:0043296//apical junction complex;GO:0036056;GO:0044444//cytoplasmic part;GO:0016020//membrane;GO:0044327//dendritic spine head;GO:0043231//intracellular membrane-bounded organelle;GO:0043296//apical junction complex;GO:0036056;GO:0044444//cytoplasmic part;GO:0032991//macromolecular comple…	GO:0070697//activin receptor binding;GO:0060089;GO:0031690//adrenergic receptor binding;GO:0019899//enzyme binding;GO:0032947//protein complex scaffold;GO:0070697//activin receptor binding;GO:0060089;GO:0031690//adrenergic receptor binding;GO:0019899//enzyme binding;GO:0032947//protein complex scaffold;GO:0070697//activin receptor binding;GO:0060089;GO:0031690//adrenergic receptor binding;GO:0019…	GO:0003401//axis elongation;GO:0002090//regulation of receptor internalization;GO:0008283//cell proliferation;GO:0072657//protein localization to membrane;GO:0007050//cell cycle arrest;GO:0051259//protein oligomerization;GO:0072112//glomerular visceral epithelial cell differentiation;GO:0010922//positive regulation of phosphatase activity;GO:0032924//activin receptor signaling pathway;GO:0016477/…	gi|982921400|ref|XP_015324476.1|/0/PREDICTED: membrane-associated guanylate kinase, WW and PDZ domain-containing protein 2 isoform X4 [Bos taurus]
100298347	0.35	0.61	0.37	0.29	0.44	0.35	0.37	0.46	0.47	0.54	0.45	0.4	XM_015466894.1,XM_015466895.1,XM_015466896.1	KAZN	PREDICTED: Bos taurus kazrin, periplakin interacting protein (KAZN), transcript variant X3, mRNA	K04407|1|2e-10|72.4|xtr:100491719|mitogen-activated protein kinase kinase kinase kinase 4 [EC:2.7.11.1];K10421|2|1e-08|66.2|tru:101067356|CAP-Gly domain-containing linker protein 1;K10352|3|2e-08|65.9|mde:101892851|myosin heavy chain	-	-	-	gi|528980550|ref|XP_005217269.1|/0/PREDICTED: kazrin isoform X3 [Bos taurus]
100298356	0.87	0.74	1.07	0.53	0.52	0.62	0.72	0.77	0.73	1.02	0.82	0.92	XM_005198815.3,XM_005198816.3,XM_015463965.1	LOC100298356	PREDICTED: Bos taurus bone marrow stromal antigen 2 (LOC100298356), transcript variant X3, mRNA	K06731|1|2e-65|251|bom:102284049|bone marrow stromal cell antigen 2	-	-	-	gi|296486121|tpg|DAA28234.1|/1.36689e-77/TPA: bone marrow stromal cell antigen 2-like [Bos taurus]
100298367	0	0	0	0	0.03	0	0	0	0	0	0	0	-
100298428	0.8	1.03	0.83	1.06	0.94	0.82	0.38	1.27	0.65	0.27	0.31	0.29	XM_015465852.1,XR_001497737.1,XR_001497738.1	LOC100298428	PREDICTED: Bos taurus uncharacterized LOC100298428 (LOC100298428), transcript variant X3, misc_RNA	-	-	-	-	gi|296481566|tpg|DAA23681.1|/1.7762e-72/TPA: P antigen family, member 3 (prostate associated)-like [Bos taurus]
100298453	0	0.07	0.07	0.04	0.04	0	0	0	0.04	0.11	0	0	-
100298456	5.29	5.99	5.63	4.94	5.76	5.08	5.22	5.74	5.98	5.25	5.02	4.79	XM_003582346.4,XM_015463832.1	WFS1	PREDICTED: Bos taurus Wolfram syndrome 1 (wolframin) (WFS1), transcript variant X2, mRNA	K14020|1|0.0|1645|bta:100298456|wolfamin	-	-	-	gi|296486372|tpg|DAA28485.1|/0/TPA: Wolfram syndrome 1 protein homolog [Bos taurus]
100298530	0.09	0.14	0.04	0.16	0.16	0.13	0.05	0.11	0.11	0.17	0.11	0.06	XM_010807046.2	LOC100298530	PREDICTED: Bos taurus interferon omega-1 (LOC100298530), mRNA	K05440|1|7e-100|368|bta:100299481|interferon omega	-	-	-	gi|741935194|ref|XP_010806064.1|/1.56582e-102/PREDICTED: interferon omega-1 [Bos taurus]
100298588	0.25	0.41	0.32	0.53	0.4	0.52	0.24	0.39	0.36	0.29	0.34	0.12	XM_003582352.4	CLNK	PREDICTED: Bos taurus cytokine dependent hematopoietic cell linker (CLNK), mRNA	K07361|1|4e-30|135|apla:101801217|lymphocyte cytosolic protein 2	-	-	-	gi|803084456|ref|XP_012035745.1|/0/PREDICTED: cytokine-dependent hematopoietic cell linker isoform X1 [Ovis aries]
100298591	0	0	0	0	0.08	0	0	0	0	0.11	0	0	-
100298623	6.83	7.66	7.12	7	7.5	6.83	6.83	7.11	7.17	8.23	7.97	7.81	XM_015467285.1	ZNF469	PREDICTED: Bos taurus zinc finger protein 469 (ZNF469), transcript variant X2, mRNA	K09230|1|3e-14|85.9|ocu:100342251|SCAN domain-containing zinc finger protein;K09228|5|6e-13|81.3|ola:101163503|KRAB domain-containing zinc finger protein	-	-	-	gi|528991324|ref|XP_002694900.2|/0/PREDICTED: zinc finger protein 469 isoform X1 [Bos taurus]
100298629	12.17	13.09	13.92	11.65	11.76	11.97	12.63	12.64	13.53	13.53	13.4	14.11	XM_015464243.1	MED16	PREDICTED: Bos taurus mediator complex subunit 16 (MED16), transcript variant X2, mRNA	K15159|1|0.0|1658|bom:102275493|mediator of RNA polymerase II transcription subunit 16	-	-	-	gi|982985240|ref|XP_015319729.1|/0/PREDICTED: LOW QUALITY PROTEIN: mediator of RNA polymerase II transcription subunit 16 isoform X2 [Bos taurus]
100298680	4.25	4.61	4.55	3.94	3.59	4.11	3.68	4.34	3.2	2.06	3.1	4.01	XM_015462059.1	PIGX	PREDICTED: Bos taurus phosphatidylinositol glycan anchor biosynthesis class X (PIGX), transcript variant X2, mRNA	K07541|1|1e-149|532|bom:102265146|phosphatidylinositol glycan, class X	-	-	-	gi|982976348|ref|XP_015317545.1|/1.52854e-176/PREDICTED: phosphatidylinositol-glycan biosynthesis class X protein isoform X2 [Bos taurus]
100298683	0.08	0.08	0.08	0.08	0.13	0.09	0.06	0.1	0.12	0.16	0.09	0.11	XM_003584935.4	FAM43B	PREDICTED: Bos taurus family with sequence similarity 43 member B (FAM43B), mRNA	K15688|1|4e-29|133|apla:101794595|E3 ubiquitin-protein ligase MUL1 [EC:2.3.2.27];K01489|2|3e-24|117|chx:102191092|cytidine deaminase [EC:3.5.4.5]	-	-	-	gi|296490083|tpg|DAA32196.1|/1.11631e-118/TPA: Family with sequence similarity 43, member B-like [Bos taurus]
100298702	0.11	0.28	0	0.29	0.12	0.18	0.06	0.12	0.06	0	0.16	0.22	XM_015466244.1	PSCA	PREDICTED: Bos taurus prostate stem cell antigen (PSCA), mRNA	-	-	-	-	gi|982944218|ref|XP_015329855.1|/1.05404e-139/PREDICTED: prostate stem cell antigen [Bos taurus]
100298704	12.03	13.6	13.38	15.74	15	15.01	12.2	14	12.98	10.58	11.41	10.88	XM_015466456.1,XM_015466457.1,XM_015466458.1	KDELC2	PREDICTED: Bos taurus KDEL motif containing 2 (KDELC2), transcript variant X3, mRNA	K13667|1|2e-34|150|crg:105327429|protein glucosyltransferase [EC:2.4.1.-]	-	-	-	gi|741951146|ref|XP_010810634.1|/0/PREDICTED: KDEL motif-containing protein 2 isoform X1 [Bos taurus]
100298738	15.96	15.59	15.88	14.91	15.36	16.21	16.62	15.94	16.98	22.4	20.86	22.01	XM_015464871.1,XM_015464872.1,XM_015464873.1,XR_001497199.1,XR_001497200.1,XR_001497201.1,XR_001497202.1,XR_001497203.1	SCAF8	PREDICTED: Bos taurus SR-related CTD-associated factor 8 (SCAF8), transcript variant X3, misc_RNA	K13191|1|0.0|1214|bta:100298738|RNA-binding protein 16;K16847|5|0.0|1199|chx:102168351|T-lymphoma invasion and metastasis-inducing protein 2	-	-	-	gi|982988131|ref|XP_015320359.1|/0/PREDICTED: protein SCAF8 isoform X4 [Bos taurus]
100298754	0.78	0.81	0.72	0.8	0.86	0.92	0.88	0.98	0.92	0.67	0.77	0.73	XM_015468380.1,XM_015468381.1	DNAH5	PREDICTED: Bos taurus dynein, axonemal, heavy chain 5 (DNAH5), transcript variant X2, mRNA	K10408|1|0.0|8997|bta:100298754|dynein heavy chain, axonemal	-	-	-	gi|983003253|ref|XP_015323867.1|/0/PREDICTED: dynein heavy chain 5, axonemal isoform X2 [Bos taurus]
100298760	5.67	4.61	5.02	4.92	4.98	4.94	6.29	5.55	5.69	6.75	7.18	6.26	XM_003585179.4,XM_005193541.3	DCBLD1	PREDICTED: Bos taurus discoidin, CUB and LCCL domain containing 1 (DCBLD1), transcript variant X1, mRNA	K03902|1|2e-27|127|myd:102762547|coagulation factor V (labile factor)	GO:0031224//intrinsic component of membrane;GO:0031224//intrinsic component of membrane	-	-	gi|296484203|tpg|DAA26318.1|/0/TPA: discoidin, CUB and LCCL domain-containing protein 2-like [Bos taurus]
100298789	3.02	3.09	2.55	2.12	2.82	2.43	2.28	2.56	3.19	1.82	1.58	2	XM_015470714.1	PPP2R3B	PREDICTED: Bos taurus protein phosphatase 2 regulatory subunit B'', beta (PPP2R3B), partial mRNA	K11583|1|5e-154|546|oas:101116812|serine/threonine-protein phosphatase 2A regulatory subunit B''	GO:0031981//nuclear lumen;GO:0008287//protein serine/threonine phosphatase complex	GO:0046872//metal ion binding;GO:0019888//protein phosphatase regulator activity;GO:0004721//phosphoprotein phosphatase activity	GO:0044772//mitotic cell cycle phase transition;GO:0006464//cellular protein modification process	gi|741984302|ref|XP_003585654.3|/0/PREDICTED: LOW QUALITY PROTEIN: serine/threonine-protein phosphatase 2A regulatory subunit B'' subunit beta, partial [Bos taurus]
100298830	7.47	8.36	7.89	7.3	8.55	6.48	7.83	7.6	7.71	7.76	6.41	7.72	XM_003584920.4	GTPBP6	PREDICTED: Bos taurus GTP binding protein 6 (putative) (GTPBP6), partial mRNA	-	-	-	-	gi|982975071|ref|XP_002684046.4|/0/PREDICTED: putative GTP-binding protein 6, partial [Bos taurus]
100298868	1.25	1.68	1.45	1.3	1.32	1.1	0.72	0.9	0.8	0.97	0.58	1.14	XM_015463125.1,XM_015463126.1	LOC100298868	PREDICTED: Bos taurus solute carrier family 23 member 1 (LOC100298868), transcript variant X2, mRNA	K14611|1|0.0|1176|bta:100298868|solute carrier family 23 (nucleobase transporter), member 1/2	-	-	-	gi|528947512|ref|XP_005205834.1|/0/PREDICTED: solute carrier family 23 member 1 isoform X1 [Bos taurus]
100298888	1.15	1.18	0.93	1.07	1.32	0.85	0.98	1.14	1.18	0.8	1.05	0.78	XM_015469318.1,XM_015469319.1,XM_015469320.1,XM_015469321.1,XM_015469322.1	ACSM5	PREDICTED: Bos taurus acyl-CoA synthetase medium-chain family member 5 (ACSM5), transcript variant X5, mRNA	K01896|1|0.0|1044|bta:100298888|medium-chain acyl-CoA synthetase [EC:6.2.1.2]	GO:0044429;GO:0044429;GO:0044429;GO:0044429	GO:0043169//cation binding;GO:0016878//acid-thiol ligase activity;GO:0032550;GO:0043169//cation binding;GO:0016878//acid-thiol ligase activity;GO:0032550;GO:0043169//cation binding;GO:0016878//acid-thiol ligase activity;GO:0032550;GO:0043169//cation binding;GO:0016878//acid-thiol ligase activity;GO:0032550	GO:0032787//monocarboxylic acid metabolic process;GO:0032787//monocarboxylic acid metabolic process;GO:0032787//monocarboxylic acid metabolic process;GO:0032787//monocarboxylic acid metabolic process	gi|982966794|ref|XP_015315823.1|/0/PREDICTED: acyl-coenzyme A synthetase ACSM5, mitochondrial isoform X1 [Bos taurus]
100298891	0.29	0.33	0.12	0.2	0.31	0.44	0.24	0.33	0.29	0.16	0.15	0.09	XM_015465753.1,XM_015465754.1,XM_015465755.1	LOC100298891	PREDICTED: Bos taurus multidrug resistance-associated protein 4 (LOC100298891), transcript variant X3, mRNA	K05673|1|8e-47|174|oas:101106781|ATP-binding cassette, subfamily C (CFTR/MRP), member 4	-	-	-	gi|741946111|ref|XP_002691977.2|/3.88748e-93/PREDICTED: multidrug resistance-associated protein 4 isoform X3 [Bos taurus]
100298918	0.02	0.14	0.05	0.05	0.12	0.2	0.07	0.08	0.19	0.14	0.07	0.13	XM_015468153.1	LOC100298918	PREDICTED: Bos taurus zinc finger protein 385C (LOC100298918), mRNA	-	-	-	-	gi|982957953|ref|XP_015314341.1|/1.30457e-166/PREDICTED: LOW QUALITY PROTEIN: zinc finger protein 385C [Bos taurus]
100298923	0.83	1.03	1.33	1.27	0.76	1.04	0.81	0.91	1	0.7	0.85	0.82	XM_015464581.1	LOC100298923	PREDICTED: Bos taurus zinc finger protein OZF-like (LOC100298923), mRNA	K09228|1|4e-106|388|phd:102326954|KRAB domain-containing zinc finger protein	-	-	-	gi|982933800|ref|XP_015328051.1|/0/PREDICTED: LOW QUALITY PROTEIN: zinc finger protein 25-like isoform X1 [Bos taurus]
100298937	0	0	0.05	0	0	0	0	0	0.06	0	0	0	XM_015468445.1	LOC100298937	PREDICTED: Bos taurus myeloid-associated differentiation marker-like (LOC100298937), mRNA	K00286|1|1e-23|113|bacu:103012704|pyrroline-5-carboxylate reductase [EC:1.5.1.2]	-	-	-	gi|528998942|ref|XP_005221857.1|/0/PREDICTED: myeloid-associated differentiation marker-like [Bos taurus]
100298939	13.09	12.54	12.71	13.39	14.89	11.85	14.25	13.66	13.59	15.55	18.35	21.46	NM_001242346.1,NM_001242347.1	HRAS	Bos taurus Harvey rat sarcoma viral oncogene homolog (HRAS), transcript variant 2, mRNA	K02833|1|2e-93|281|bta:100298939|GTPase HRas	GO:0012505//endomembrane system;GO:0043231//intracellular membrane-bounded organelle;GO:0044444//cytoplasmic part;GO:0016020//membrane;GO:0012505//endomembrane system;GO:0043231//intracellular membrane-bounded organelle;GO:0044444//cytoplasmic part;GO:0016020//membrane	GO:0017111//nucleoside-triphosphatase activity;GO:0032550;GO:0005515//protein binding;GO:0017111//nucleoside-triphosphatase activity;GO:0032550;GO:0005515//protein binding	GO:0000075//cell cycle checkpoint;GO:0043405//regulation of MAP kinase activity;GO:0008284//positive regulation of cell proliferation;GO:0042692//muscle cell differentiation;GO:0031532//actin cytoskeleton reorganization;GO:0051705;GO:0031346//positive regulation of cell projection organization;GO:0043410//positive regulation of MAPK cascade;GO:0009653//anatomical structure morphogenesis;GO:001058…	gi|334278887|ref|NP_001229275.1|/5.27493e-98/GTPase HRas isoform 1 [Bos taurus]
100298968	3.68	3.28	3.83	3.13	2.82	2.71	3.72	2.74	2.78	2.88	2.49	2.8	XM_015464379.1	MCTP1	PREDICTED: Bos taurus multiple C2 and transmembrane domain containing 1 (MCTP1), mRNA	K10591|1|8e-08|62.4|aag:AaeL_AAEL008374|E3 ubiquitin-protein ligase NEDD4 [EC:2.3.2.26];K17632|3|1e-07|61.6|lgi:LOTGIDRAFT_144872|RAS protein activator-like 1	-	-	-	gi|528957682|ref|XP_002689440.2|/0/PREDICTED: multiple C2 and transmembrane domain-containing protein 1 [Bos taurus]
100298980	3	3.2	3.31	3.29	2.8	3.53	3.07	2.47	2.78	2.12	2.42	3.13	XM_005195510.3,XM_010823912.2,XM_010823913.2,XM_010823916.2,XM_010823917.2,XM_015467908.1,XM_015467909.1	ZNF550	PREDICTED: Bos taurus zinc finger protein 550 (ZNF550), transcript variant X5, mRNA	K09228|1|0.0|840|bta:100298980|KRAB domain-containing zinc finger protein	-	-	-	gi|528920429|ref|XP_005195567.1|/0/PREDICTED: zinc finger protein 550 isoform X1 [Bos taurus]
100299005	0.95	2.06	0.89	1.15	1.26	1.2	2.1	0.43	0.57	2.86	0	0	XM_015470481.1	LOC100299005	PREDICTED: Bos taurus P antigen family member 3 (LOC100299005), mRNA	-	-	-	-	gi|296470706|tpg|DAA12821.1|/2.31935e-63/TPA: X antigen family, member 5-like [Bos taurus]
100299006	0.28	0.42	0.4	0.26	0.11	0.35	0.22	0.26	0.26	0.3	0.44	0.37	XM_003584894.4	ACSM4	PREDICTED: Bos taurus acyl-CoA synthetase medium-chain family member 4 (ACSM4), mRNA	K01896|1|0.0|1131|bom:102270868|medium-chain acyl-CoA synthetase [EC:6.2.1.2]	-	-	-	gi|296473362|tpg|DAA15477.1|/0/TPA: acyl-CoA synthetase medium-chain family member 4 [Bos taurus]
100299025	0.45	0.49	0.43	0.48	0.54	0.42	0.46	0.42	0.62	0.51	0.15	0.44	XM_010823919.2	LOC100299025	PREDICTED: Bos taurus zinc finger protein OZF (LOC100299025), mRNA	K09228|1|0.0|1123|chx:102179512|KRAB domain-containing zinc finger protein	-	-	-	gi|528993768|ref|XP_002695537.3|/0/PREDICTED: zinc finger protein OZF [Bos taurus]
100299041	0.04	0.11	0.03	0.06	0.13	0.16	0.03	0.03	0.09	0.06	0.04	0.04	XM_003584851.4,XM_010805605.2	SEMA3G	PREDICTED: Bos taurus semaphorin 3G (SEMA3G), transcript variant X1, mRNA	K06550|1|0.0|1492|bta:100299041|L1 cell adhesion molecule;K06724|1|0.0|1492|bta:100299041|neuropilin 1;K06819|1|0.0|1492|bta:100299041|neuropilin 2;K06820|1|0.0|1492|bta:100299041|plexin A;K06822|1|0.0|1492|bta:100299041|plexin D;K06840|1|0.0|1492|bta:100299041|semaphorin 3	-	-	-	gi|741911767|ref|XP_010803907.1|/0/PREDICTED: semaphorin-3G isoform X1 [Bos taurus]
100299044	15.55	15.55	14.07	15.23	14.19	13.7	11.86	12.29	9.99	8.1	8.8	8.61	XM_015465340.1,XM_015465341.1,XR_001497471.1	PLEKHH2	PREDICTED: Bos taurus pleckstrin homology, MyTH4 and FERM domain containing H2 (PLEKHH2), transcript variant X3, misc_RNA	K10359|1|1e-17|82.4|aqu:100639733|myosin VII	-	-	-	gi|296482649|tpg|DAA24764.1|/0/TPA: hCG2039966-like [Bos taurus]
100299045	0.02	0.04	0	0.02	0	0	0.02	0	0	0	0	0.03	XM_015464013.1	LOC100299045	PREDICTED: Bos taurus adhesion G protein-coupled receptor E2-like (LOC100299045), mRNA	K08443|1|0.0|1428|phd:102341844|egf-like module containing, mucin-like, hormone receptor-like 2	GO:0031252//cell leading edge;GO:0016020//membrane	GO:0005539//glycosaminoglycan binding	GO:0030595//leukocyte chemotaxis;GO:0022610	gi|982929924|ref|XP_015327427.1|/0/PREDICTED: LOW QUALITY PROTEIN: adhesion G protein-coupled receptor E2-like [Bos taurus]
100299080	1.66	1.88	1.99	1.47	1.4	1.27	2.33	2.21	2.12	2.88	2.77	2.87	XM_015465601.1	SAPCD2	PREDICTED: Bos taurus suppressor APC domain containing 2 (SAPCD2), mRNA	K00972|1|2e-52|211|bom:102278095|UDP-N-acetylglucosamine/UDP-N-acetylgalactosamine diphosphorylase [EC:2.7.7.23 2.7.7.83]	GO:0031981//nuclear lumen	-	-	gi|528970693|ref|XP_003586737.2|/0/PREDICTED: LOW QUALITY PROTEIN: suppressor APC domain-containing protein 2 [Bos taurus]
100299090	0	0.13	0	0	0	0	0	0	0	0	0	0	-
100299092	9.8	8.91	9.98	10.1	9.12	11.16	10.84	8.64	8.65	9.32	8.82	10.79	NM_001193050.2,NM_001205335.1	FEZ2	Bos taurus fasciculation and elongation protein zeta 2 (zygin II) (FEZ2), transcript variant 2, mRNA	K16502|1|3e-64|248|acs:100557797|cadherin-related family member 2	-	-	-	gi|329112500|ref|NP_001192264.1|/1.5484e-131/fasciculation and elongation protein zeta-2 isoform 2 [Bos taurus]
100299102	0	0	0	0	0	0	0	0	0	0	0	0.07	XM_002702333.5	LOC100299102	PREDICTED: Bos taurus keratin-associated protein 10-11 (LOC100299102), mRNA	-	-	-	-	gi|296490899|tpg|DAA33012.1|/3.96636e-24/TPA: keratin associated protein 10-2-like [Bos taurus]
100299135	0.43	0.47	0.61	0.46	0.41	0.62	0.47	0.48	0.46	0.64	0.51	0.46	XM_015470572.1,XM_015470573.1,XM_015470574.1	ADGRG2	PREDICTED: Bos taurus adhesion G protein-coupled receptor G2 (ADGRG2), transcript variant X3, mRNA	K08451|1|0.0|1756|bom:102268649|G protein-coupled receptor 64	-	-	-	gi|982974631|ref|XP_015317262.1|/0/PREDICTED: adhesion G-protein coupled receptor G2 isoform X2 [Bos taurus]
100299144	0.15	0.05	0	0	0	0	0.06	0.18	0.06	0	0	0	XM_015466224.1	LOC100299144	PREDICTED: Bos taurus liprin-alpha-1 (LOC100299144), mRNA	-	-	-	-	gi|982943982|ref|XP_015329809.1|/4.78322e-56/PREDICTED: liprin-alpha-1 [Bos taurus]
100299171	8.72	7.89	8.38	7.92	7.42	5.82	11.5	10	12.23	9.92	9.69	9.03	XM_015467300.1	GINS2	PREDICTED: Bos taurus GINS complex subunit 2 (Psf2 homolog) (GINS2), mRNA	K10733|1|3e-100|367|bta:100299171|GINS complex subunit 2	GO:0031981//nuclear lumen	GO:0005488	GO:0006261//DNA-dependent DNA replication;GO:0051320	gi|296478042|tpg|DAA20157.1|/2.92891e-99/TPA: DNA replication complex GINS protein PSF2-like [Bos taurus]
100299180	29.22	31.93	32.76	35.07	33.57	37.96	31.46	36.9	32.03	23.52	20.95	23.55	XM_015465772.1,XM_015465773.1,XM_015465774.1,XM_015465775.1,XM_015465776.1,XM_015465777.1	LOC100299180	PREDICTED: Bos taurus multidrug resistance-associated protein 4 (LOC100299180), transcript variant X12, mRNA	K05673|1|0.0|1477|chx:102172427|ATP-binding cassette, subfamily C (CFTR/MRP), member 4	-	-	-	gi|982941657|ref|XP_010809224.2|/0/PREDICTED: multidrug resistance-associated protein 4 isoform X2 [Bos taurus]
100299192	0	0	0	0	0	0	0	0	0	0	0	0.18	XM_015466298.1	LOC100299192	PREDICTED: Bos taurus 60S ribosomal protein L22-like 1 (LOC100299192), mRNA	K02891|1|6e-46|185|bom:102275438|large subunit ribosomal protein L22e	-	-	-	gi|296480716|tpg|DAA22831.1|/1.07209e-51/TPA: hCG15121-like [Bos taurus]
100299249	0.62	0.8	0.93	0.89	0.89	0.97	0.82	0.77	1.03	0.79	0.26	0.9	XM_015470716.1	IL3RA	PREDICTED: Bos taurus interleukin 3 receptor subunit alpha (IL3RA), mRNA	K04737|1|4e-157|556|bta:100299249|interleukin 3 receptor alpha	-	-	-	gi|982975076|ref|XP_015318831.1|/6.17314e-160/PREDICTED: interleukin-3 receptor subunit alpha [Bos taurus]
100299267	5.39	4.67	4.74	4.73	3.68	4.18	5.18	4.74	5.39	4.87	3.94	4.64	XM_015467364.1	PDP2	PREDICTED: Bos taurus pyruvate dehyrogenase phosphatase catalytic subunit 2 (PDP2), mRNA	K01102|1|0.0|1033|bta:100299267|pyruvate dehydrogenase phosphatase [EC:3.1.3.43]	-	-	-	gi|296478090|tpg|DAA20205.1|/0/TPA: KIAA1348 protein-like [Bos taurus]
100299281	44.55	39.15	41.79	40.87	40.19	40.98	45.56	42.59	45.88	37.46	37.7	38.53	XM_015466921.1	LOC100299281	PREDICTED: Bos taurus quinone oxidoreductase-like protein 2 (LOC100299281), mRNA	K03650|1|2e-97|359|cmk:103184790|tRNA modification GTPase [EC:3.6.-.-];K00344|2|1e-74|284|nve:NEMVE_v1g238856|NADPH2:quinone reductase [EC:1.6.5.5]	-	-	-	gi|296479063|tpg|DAA21178.1|/0/TPA: crystallin, zeta-like [Bos taurus]
100299284	2.31	2.86	2.09	2.6	2.3	2.29	2.35	2.43	2.2	2.16	1.82	1.84	XM_015467259.1	RTN4R	PREDICTED: Bos taurus reticulon 4 receptor (RTN4R), transcript variant X2, mRNA	K04520|1|0.0|838|bta:100299284|amyloid beta A4 protein;K06771|1|0.0|838|bta:100299284|myelin associated glycoprotein;K06792|1|0.0|838|bta:100299284|aggrecan 1;K06793|1|0.0|838|bta:100299284|versican core protein;K06794|1|0.0|838|bta:100299284|neurocan core protein;K06795|1|0.0|838|bta:100299284|brevican;K08114|1|0.0|838|bta:100299284|receptor-type tyrosine-protein phosphatase zeta [EC:3.1.3.48];K…	GO:0031224//intrinsic component of membrane;GO:0043231//intracellular membrane-bounded organelle	GO:0005488	GO:0007169//transmembrane receptor protein tyrosine kinase signaling pathway;GO:0007409//axonogenesis	gi|982998826|ref|XP_015322745.1|/0/PREDICTED: reticulon-4 receptor isoform X2 [Bos taurus]
100299286	10.42	10.25	10.68	9.84	9.97	9.38	9.75	9.81	9.69	9.13	8.15	9.28	XM_015469592.1	SH3PXD2A	PREDICTED: Bos taurus SH3 and PX domains 2A (SH3PXD2A), mRNA	K08011|1|1e-54|219|mze:101467208|neutrophil cytosolic factor 1	-	-	-	gi|982968368|ref|XP_015316209.1|/0/PREDICTED: LOW QUALITY PROTEIN: SH3 and PX domain-containing protein 2A [Bos taurus]
100299353	3.92	4.26	5.22	4.08	4.99	4.46	3.55	3.51	3.8	1.95	2.34	1.54	XM_003584967.4	RNF208	PREDICTED: Bos taurus ring finger protein 208 (RNF208), mRNA	K11983|1|4e-09|65.1|xma:102218017|E3 ubiquitin-protein ligase RNF182 [EC:2.3.2.27]	-	-	-	gi|982991568|ref|XP_003585015.2|/2.39046e-143/PREDICTED: RING finger protein 208 isoform X2 [Bos taurus]
100299402	19.8	16.76	18.67	17.14	17.8	18.22	16.46	17.38	16.82	17.81	15.56	15.54	XM_003584965.3	TMEM203	PREDICTED: Bos taurus transmembrane protein 203 (TMEM203), mRNA	-	GO:0031224//intrinsic component of membrane	-	-	gi|984138399|ref|XP_015361220.1|/6.28376e-55/PREDICTED: transmembrane protein 203 [Marmota marmota marmota]
100299449	7.19	6.2	6.13	5.73	5.65	5.3	5.43	5.69	4.51	3.38	3.83	3.76	NM_001242341.1	CNR1	Bos taurus cannabinoid receptor 1 (brain) (CNR1), mRNA	K04277|1|0.0|919|oas:101111639|cannabinoid receptor 1	-	-	-	gi|334278876|ref|NP_001229270.1|/0/cannabinoid receptor 1 [Bos taurus]
100299473	0	0.07	0.07	0.03	0.07	0.04	0.03	0.07	0.23	0.29	0.38	0.27	XM_015466949.1	C16H1orf106	PREDICTED: Bos taurus chromosome 16 open reading frame, human C1orf106 (C16H1orf106), mRNA	-	-	-	-	gi|296478884|tpg|DAA20999.1|/0/TPA: Uncharacterized protein C1orf106-like [Bos taurus]
100299503	0.03	0.09	0.14	0.07	0.12	0.09	0.07	0.07	0.07	0.07	0.12	0.18	XM_015462114.1	LOC100299503	PREDICTED: Bos taurus THO complex subunit 2 (LOC100299503), transcript variant X2, mRNA	K12879|1|0.0|2654|bta:507738|THO complex subunit 2	-	-	-	gi|982976603|ref|XP_015317600.1|/0/PREDICTED: LOW QUALITY PROTEIN: THO complex subunit 2 isoform X2 [Bos taurus]
100299504	25.88	29.78	28.97	27.81	30.07	26.29	28.61	29.76	28.91	28.86	28.86	27.82	XM_015468601.1	HHIPL1	PREDICTED: Bos taurus HHIP like 1 (HHIPL1), mRNA	K06231|1|3e-77|293|bfo:BRAFLDRAFT_117107|hedgehog interacting protein	-	GO:0016614//oxidoreductase activity, acting on CH-OH group of donors;GO:0048037//cofactor binding;GO:0038024//cargo receptor activity	GO:0044710;GO:0044238//primary metabolic process	gi|296475309|tpg|DAA17424.1|/0/TPA: KIAA1822-like [Bos taurus]
100299558	8.61	11.36	9.74	9.52	11.08	8.85	10.06	9.85	11.06	7.94	9.05	9.24	XM_003585073.4	UAP1L1	PREDICTED: Bos taurus UDP-N-acetylglucosamine pyrophosphorylase 1 like 1 (UAP1L1), mRNA	K00972|1|0.0|885|bta:100299558|UDP-N-acetylglucosamine/UDP-N-acetylgalactosamine diphosphorylase [EC:2.7.7.23 2.7.7.83]	-	GO:0016772//transferase activity, transferring phosphorus-containing groups	-	gi|358421775|ref|XP_003585121.1|/0/PREDICTED: UDP-N-acetylhexosamine pyrophosphorylase-like protein 1 [Bos taurus]
100299595	12.79	13.09	12.89	12.05	12.28	11.19	12.97	12.91	12.95	12.81	13.61	14.04	XM_015468569.1	PACS2	PREDICTED: Bos taurus phosphofurin acidic cluster sorting protein 2 (PACS2), transcript variant X2, mRNA	K04257|1|5e-34|133|myb:102259687|olfactory receptor;K16537|3|3e-15|88.2|oaa:100077400|pericentriolar material 1 protein	-	-	-	gi|983003941|ref|XP_015324055.1|/0/PREDICTED: phosphofurin acidic cluster sorting protein 2 isoform X2 [Bos taurus]
100299596	0	0	0	0.02	0.07	0	0.02	0	0.02	0	0	0	XM_015470115.1	TRPM5	PREDICTED: Bos taurus transient receptor potential cation channel, subfamily M, member 5 (TRPM5), transcript variant X2, mRNA	K04980|1|0.0|2018|bta:100299596|transient receptor potential cation channel subfamily M member 5	GO:0031224//intrinsic component of membrane	GO:0005261//cation channel activity	-	gi|983010064|ref|XP_015325601.1|/0/PREDICTED: LOW QUALITY PROTEIN: transient receptor potential cation channel subfamily M member 5 isoform X2 [Bos taurus]
100299600	3.14	1.27	1.5	1.31	2.5	1.45	2.24	2.53	2.31	1.81	1.28	1.54	XM_015465614.1	LOC100299600	PREDICTED: Bos taurus ATP-binding cassette sub-family A member 2 (LOC100299600), mRNA	K05642|1|5e-75|282|ecb:100067889|ATP-binding cassette, subfamily A (ABC1), member 2	-	-	-	gi|958774807|ref|XP_014719215.1|/3.71227e-74/PREDICTED: ATP-binding cassette sub-family A member 2 [Equus asinus]
100299645	1.75	1.9	1.91	1.31	1.58	1.35	1.64	1.65	1.53	1.29	0.8	1.26	XM_005193411.3,XM_015468642.1	TEX22	PREDICTED: Bos taurus testis expressed 22 (TEX22), transcript variant X2, mRNA	K11660|1|5e-10|70.1|tup:102480957|metastasis-associated protein MTA	-	-	-	gi|528931290|ref|XP_005193468.1|/1.12575e-70/PREDICTED: testis-expressed sequence 22 protein [Bos taurus]
100299651	2.33	3.31	2.49	2.44	2.67	2.61	2.42	2.87	2.71	2.13	2.26	1.95	XM_015465611.1	ABCA2	PREDICTED: Bos taurus ATP binding cassette subfamily A member 2 (ABCA2), transcript variant X2, mRNA	K05642|1|0.0|3679|lve:103078388|ATP-binding cassette, subfamily A (ABC1), member 2	GO:0015630//microtubule cytoskeleton;GO:0005764//lysosome;GO:0031224//intrinsic component of membrane;GO:0043234//protein complex;GO:0031090//organelle membrane	GO:0032550;GO:0017111//nucleoside-triphosphatase activity;GO:0015405	GO:0006366//transcription from RNA polymerase II promoter;GO:0009154//purine ribonucleotide catabolic process;GO:0032367//intracellular cholesterol transport;GO:0009725//response to hormone;GO:0055092//sterol homeostasis	gi|982991654|ref|XP_015321097.1|/0/PREDICTED: LOW QUALITY PROTEIN: ATP-binding cassette sub-family A member 2 isoform X2 [Bos taurus]
100299686	0	0	0	0	0	0	0	0.08	0	0	0	0	-
100299693	27.41	26.14	26.27	23.08	22.45	22.99	26.93	30.69	21.89	31.49	30.37	28.76	XM_003584875.4	PRPF38B	PREDICTED: Bos taurus pre-mRNA processing factor 38B (PRPF38B), mRNA	K12850|1|3e-113|412|phd:102321169|pre-mRNA-splicing factor 38B	-	-	GO:0006396//RNA processing	gi|296489415|tpg|DAA31528.1|/2.50544e-112/TPA: PRPF38B protein-like [Bos taurus]
100299712	5.34	4.63	3.87	4.81	3.46	3.41	4.67	4.35	4.54	5.1	5.62	4.46	XM_015467695.1	LOC100299712	PREDICTED: Bos taurus zinc finger protein 665 (LOC100299712), mRNA	K09228|1|0.0|1246|chx:102188030|KRAB domain-containing zinc finger protein	-	-	-	gi|982954546|ref|XP_015313785.1|/0/PREDICTED: LOW QUALITY PROTEIN: zinc finger protein 665 [Bos taurus]
100299732	0	0.06	0	0	0.03	0	0	0.03	0.07	0.09	0	0	XM_015468242.1	LOC100299732	PREDICTED: Bos taurus testis-expressed protein 19.2 (LOC100299732), mRNA	-	-	-	-	gi|296476184|tpg|DAA18299.1|/4.41152e-175/TPA: testis expressed gene 19.2-like [Bos taurus]
100299743	0.24	0.93	0.35	0.12	0.48	0	0.36	0.24	0.39	0.17	0.81	0.31	XM_015465582.1	NRARP	PREDICTED: Bos taurus NOTCH-regulated ankyrin repeat protein (NRARP), mRNA	K17566|1|3e-14|80.1|acs:100565362|protein phosphatase 1 regulatory subunit 27	-	-	GO:0001525//angiogenesis;GO:0007219//Notch signaling pathway;GO:0030217//T cell differentiation;GO:0006366//transcription from RNA polymerase II promoter;GO:0001935//endothelial cell proliferation;GO:0016337//single organismal cell-cell adhesion;GO:0030177//positive regulation of Wnt signaling pathway	gi|12849161|dbj|BAB28231.1|/9.81456e-59/unnamed protein product [Mus musculus]
100299757	0.1	0	0	0	0	0	0	0	0.11	0	0	0	XM_015463064.1	LOC100299757	PREDICTED: Bos taurus EP300-interacting inhibitor of differentiation 1 (LOC100299757), mRNA	K17449|1|1e-11|72.0|nle:100591644|SHC- transforming protein 4	-	-	-	gi|296488422|tpg|DAA30535.1|/7.03054e-68/TPA: EP300 interacting inhibitor of differentiation 1-like [Bos taurus]
100299783	0	0	0	0.04	0	0	0	0	0	0	0	0	XM_003585125.3	LOC100299783	PREDICTED: Bos taurus PRAME family member 8 (LOC100299783), mRNA	K00974|1|3e-19|89.4|myb:102242809|tRNA nucleotidyltransferase (CCA-adding enzyme) [EC:2.7.7.72 3.1.3.- 3.1.4.-];K01639|3|6e-09|65.1|bom:102266056|N-acetylneuraminate lyase [EC:4.1.3.3]	-	-	-	gi|741912603|ref|XP_003585173.3|/0/PREDICTED: PRAME family member 8 [Bos taurus]
100299814	0	0.07	0	0	0	0	0.07	0.07	0.04	0.06	0	0.04	XM_015464023.1,XM_015464024.1,XM_015464025.1,XM_015464026.1	CLEC17A	PREDICTED: Bos taurus C-type lectin domain family 17 member A (CLEC17A), transcript variant X4, mRNA	K17513|1|6e-129|367|bta:100299814|C-type lectin superfamily 17 member A	-	-	-	gi|741931722|ref|XP_010804982.1|/2.50321e-145/PREDICTED: C-type lectin domain family 17, member A isoform X3 [Bos taurus]
100299906	0	0	0	0.02	0	0	0	0	0	0	0	0	XM_015463720.1,XM_015463721.1,XM_015463722.1	BANK1	PREDICTED: Bos taurus B-cell scaffold protein with ankyrin repeats 1 (BANK1), transcript variant X3, mRNA	K12230|1|3e-33|146|chx:102172864|phosphoinositide 3-kinase adapter protein 1	-	-	-	gi|982927939|ref|XP_015327007.1|/0/PREDICTED: B-cell scaffold protein with ankyrin repeats isoform X3 [Bos taurus]
100299927	2.54	3.19	2.94	2.99	3.22	2.62	2.49	2.48	2.73	1.29	2.13	1.85	XM_015465596.1	SLC34A3	PREDICTED: Bos taurus solute carrier family 34 (type II sodium/phosphate cotransporter), member 3 (SLC34A3), mRNA	K14683|1|0.0|797|oas:101109348|solute carrier family 34 (sodium-dependent phosphate cotransporter)	-	-	-	gi|982940206|ref|XP_015329206.1|/0/PREDICTED: sodium-dependent phosphate transport protein 2C [Bos taurus]
100299937	6.32	8.06	6.84	7.43	6.83	8.15	6	7.24	6.17	4.94	4.81	4.79	XM_015470648.1	P2RY8	PREDICTED: Bos taurus purinergic receptor P2Y, G-protein coupled, 8 (P2RY8), mRNA	K08386|1|2e-147|526|bta:100299937|purinergic receptor P2Y, G protein-coupled, 8	-	-	-	gi|594035679|ref|XP_006042515.1|/1.55535e-146/PREDICTED: P2Y purinoceptor 8 isoform X1 [Bubalus bubalis]
100299981	0	0	0.02	0	0.02	0	0	0	0	0	0	0	-
100299995	0.83	0.48	0.87	0.28	0.54	0.14	0.43	0.39	0.47	0.3	0.38	0.41	-
100300003	0.19	0.09	0.38	0.1	0.1	0.2	0.1	0.2	0.32	0.54	0.13	0	XM_010806588.1	LOC100300003	PREDICTED: Bos taurus ferritin heavy chain (LOC100300003), mRNA	K00522|1|6e-97|355|bom:102271391|ferritin heavy chain [EC:1.16.3.2]	-	-	-	gi|296470629|tpg|DAA12744.1|/1.62498e-97/TPA: ferritin, heavy polypeptide-like 17-like [Bos taurus]
100300004	0.84	1.16	0.81	1.26	0.93	0.57	0.76	0.94	1	0.73	0.76	0.86	XM_015468014.1	GLTPD2	PREDICTED: Bos taurus glycolipid transfer protein domain containing 2 (GLTPD2), mRNA	-	-	-	-	gi|982956748|ref|XP_015314141.1|/1.18963e-129/PREDICTED: glycolipid transfer protein domain-containing protein 2 [Bos taurus]
100300008	0.14	0.11	0.14	0.44	0.22	0.22	0.11	0.3	0.28	0.35	0.1	0	XM_003584963.4	LRRC26	PREDICTED: Bos taurus leucine rich repeat containing 26 (LRRC26), mRNA	K06753|1|1e-09|67.8|hgl:101722713|roundabout, axon guidance receptor 1;K06754|1|1e-09|67.8|hgl:101722713|roundabout, axon guidance receptor 2;K06838|1|1e-09|67.8|hgl:101722713|slit 1;K06784|4|2e-09|66.6|cfo:105258434|roundabout, axon guidance receptor 4;K06839|4|2e-09|66.6|cfo:105258434|slit 2	-	-	-	gi|296482011|tpg|DAA24126.1|/2.44724e-102/TPA: TLR4 interactor with leucine rich repeats-like [Bos taurus]
100300012	3.3	3.44	3.58	2.96	2.98	3.38	3.23	2.83	3.17	2.2	2.8	2.57	XM_015465831.1	IRS2	PREDICTED: Bos taurus insulin receptor substrate 2 (IRS2), partial mRNA	K07187|1|0.0|1669|bta:100300012|insulin receptor substrate 2	GO:0044464	GO:0005515//protein binding	GO:0006006//glucose metabolic process;GO:0032868//response to insulin;GO:0005978//glycogen biosynthetic process;GO:0010828//positive regulation of glucose transport;GO:0007169//transmembrane receptor protein tyrosine kinase signaling pathway;GO:0042127//regulation of cell proliferation;GO:0010746;GO:0031323//regulation of cellular metabolic process;GO:0048522//positive regulation of cellular proc…	gi|528972190|ref|XP_005228650.1|/0/PREDICTED: LOW QUALITY PROTEIN: insulin receptor substrate 2, partial [Bos taurus]
100300021	285.25	314.63	254.86	278.65	269.92	298.07	247.85	261.02	229.82	182.84	204.45	195.88	XM_010822736.2,XM_015466431.1,XM_015466432.1,XM_015466433.1	TMEM123	PREDICTED: Bos taurus transmembrane protein 123 (TMEM123), transcript variant X4, mRNA	-	-	-	-	gi|296480365|tpg|DAA22480.1|/5.5861e-120/TPA: porimin-like [Bos taurus]
100300032	7.17	7.72	7.27	7.49	7.87	6.72	6.4	7.1	7.2	6.11	6.72	6.49	XM_003585060.4,XM_015463916.1,XM_015463917.1,XM_015463918.1,XM_015463919.1	SH3TC1	PREDICTED: Bos taurus SH3 domain and tetratricopeptide repeats 1 (SH3TC1), transcript variant X5, mRNA	K15837|1|2e-06|58.2|dpe:Dper_GL13702|G-protein signaling modulator 2	-	-	-	gi|982929185|ref|XP_015327282.1|/0/PREDICTED: SH3 domain and tetratricopeptide repeat-containing protein 1 isoform X4 [Bos taurus]
100300034	0	0	0	0.07	0	0	0	0	0	0	0	0	-
100300085	0.06	0.06	0	0.06	0	0	0	0	0	0	0	0	XM_003584944.2	LOC100300085	PREDICTED: Bos taurus olfactory receptor 2T27 (LOC100300085), mRNA	K04257|1|4e-150|533|bom:102282723|olfactory receptor	-	-	-	gi|296485405|tpg|DAA27520.1|/3.93489e-149/TPA: olfactory receptor family 2-like [Bos taurus]
100300095	3.02	3.33	3.4	3.65	3.52	3.37	2.92	3.36	3.45	3.14	3.48	3.57	XM_015467697.1	LOC100300095	PREDICTED: Bos taurus zinc finger protein 665 (LOC100300095), mRNA	K09228|1|0.0|1456|bta:100847180|KRAB domain-containing zinc finger protein	-	-	-	gi|982954692|ref|XP_010813687.2|/0/PREDICTED: zinc finger protein 665 [Bos taurus]
100300115	0.48	0.37	0.47	0.68	0.43	0.19	0.25	0.36	0.27	0.34	0.18	0.22	XM_015465892.1	LOC100300115	PREDICTED: Bos taurus phytanoyl-CoA dioxygenase, peroxisomal-like (LOC100300115), mRNA	K00477|1|5e-160|566|bom:102286749|phytanoyl-CoA hydroxylase [EC:1.14.11.18]	GO:0042579//microbody	GO:0016706//oxidoreductase activity, acting on paired donors, with incorporation or reduction of molecular oxygen, 2-oxoglutarate as one donor, and incorporation of one atom each of oxygen into both donors;GO:0019842//vitamin binding;GO:0016701//oxidoreductase activity, acting on single donors with incorporation of molecular oxygen;GO:0043169//cation binding	-	gi|742202499|ref|XP_010858236.1|/0/PREDICTED: LOW QUALITY PROTEIN: phytanoyl-CoA dioxygenase, peroxisomal-like [Bison bison bison]
100300124	5.55	5.25	4.76	5.25	5.39	5	5.67	5.93	5.68	4.93	5.01	4.48	XM_003583840.4,XM_005196563.3,XM_015468857.1,XM_015468858.1,XM_015468859.1,XM_015468860.1	SCUBE3	PREDICTED: Bos taurus signal peptide, CUB domain and EGF like domain containing 3 (SCUBE3), transcript variant X6, mRNA	K17307|1|1e-86|325|nvi:100115744|fibulin 1/2	-	-	-	gi|982963198|ref|XP_015315247.1|/0/PREDICTED: signal peptide, CUB and EGF-like domain-containing protein 3 isoform X6 [Bos taurus]
100300164	3.2	3.47	3.34	2.99	3.16	3.8	3.97	3.91	4.25	4.98	5.67	5.02	XM_015465385.1,XM_015465386.1,XM_015465387.1,XM_015465388.1,XM_015465389.1,XM_015465390.1	EHBP1	PREDICTED: Bos taurus EH domain binding protein 1 (EHBP1), transcript variant X6, mRNA	K06115|1|1e-20|105|tsp:Tsp_02784|spectrin beta;K05699|3|2e-18|98.6|nve:NEMVE_v1g206855|actinin alpha	-	-	-	gi|741943307|ref|XP_010808412.1|/0/PREDICTED: EH domain-binding protein 1 isoform X2 [Bos taurus]
100300237	0.14	0.03	0.21	0.15	0.13	0.12	0.26	0.03	0	0.04	0.1	0.17	XM_010806207.2	LOC100300237	PREDICTED: Bos taurus ribonuclease 7 (LOC100300237), mRNA	K01172|1|9e-93|343|bta:100300237|ribonuclease 6/7/8 [EC:3.1.27.-]	-	-	-	gi|741911961|ref|XP_010804509.1|/8.7145e-92/PREDICTED: LOW QUALITY PROTEIN: ribonuclease 7 [Bos taurus]
100300257	0.57	0.56	0.68	0.47	1.16	0.77	0.46	1.06	0.81	0.64	0.39	0.6	-
100300295	0.2	0.05	0.07	0.08	0.13	0.05	0.05	0.08	0.11	0.07	0.21	0.1	XM_003584975.4	SVIP	PREDICTED: Bos taurus small VCP/p97-interacting protein (SVIP), mRNA	K14014|1|7e-15|85.5|bta:100300295|small VCP/p97-interacting protein	GO:0044464	-	-	gi|296487467|tpg|DAA29580.1|/9.24948e-16/TPA: small VCP/p97-interacting protein-like [Bos taurus]
100300346	15.52	16.74	16.98	15.56	16.8	15.65	15.4	14.32	14.79	14.18	14.89	15.06	XM_015468864.1	ZNF76	PREDICTED: Bos taurus zinc finger protein 76 (ZNF76), partial mRNA	K09228|1|2e-55|219|cge:103158586|KRAB domain-containing zinc finger protein	-	-	-	gi|982963284|ref|XP_003587718.4|/0/PREDICTED: zinc finger protein 76, partial [Bos taurus]
100300349	21.22	21.83	22.88	18.29	19.39	18.35	21.47	19.22	21.22	24.67	21.66	21.45	NM_001256554.1	SAFB2	Bos taurus scaffold attachment factor B2 (SAFB2), mRNA	K05090|1|3e-77|292|ocu:100340992|macrophage colony-stimulating factor 1 receptor [EC:2.7.10.1];K00753|2|5e-30|135|pxy:105390580|glycoprotein 3-alpha-L-fucosyltransferase [EC:2.4.1.214];K14946|3|1e-08|65.1|cbr:CBG20166|RNA binding protein fox-1;K13126|4|5e-07|59.7|cjc:100406206|polyadenylate-binding protein;K13187|5|8e-07|58.9|lcm:102361456|RNA-binding protein 4	-	GO:0036094//small molecule binding	-	gi|594087499|ref|XP_006067223.1|/0/PREDICTED: scaffold attachment factor B2 isoform X1 [Bubalus bubalis]
100300398	0.09	0.05	0.05	0.05	0.05	0.02	0.02	0.02	0.16	0	0	0.06	XM_015462918.1	ABCA13	PREDICTED: Bos taurus ATP-binding cassette, sub-family A (ABC1), member 13 (ABCA13), partial mRNA	K05647|1|0.0|734|bom:102280877|ATP binding cassette, subfamily A (ABC1), member 13	-	-	-	gi|528945834|ref|XP_002686681.2|/0/PREDICTED: ATP-binding cassette sub-family A member 13, partial [Bos taurus]
100300400	7.95	7.86	7.69	6.89	5.95	6.33	8.82	8.57	6.7	9.1	9.43	10.37	NM_001289769.1	CLOCK	Bos taurus clock circadian regulator (CLOCK), mRNA	K02223|1|0.0|1372|bta:100300400|circadian locomoter output cycles kaput protein [EC:2.3.1.48]	GO:0043231//intracellular membrane-bounded organelle;GO:0043234//protein complex;GO:0043232	GO:0060089;GO:0000981//RNA polymerase II transcription factor activity, sequence-specific DNA binding;GO:0000977//RNA polymerase II regulatory region sequence-specific DNA binding;GO:0005515//protein binding;GO:0001076//transcription factor activity, RNA polymerase II transcription factor binding	GO:0007623//circadian rhythm;GO:0006351//transcription, DNA-templated;GO:0007154//cell communication;GO:0006974//cellular response to DNA damage stimulus	gi|576795920|ref|NP_001276698.1|/0/circadian locomoter output cycles protein kaput [Bos taurus]
100300409	11.19	10.69	10.52	10.85	9.86	10.12	11.14	10.4	10.12	9.85	9.7	10.01	XM_015468581.1	BTBD7	PREDICTED: Bos taurus BTB (POZ) domain containing 7 (BTBD7), mRNA	K10479|1|0.0|2130|bom:102278279|BTB/POZ domain-containing protein 7	-	-	-	gi|296475295|tpg|DAA17410.1|/0/TPA: BTB (POZ) domain containing 7 [Bos taurus]
100300442	0.19	0.08	0.24	0	0.12	0.28	0.28	0.19	0	0.13	0	0.12	-
100300478	0	0	0	0.03	0.03	0	0	0	0	0	0	0	XM_015467636.1,XM_015467637.1	LOC100300478	PREDICTED: Bos taurus sialic acid-binding Ig-like lectin 5 (LOC100300478), transcript variant X2, mRNA	K06549|1|3e-176|621|chx:102173033|sialic acid binding Ig-like lectin 5/14	-	-	-	gi|296477382|tpg|DAA19497.1|/0/TPA: sialic acid binding Ig-like lectin 5-like [Bos taurus]
100300490	5.63	5.09	5.18	5.34	5.08	5.37	5.5	5.37	5.14	5.15	5.29	5.83	XM_015469551.1,XM_015469552.1,XR_001499598.1	ENTPD7	PREDICTED: Bos taurus ectonucleoside triphosphate diphosphohydrolase 7 (ENTPD7), transcript variant X3, misc_RNA	K14643|1|0.0|1149|chx:102178879|ectonucleoside triphosphate diphosphohydrolase 7 [EC:3.6.1.-]	-	-	-	gi|983007794|ref|XP_015325037.1|/0/PREDICTED: ectonucleoside triphosphate diphosphohydrolase 7 isoform X2 [Bos taurus]
100300494	7.34	7.99	6.87	6.85	7.25	7.16	8.99	8.18	8.31	9.48	10.27	11.18	XM_010810017.2,XM_015464978.1,XM_015464979.1	GRAMD2	PREDICTED: Bos taurus GRAM domain containing 2 (GRAMD2), transcript variant X3, mRNA	-	-	-	-	gi|982936333|ref|XP_003586565.4|/4.0786e-164/PREDICTED: GRAM domain-containing protein 2 isoform X1 [Bos taurus]
100300544	0	0	0	0	0	0	0	0.01	0.01	0	0	0	XM_015466600.1,XM_015466601.1	KIAA1549L	PREDICTED: Bos taurus KIAA1549-like ortholog (KIAA1549L), transcript variant X2, mRNA	-	-	-	-	gi|741952691|ref|XP_010811095.1|/0/PREDICTED: UPF0606 protein KIAA1549L homolog isoform X2 [Bos taurus]
100300545	0.38	0.46	0.23	0.31	0.16	0.16	0.54	0.55	0.17	0.32	0.11	0.2	XM_003584810.3	LOC100300545	PREDICTED: Bos taurus olfactory receptor 8I2 (LOC100300545), mRNA	K04257|1|9e-163|574|bom:102274296|olfactory receptor	-	-	-	gi|296479624|tpg|DAA21739.1|/8.13399e-162/TPA: olfactory receptor MOR207-1-like [Bos taurus]
100300550	64.54	57.03	60.38	66.38	59.79	67.19	66.54	57.68	71.28	60.73	59.7	65.45	NM_175795.3	COX7B	Bos taurus cytochrome c oxidase subunit VIIb (COX7B), mRNA	K02271|1|4e-43|177|bom:102277731|cytochrome c oxidase subunit 7b	GO:0005743//mitochondrial inner membrane;GO:0031224//intrinsic component of membrane	GO:0015002//heme-copper terminal oxidase activity	-	gi|443609469|ref|NP_786989.3|/3.56784e-42/cytochrome c oxidase subunit 7B, mitochondrial precursor [Bos taurus]
100300568	11.03	9.45	9.15	9.18	9.24	9.21	9.48	8.55	10.55	8.38	9.12	9.77	XM_003582529.4,XM_010798655.2,XM_010798657.2,XM_015464507.1,XM_015464508.1,XM_015464509.1,XM_015464510.1,XR_001496924.1	CBWD2	PREDICTED: Bos taurus COBW domain containing 5 (CBWD2), transcript variant X8, misc_RNA	-	-	-	-	gi|359068142|ref|XP_003586435.1|/0/PREDICTED: COBW domain-containing protein 2 isoform X1 [Bos taurus]
100300626	0.39	0.54	0.28	0.17	0.2	0.19	0.37	0.46	0.19	0.06	0.17	0.1	XM_003584947.4,XM_005193387.3,XM_010806662.2,XM_010806664.2,XM_010806670.2,XM_015466968.1	SYT2	PREDICTED: Bos taurus synaptotagmin 2 (SYT2), transcript variant X6, mRNA	K15290|1|2e-113|412|mcf:101865424|synaptotagmin-1	GO:0031224//intrinsic component of membrane;GO:0008021//synaptic vesicle;GO:0030139//endocytic vesicle;GO:0030667//secretory granule membrane	GO:0046872//metal ion binding;GO:0005543//phospholipid binding	GO:0001505//regulation of neurotransmitter levels	gi|741912089|ref|XP_005193444.2|/0/PREDICTED: synaptotagmin-2 isoform X3 [Bos taurus]
100300732	4.34	4.07	4.32	4.36	4.54	4.17	4.71	3.76	4.84	4.63	5.06	5.03	XM_015469340.1,XM_015469341.1	EARS2	PREDICTED: Bos taurus glutamyl-tRNA synthetase 2, mitochondrial (EARS2), transcript variant X3, mRNA	K01885|1|0.0|709|bta:100300732|glutamyl-tRNA synthetase [EC:6.1.1.17]	-	-	-	gi|529006739|ref|XP_002698070.2|/0/PREDICTED: probable glutamate--tRNA ligase, mitochondrial isoform X1 [Bos taurus]
100300734	25.08	27.54	27.34	24	23.84	21.61	26	26.47	27.32	28.7	24.9	27.98	XM_003585123.4,XM_005193507.3	FAM189B	PREDICTED: Bos taurus family with sequence similarity 189 member B (FAM189B), transcript variant X1, mRNA	-	-	-	-	gi|675741046|ref|XP_008968457.1|/0/PREDICTED: LOW QUALITY PROTEIN: protein FAM189B [Pan paniscus]
100300760	1.1	1.35	1.03	0.98	1.48	0.76	1.18	0.7	0.7	0.78	0.56	0.51	XM_003584955.4	LOC100300760	PREDICTED: Bos taurus receptor-type tyrosine-protein phosphatase V (LOC100300760), partial mRNA	K18036|1|0.0|1999|bta:100300760|receptor-type tyrosine-protein phosphatase V [EC:3.1.3.48]	-	-	-	gi|741955573|ref|XP_010811934.1|/0/PREDICTED: receptor-type tyrosine-protein phosphatase V, partial [Bos taurus]
100300765	0	0	0.09	0	0	0.05	0	0.05	0	0	0	0.06	XM_015466335.1	XKR9	PREDICTED: Bos taurus X-linked Kx blood group related 9 (XKR9), mRNA	K01128|1|9e-17|90.9|clv:102091645|sphingomyelin phosphodiesterase acid-like 3 [EC:3.1.4.-]	-	-	-	gi|297482380|ref|XP_002692744.1|/0/PREDICTED: XK-related protein 9 [Bos taurus]
100300816	1.2	1.61	1.2	1.01	0.44	0.51	1.31	1.17	1.01	0.9	0.2	0.56	XM_003584859.3	LOC100300816	PREDICTED: Bos taurus lysine-specific demethylase 2A (LOC100300816), mRNA	-	-	-	-	gi|297490292|ref|XP_002698144.1|/1.20434e-44/PREDICTED: lysine-specific demethylase 2A [Bos taurus]
100300830	13.56	13.08	12.47	13.69	12.61	12.13	12.24	14.43	12.46	10.44	11.02	12.47	XM_015469415.1	SUN1	PREDICTED: Bos taurus Sad1 and UNC84 domain containing 1 (SUN1), transcript variant X2, mRNA	K19347|1|1e-168|595|bta:100300830|SUN domain-containing protein 1/2	-	-	-	gi|983007355|ref|XP_015324901.1|/4.12879e-172/PREDICTED: SUN domain-containing protein 1 isoform X2 [Bos taurus]
100300875	4.82	4.93	4.76	4.93	4.14	3.65	5.33	5.01	4.58	5.48	4.65	4.61	XM_003584924.4	DNAAF5	PREDICTED: Bos taurus dynein, axonemal, assembly factor 5 (DNAAF5), mRNA	K12462|1|5e-64|249|ame:409741|Rho GDP-dissociation inhibitor	-	-	-	gi|741975432|ref|XP_010818002.1|/0/PREDICTED: LOW QUALITY PROTEIN: dynein assembly factor 5, axonemal [Bos taurus]
100300896	0.03	0.04	0.03	0.08	0.18	0.11	0.12	0.03	0.12	0.16	0.2	0.14	XM_015465362.1,XM_015465363.1,XM_015465364.1,XM_015465365.1,XM_015465366.1	LOC100300896	PREDICTED: Bos taurus sulfotransferase 1C4 (LOC100300896), transcript variant X4, mRNA	K01025|1|8e-98|360|bom:102278117|	-	-	-	gi|741943049|ref|XP_010808339.1|/1.26672e-133/PREDICTED: sulfotransferase 1C4 isoform X4 [Bos taurus]
100300920	0.09	0.09	0	0.09	0	0	0.04	0	0.05	0	0	0.11	XM_003584869.4	APOBEC4	PREDICTED: Bos taurus apolipoprotein B mRNA editing enzyme catalytic polypeptide like 4 (putative) (APOBEC4), mRNA	K18773|1|0.0|735|bta:100300920|C->U-editing enzyme APOBEC4 [EC:3.5.4.-]	-	GO:0016810//hydrolase activity, acting on carbon-nitrogen (but not peptide) bonds;GO:0046914//transition metal ion binding	-	gi|297484381|ref|XP_002694256.1|/0/PREDICTED: putative C->U-editing enzyme APOBEC-4 [Bos taurus]
100300937	0	0	0	0	0	0	0.02	0	0	0	0	0	XM_015470566.1	DDX53	PREDICTED: Bos taurus DEAD-box helicase 53 (DDX53), mRNA	K17043|1|0.0|1504|oas:101107934|ATP-dependent RNA helicase DDX43 [EC:3.6.4.13]	-	-	-	gi|741983619|ref|XP_010820442.1|/0/PREDICTED: DEAD box protein 53 [Bos taurus]
100300938	5.6	5.9	6.17	8.14	6.79	6.54	4.21	6.96	5.23	5.73	5.72	5.13	XR_228302.3	LOC100300938	PREDICTED: Bos taurus uncharacterized LOC100300938 (LOC100300938), ncRNA	-	-	-	-	gi|296478628|tpg|DAA20743.1|/1.66219e-64/TPA: hypothetical protein BOS_16674 [Bos taurus]
100300968	0.81	0.89	0.92	0.59	0.66	0.58	0.78	0.75	0.47	0.85	0.87	0.51	XM_003581704.4,XM_005196077.3,XM_010824616.2,XR_819873.2	MAATS1	PREDICTED: Bos taurus MYCBP-associated, testis expressed 1 (MAATS1), transcript variant X3, misc_RNA	K08540|1|0.0|1012|cfa:403482|pregnane X receptor;K08745|2|4e-14|82.8|cmy:102944091|solute carrier family 27 (fatty acid transporter), member 1/4 [EC:6.2.1.-]	-	-	-	gi|528899608|ref|XP_005196134.1|/0/PREDICTED: protein MAATS1 isoform X2 [Bos taurus]
100301024	0	0	0	0.12	0.12	0	0.12	0	0	0	0.16	0	XM_003585165.4	LOC100301024	PREDICTED: Bos taurus histone H2B type 1-A (LOC100301024), mRNA	K11252|1|2e-72|273|bom:102287433|histone H2B	-	-	-	gi|296471047|tpg|DAA13162.1|/1.98194e-72/TPA: histone cluster 1, H2bd-like [Bos taurus]
100301027	6.2	6.74	6.37	5.99	5.77	5.43	6.35	6.68	5.73	5.47	6.64	6.87	XM_005195942.3,XM_005195944.3,XM_010824425.2,XM_010824426.2,XR_001495785.1,XR_819659.2	CEP70	PREDICTED: Bos taurus centrosomal protein 70kDa (CEP70), transcript variant X4, misc_RNA	K16802|1|0.0|1000|bom:102279422|centrosomal protein CEP70	-	-	-	gi|742195444|ref|XP_010856516.1|/0/PREDICTED: centrosomal protein of 70 kDa isoform X1 [Bison bison bison]
100301114	28.01	26.41	25.91	25.59	23.41	26.91	30.08	27.07	26.12	33.52	37.54	36.7	XM_003584917.4,XM_003584918.4,XM_010806261.1,XM_010806264.2,XM_010806268.1,XM_010806273.1,XM_010806279.2,XM_010806282.2	PRPF40A	PREDICTED: Bos taurus pre-mRNA processing factor 40 homolog A (PRPF40A), transcript variant X8, mRNA	K12821|1|0.0|1088|oas:101116380|pre-mRNA-processing factor 40	-	-	GO:0044763;GO:0050794//regulation of cellular process;GO:0016043//cellular component organization;GO:0044763;GO:0050794//regulation of cellular process;GO:0016043//cellular component organization;GO:0044763;GO:0050794//regulation of cellular process;GO:0016043//cellular component organization	gi|741911984|ref|XP_010804581.1|/0/PREDICTED: pre-mRNA-processing factor 40 homolog A isoform X7 [Bos taurus]
100301148	4.87	5.71	5.13	4.69	5.02	4.1	5.72	5.02	4.75	6.54	6.47	6.4	XM_015467860.1	LOC100301148	PREDICTED: Bos taurus ZFP28 zinc finger protein (LOC100301148), transcript variant X2, mRNA	K09228|1|0.0|1603|bta:100301148|KRAB domain-containing zinc finger protein	GO:0005622//intracellular	GO:0005488	GO:0006351//transcription, DNA-templated	gi|983000975|ref|XP_015323346.1|/0/PREDICTED: zinc finger protein 28 homolog isoform X2 [Bos taurus]
100301161	0	0	0	0	0	0	0	0.03	0	0	0.04	0	XM_003584895.3	KRT1	PREDICTED: Bos taurus keratin 1, type II (KRT1), mRNA	K07605|1|0.0|705|bta:100301161|type II keratin, basic	GO:0005882//intermediate filament;GO:0016020//membrane	GO:0005488	GO:0006956//complement activation	gi|296487880|tpg|DAA29993.1|/0/TPA: keratin 6A-like [Bos taurus]
100301169	12.39	13.76	13.8	14.2	14.78	14.06	14.66	14.1	14.08	11.92	11.78	12.07	NM_001244318.1	MAGT1	Bos taurus magnesium transporter 1 (MAGT1), mRNA	K19478|1|0.0|641|bom:102278011|magnesium transporter 1	-	-	-	gi|926728581|ref|XP_005700661.2|/0/PREDICTED: magnesium transporter protein 1 [Capra hircus]
100301173	0	0	0	0	0.06	0	0	0	0	0	0	0	-
100301203	0	0	0	0	0.03	0.03	0	0	0	0.03	0	0	-
100301247	0	0.2	0.17	0.3	0.06	0.3	0.18	0.07	0	0	0.08	0	XM_003585112.4	CCNO	PREDICTED: Bos taurus cyclin O (CCNO), mRNA	K10861|1|2e-155|550|bta:100301247|uracil-DNA glycosylase 2 [EC:3.2.2.-]	-	-	-	gi|296475800|tpg|DAA17915.1|/1.88265e-154/TPA: cyclin A1-like [Bos taurus]
100301272	0.12	0.24	0.12	0.08	0.12	0.08	0.16	0.12	0.13	0	0.06	0.05	XM_005193431.3	CBY3	PREDICTED: Bos taurus chibby homolog 3 (Drosophila) (CBY3), mRNA	-	-	-	-	gi|296486251|tpg|DAA28364.1|/5.95011e-129/TPA: chibby homolog 1-like [Bos taurus]
100301295	1.15	0.92	1.32	0.77	0.83	0.9	0.41	0.66	1.27	0.9	0.56	0.99	XM_015468235.1	C19H17orf58	PREDICTED: Bos taurus chromosome 19 open reading frame, human C17orf58 (C19H17orf58), mRNA	-	-	-	-	gi|675661076|ref|XP_008995916.1|/9.22804e-62/PREDICTED: UPF0450 protein C17orf58 homolog, partial [Callithrix jacchus]
100301323	0	0	0	0	0	0	0	0	0.03	0	0	0	-
100301324	0.07	0.07	0	0.07	0.14	0	0.07	0	0	0.09	0	0.09	XM_015470434.1,XM_015470435.1,XM_015470436.1,XM_015470437.1	EDA2R	PREDICTED: Bos taurus ectodysplasin A2 receptor (EDA2R), transcript variant X4, mRNA	K05163|1|4e-131|469|bom:102286680|tumor necrosis factor receptor superfamily member 27	-	-	GO:0050794//regulation of cellular process	gi|529015078|ref|XP_005228114.1|/2.81314e-167/PREDICTED: tumor necrosis factor receptor superfamily member 27 isoform X1 [Bos taurus]
100301340	4.61	4.67	4.03	4.4	4.44	4.51	5.12	5.02	4.48	6.6	6.57	5.67	XM_003585111.4	MCIDAS	PREDICTED: Bos taurus multiciliate differentiation and DNA synthesis associated cell cycle protein (MCIDAS), mRNA	K10749|1|0.0|706|bta:100301340|geminin	GO:0043231//intracellular membrane-bounded organelle	GO:0005515//protein binding	GO:0000278//mitotic cell cycle;GO:0010927;GO:0006260//DNA replication;GO:0010467//gene expression	gi|380876968|sp|G3N1S4.1|MCIN_BOVIN/0/RecName: Full=Multicilin; AltName: Full=Multiciliate differentiation and DNA synthesis-associated cell cycle protein; AltName: Full=Protein Idas
100301361	4.42	4.91	4.23	3.86	5.31	4.63	3.87	4.85	4.21	3.4	2.34	2.81	XM_015466179.1,XM_015466180.1	SLC32A1	PREDICTED: Bos taurus solute carrier family 32 (GABA vesicular transporter), member 1 (SLC32A1), transcript variant X2, mRNA	K15015|1|0.0|1012|bom:102280205|solute carrier family 32 (vesicular inhibitory amino acid transporter)	GO:0060187//cell pole;GO:0030425//dendrite;GO:0031224//intrinsic component of membrane;GO:0045202//synapse;GO:0043679//axon terminus;GO:0060187//cell pole;GO:0030425//dendrite;GO:0031224//intrinsic component of membrane;GO:0045202//synapse;GO:0043679//axon terminus	GO:0005280//hydrogen:amino acid symporter activity;GO:0005280//hydrogen:amino acid symporter activity	GO:0006812//cation transport;GO:0006812//cation transport	gi|296480937|tpg|DAA23052.1|/0/TPA: vesicular inhibitory amino acid transporter-like [Bos taurus]
100301375	0.78	1.17	0.65	0.54	0.94	0.68	0.53	0.56	0.58	0.37	0.54	0.52	NM_001303435.1	TNNI1	Bos taurus troponin I type 1 (skeletal, slow) (TNNI1), mRNA	K10371|1|3e-81|302|bta:100301375|troponin I, slow skeletal muscle	GO:0005865//striated muscle thin filament	-	-	gi|821424353|ref|XP_012394371.1|/2.59003e-80/PREDICTED: troponin I, slow skeletal muscle [Orcinus orca]
100301430	0.13	0.08	0.13	0.03	0.08	0.06	0.05	0.06	0.04	0.16	0.13	0.04	XM_015466890.1	RNF223	PREDICTED: Bos taurus ring finger protein 223 (RNF223), mRNA	K11983|1|7e-08|63.2|cmy:102942332|E3 ubiquitin-protein ligase RNF182 [EC:2.3.2.27];K11997|2|1e-07|62.4|nvi:100123158|tripartite motif-containing protein 2/3	-	-	-	gi|982948463|ref|XP_015330683.1|/5.07219e-81/PREDICTED: RING finger protein 223 [Bos taurus]
100301431	0.78	0.57	0.57	0.57	0.77	0.65	0.5	0.58	0.81	0.95	1.04	1.06	XM_015467488.1	LRFN1	PREDICTED: Bos taurus leucine rich repeat and fibronectin type III domain containing 1 (LRFN1), mRNA	K16354|1|0.0|1147|pale:102894287|leucine-rich repeat and fibronectin type-III domain-containing protein 1	-	-	-	gi|817263165|ref|XP_012291238.1|/0/PREDICTED: leucine-rich repeat and fibronectin type III domain-containing protein 1 isoform X1 [Aotus nancymaae]
100301478	0.93	0.64	1.37	1.04	0.77	1.27	0.93	0.65	1.18	1.09	1.13	0.95	XM_015470464.1,XM_015470465.1,XM_015470466.1	CCNB3	PREDICTED: Bos taurus cyclin B3 (CCNB3), transcript variant X3, mRNA	K05868|1|0.0|1889|bta:100301478|cyclin B	-	-	-	gi|741982984|ref|XP_010820249.1|/0/PREDICTED: G2/mitotic-specific cyclin-B3 isoform X2 [Bos taurus]
100302388	0.24	0.26	0.18	0.27	0.58	0.16	0.21	0.4	0.23	0.12	0.17	0.28	NM_001163000.1	SMIM5	Bos taurus small integral membrane protein 5 (SMIM5), mRNA	-	-	-	-	gi|548510027|ref|XP_005694191.1|/2.53124e-31/PREDICTED: small integral membrane protein 5 isoform X1 [Capra hircus]
100302389	0.21	0.41	0.67	0.5	0.42	0.21	0.42	0.64	0.91	0.29	0.29	0.21	NM_001163001.1	SMIM6	Bos taurus small integral membrane protein 6 (SMIM6), mRNA	-	-	-	-	gi|741964597|ref|XP_010814804.1|/7.66064e-33/PREDICTED: small integral membrane protein 6 isoform X1 [Bos taurus]
100302527	0.04	0	0	0.04	0	0	0	0	0.04	0	0.05	0	NM_001163442.1	SMIM10	Bos taurus small integral membrane protein 10 (SMIM10), mRNA	-	-	-	-	gi|440890631|gb|ELR44876.1|/1.06474e-62/hypothetical protein M91_16829, partial [Bos mutus]
100302586	8.19	10.5	10.13	9.86	11.01	9.76	6.19	8	8.1	2.98	4.24	4.51	NM_001163727.1	SMIM1	Bos taurus small integral membrane protein 1 (Vel blood group) (SMIM1), mRNA	-	-	-	-	gi|254910964|ref|NP_001157199.1|/2.10725e-39/small integral membrane protein 1 [Bos taurus]
100306950	1.85	1.83	2.9	1.61	2.4	2.33	2.12	2.43	2.48	2.57	2.66	1.07	XM_015461829.1	ZRSR2Y	PREDICTED: Bos taurus zinc finger (CCCH type), RNA-binding motif and serine/arginine rich 2 (ZRSR2Y), mRNA	K12836|1|1e-30|136|crg:105320956|splicing factor U2AF 35 kDa subunit	-	-	-	gi|983011983|ref|XP_015317315.1|/0/PREDICTED: U2 small nuclear ribonucleoprotein auxiliary factor 35 kDa subunit-related protein 2 [Bos taurus]
100313000	0	0	0	0	0	0	0	0	0	0	0	1.86	XR_001499109.1	MIR138-1	PREDICTED: Bos taurus uncharacterized LOC107131657 (LOC107131657), ncRNA	-	-	-	-	gi|594096036|ref|XP_006071288.1|/8.55711e-28/PREDICTED: uncharacterized protein LOC102404169 [Bubalus bubalis]
100313003	0	0	10.65	0.19	3.68	6.48	4.13	4.57	0	0.92	0	2.65	NM_001206976.1	MIR147	Bos taurus chromosome 10 open reading frame, human C15orf48 (C10H15orf48), mRNA	K03948|1|2e-07|57.8|mze:101470204|NADH dehydrogenase (ubiquinone) 1 alpha subcomplex subunit 4	GO:0043231//intracellular membrane-bounded organelle	-	-	gi|332801013|ref|NP_001193905.1|/1.45487e-39/normal mucosa of esophagus-specific gene 1 protein [Bos taurus]
100313006	0	0	0	4.94	0	0	0	0	0	0	0	0	NM_001080730.2	MIR155	Bos taurus mitochondrial ribosomal protein L39 (MRPL39), mRNA	K17420|1|0.0|681|bta:515194|large subunit ribosomal protein L39	GO:0030529//intracellular ribonucleoprotein complex;GO:0043231//intracellular membrane-bounded organelle	GO:0036094//small molecule binding	-	gi|440903700|gb|ELR54327.1|/0/39S ribosomal protein L39, mitochondrial, partial [Bos mutus]
100313009	0	0	0	0	0	0	2.28	0	0	0	0	0	NM_001105380.2	MIR185	Bos taurus armadillo repeat gene deleted in velocardiofacial syndrome (ARVCF), mRNA	K05690|1|6e-63|244|ccw:104684596|catenin (cadherin-associated protein), delta 1	GO:0043231//intracellular membrane-bounded organelle	-	-	gi|157427886|ref|NP_001098850.1|/2.59183e-153/armadillo repeat protein deleted in velo-cardio-facial syndrome [Bos taurus]
100313011	14.18	7.04	3.53	7.28	0	0	0	0	0	0	0	4.69	NM_001206980.1	MIR24-1	Bos taurus chromosome 8 open reading frame, human C9orf3 (C8H9orf3), mRNA	K09606|1|0.0|1541|bta:531757|aminopeptidase O [EC:3.4.11.-]	-	-	-	gi|332801022|ref|NP_001193909.1|/0/aminopeptidase O [Bos taurus]
100313015	0	2.09	0	8.65	4.31	4.38	0	0	2.33	2.98	0	0	NM_174326.2	MIR197	Bos taurus guanine nucleotide binding protein (G protein), alpha transducing activity polypeptide 2 (GNAT2), mRNA	K04631|1|0.0|711|bta:281795|guanine nucleotide-binding protein G(t) subunit alpha	GO:0001750//photoreceptor outer segment;GO:0031234//extrinsic component of cytoplasmic side of plasma membrane	GO:0005102//receptor binding;GO:0032550;GO:0017111//nucleoside-triphosphatase activity;GO:0060089;GO:0043169//cation binding;GO:0032403//protein complex binding;GO:0017076//purine nucleotide binding	GO:0007187//G-protein coupled receptor signaling pathway, coupled to cyclic nucleotide second messenger;GO:0050912//detection of chemical stimulus involved in sensory perception of taste;GO:0042462//eye photoreceptor cell development;GO:0007601//visual perception;GO:0009154//purine ribonucleotide catabolic process	gi|27805891|ref|NP_776751.1|/0/guanine nucleotide-binding protein G(t) subunit alpha-2 [Bos taurus]
100313016	0	0	3.05	0	0	3.19	0	0	0	0	0	0	NM_001099369.1	MIR199A-2	Bos taurus dynamin 2 (DNM2), mRNA	K01528|1|0.0|1462|bta:511691|dynamin GTPase [EC:3.6.5.5]	GO:0015630//microtubule cytoskeleton;GO:0044327//dendritic spine head;GO:0097060//synaptic membrane	GO:0017111//nucleoside-triphosphatase activity;GO:0032550;GO:0008289//lipid binding	GO:0016192//vesicle-mediated transport	gi|150247062|ref|NP_001092839.1|/0/dynamin-2 [Bos taurus]
100313021	0	1.42	0	0	0	0	0	0	3.17	0	0	0	NM_001075729.2	MIR219-1	Bos taurus ubiquitin related modifier 1 (URM1), mRNA	K12161|1|8e-80|301|phd:102322163|ubiquitin related modifier 1	GO:0044424	GO:0016782//transferase activity, transferring sulfur-containing groups	GO:0002097	gi|556775205|ref|XP_005982725.1|/7.22387e-79/PREDICTED: ubiquitin-related modifier 1 [Pantholops hodgsonii]
100313023	4.21	2.09	0	6.48	0	8.76	2.14	0	0	2.98	2.91	0	-
100313028	0	0	0	0	0	0	0	5.37	0	0	0	0	-
100313029	0	0	0	1.98	0	2	0	1.99	2.13	0	0	0	-
100313032	0	0	0	0	1.6	0	0	0	0	0	0	0	NM_001102091.1	MIR328	Bos taurus engulfment and cell motility 3 (ELMO3), mRNA	K19241|1|0.0|1229|bta:525427|engulfment and cell motility protein 3	GO:0043232	GO:0019904//protein domain specific binding	GO:0012501//programmed cell death;GO:0006897//endocytosis	gi|156120829|ref|NP_001095561.1|/0/engulfment and cell motility protein 3 [Bos taurus]
100313033	0	0	0	0	0	0	0	1.55	0	0	0	0	XM_010823741.2	MIR330	PREDICTED: Bos taurus echinoderm microtubule associated protein like 2 (EML2), transcript variant X4, mRNA	K18595|1|0.0|1334|bta:512380|echinoderm microtubule-associated protein-like 1/2	-	-	-	gi|741894566|ref|XP_010822043.1|/0/PREDICTED: echinoderm microtubule-associated protein-like 2 isoform X3 [Bos taurus]
100313034	0	0	0	0	0	1.63	0	0	0	0	0	0	XM_005195820.3	MIR338	PREDICTED: Bos taurus apoptosis-associated tyrosine kinase (AATK), mRNA	K17480|1|0.0|2227|bta:511515|lemur tyrosine kinase 1 [EC:2.7.10.1]	-	-	-	gi|982958466|ref|XP_015314427.1|/0/PREDICTED: LOW QUALITY PROTEIN: serine/threonine-protein kinase LMTK1 [Bos taurus]
100313036	1.5	0	4.47	1.54	0	0	1.52	1.55	0	4.24	6.21	3.96	NM_001113302.1	MIR33B	Bos taurus sterol regulatory element binding transcription factor 1 (SREBF1), mRNA	K07197|1|0.0|1655|bta:539361|sterol regulatory element-binding transcription factor 1	GO:0043231//intracellular membrane-bounded organelle	GO:0005515//protein binding	GO:0006366//transcription from RNA polymerase II promoter;GO:0046890//regulation of lipid biosynthetic process;GO:0010033//response to organic substance;GO:0044255//cellular lipid metabolic process;GO:0007165//signal transduction;GO:0044281//small molecule metabolic process;GO:0033554//cellular response to stress;GO:1901700;GO:0031326	gi|164519008|ref|NP_001106773.1|/0/sterol regulatory element-binding protein 1 [Bos taurus]
100313037	0	0	0	0	1.5	0	0	1.52	0	0	0	0	NM_001099708.1	MIR340	Bos taurus ring finger protein 130 (RNF130), mRNA	K15701|1|0.0|814|bta:525735|E3 ubiquitin-protein ligase RNF130 [EC:2.3.2.27]	GO:0043231//intracellular membrane-bounded organelle;GO:0031224//intrinsic component of membrane	GO:0046914//transition metal ion binding;GO:0019787//ubiquitin-like protein transferase activity	GO:0012501//programmed cell death	gi|153791581|ref|NP_001093178.1|/0/E3 ubiquitin-protein ligase RNF130 precursor [Bos taurus]
100313042	0	0	0	4.07	0	0	0	0	4.38	0	0	0	XM_010798507.2	MIR378-1	PREDICTED: Bos taurus peroxisome proliferator-activated receptor gamma, coactivator 1 beta (PPARGC1B), transcript variant X1, mRNA	K17962|1|0.0|1605|bta:514750|peroxisome proliferator-activated receptor gamma coactivator 1-beta	GO:0043231//intracellular membrane-bounded organelle	GO:0005488	GO:0006351//transcription, DNA-templated;GO:0051716//cellular response to stimulus;GO:0031323//regulation of cellular metabolic process;GO:0044707;GO:0048522//positive regulation of cellular process	gi|528957352|ref|XP_005209687.1|/0/PREDICTED: peroxisome proliferator-activated receptor gamma coactivator 1-beta isoform X1 [Bos taurus]
100313047	0	0	0	1.98	0	0	0	0	0	0	2.66	0	-
100313053	0	0	0	3.64	0	0	0	0	0	0	0	0	NM_174087.3	MIR483	Bos taurus insulin-like growth factor 2 (IGF2), mRNA	K13769|1|6e-74|282|bom:102274689|insulin-like growth factor 2	GO:0044421	GO:0030545;GO:0005102//receptor binding;GO:0030295//protein kinase activator activity	GO:0031016//pancreas development;GO:0051347//positive regulation of transferase activity;GO:0005978//glycogen biosynthetic process;GO:0042692//muscle cell differentiation;GO:0019318//hexose metabolic process;GO:0001503//ossification;GO:0009653//anatomical structure morphogenesis;GO:0001934//positive regulation of protein phosphorylation;GO:0006366//transcription from RNA polymerase II promoter;GO…	gi|594054535|ref|XP_006051530.1|/5.33767e-73/PREDICTED: insulin-like growth factor II isoform X1 [Bubalus bubalis]
100313061	0	0	0	0	2.03	0	0	0	0	0	0	0	NM_001098892.2	MIR504	Bos taurus fibroblast growth factor 13 (FGF13), mRNA	K04358|1|3e-135|484|bacu:103020774|fibroblast growth factor;K04362|1|3e-135|484|bacu:103020774|fibroblast growth factor receptor 1 [EC:2.7.10.1];K05093|1|3e-135|484|bacu:103020774|fibroblast growth factor receptor 2 [EC:2.7.10.1];K05094|1|3e-135|484|bacu:103020774|fibroblast growth factor receptor 3 [EC:2.7.10.1];K05095|1|3e-135|484|bacu:103020774|fibroblast growth factor receptor 4 [EC:2.7.10.1]…	GO:0031981//nuclear lumen;GO:0043005//neuron projection;GO:0015630//microtubule cytoskeleton;GO:0016020//membrane;GO:0044291//cell-cell contact zone	GO:0005102//receptor binding;GO:0015631//tubulin binding;GO:0019887//protein kinase regulator activity;GO:0016247//channel regulator activity	GO:0030010//establishment of cell polarity;GO:0007009//plasma membrane organization;GO:0021987//cerebral cortex development;GO:0007611//learning or memory;GO:0016477//cell migration;GO:0001934//positive regulation of protein phosphorylation;GO:0030308//negative regulation of cell growth;GO:0012501//programmed cell death;GO:0007019//microtubule depolymerization	gi|1563895|gb|AAB18918.1|/3.11798e-134/fibroblast growth factor homologous factor 2 [Mus musculus]
100313064	0	1.56	0	0	0	0	0	0	1.73	0	0	0	NM_001205480.1	MIR544B-2	Bos taurus THO complex 1 (THOC1), mRNA	K12878|1|0.0|1222|phd:102337554|THO complex subunit 1	GO:0016604//nuclear body;GO:0034399//nuclear periphery;GO:0000346//transcription export complex	GO:0003676//nucleic acid binding	GO:0012501//programmed cell death;GO:0006396//RNA processing;GO:0006354//DNA-templated transcription, elongation;GO:0006406//mRNA export from nucleus;GO:0007154//cell communication	gi|440903496|gb|ELR54147.1|/0/THO complex subunit 1, partial [Bos mutus]
100313068	0	1.67	0	0	0	0	0	1.74	3.72	0	0	0	NM_001078112.1	MIR584-2	Bos taurus acyl-CoA synthetase family member 2 (ACSF2), mRNA	K00666|1|0.0|1203|bta:768237|fatty-acyl-CoA synthase [EC:6.2.1.-]	GO:0043231//intracellular membrane-bounded organelle	GO:0003824//catalytic activity;GO:0032550	GO:0032787//monocarboxylic acid metabolic process	gi|118151292|ref|NP_001071580.1|/0/acyl-CoA synthetase family member 2, mitochondrial precursor [Bos taurus]
100313069	0	1.86	0	0	0	0	0	0	0	0	0	2.47	XM_005199542.3	MIR584-3	PREDICTED: Bos taurus K(lysine) acetyltransferase 6B (KAT6B), transcript variant X4, mRNA	K11306|1|0.0|3008|oas:101123266|histone acetyltransferase MYST4 [EC:2.3.1.48]	-	-	-	gi|528927505|ref|XP_005199599.1|/0/PREDICTED: histone acetyltransferase KAT6B isoform X3 [Bos taurus]
100313073	0	0	0	0	0	1.52	0	0	0	0	0	0	-
100313074	0	0	0	0	0	0	0	0	0	0	3.58	0	NM_001014917.2	MIR631	Bos taurus nei endonuclease VIII-like 1 (E. coli) (NEIL1), mRNA	K10567|1|0.0|773|bta:513458|endonuclease VIII-like 1 [EC:3.2.2.- 4.2.99.18]	-	-	-	gi|982960267|ref|XP_015314722.1|/0/PREDICTED: endonuclease 8-like 1 isoform X2 [Bos taurus]
100313078	0	0.94	0	0	0	0	0	0	0	0	0	0	XR_001498130.1	MIR670	PREDICTED: Bos taurus uncharacterized LOC104974316 (LOC104974316), ncRNA	-	-	-	-	-
100313080	1.32	0	0	0	0	0	0	0	0	0	0	1.75	NM_001099038.1	MIR744	Bos taurus mitogen-activated protein kinase kinase 4 (MAP2K4), mRNA	K04430|1|0.0|763|lve:103091203|mitogen-activated protein kinase kinase 4 [EC:2.7.12.2]	GO:0043231//intracellular membrane-bounded organelle;GO:0044444//cytoplasmic part	GO:0032550;GO:0004672//protein kinase activity	GO:0012501//programmed cell death;GO:0002756//MyD88-independent toll-like receptor signaling pathway;GO:0051403//stress-activated MAPK cascade;GO:0006464//cellular protein modification process;GO:0007166//cell surface receptor signaling pathway;GO:0009612//response to mechanical stimulus	gi|465992078|ref|XP_004266877.1|/0/PREDICTED: dual specificity mitogen-activated protein kinase kinase 4 isoform X1 [Orcinus orca]
100313082	0.95	1.88	0	3.9	0	1.97	1.93	0.98	1.05	2.69	6.56	1.25	XR_001496427.1	MIR763	PREDICTED: Bos taurus uncharacterized LOC101905641 (LOC101905641), transcript variant X2, ncRNA	-	-	-	-	-
100313087	1.27	0	2.53	1.31	1.3	0	1.29	0	1.4	0	0	5.04	NM_001206909.1	MIR877	Bos taurus ATP-binding cassette, sub-family F (GCN20), member 1 (ABCF1), mRNA	K06184|1|0.0|1087|bom:102273957|ATP-binding cassette, subfamily F, member 1	-	-	-	gi|635096383|ref|XP_007971435.1|/0/PREDICTED: ATP-binding cassette sub-family F member 1 isoform X2 [Chlorocebus sabaeus]
100313088	0	0	0	1.47	1.47	0	1.46	0	0	0	0	0	NM_001101839.2	MIR92B	Bos taurus thrombospondin 3 (THBS3), mRNA	K04659|1|0.0|1681|bta:504323|thrombospondin 2/3/4/5;K05719|1|0.0|1681|bta:504323|integrin beta 1;K06493|1|0.0|1681|bta:504323|integrin beta 3;K16338|1|0.0|1681|bta:504323|syndecan 4	GO:0044444//cytoplasmic part	GO:0046872//metal ion binding;GO:0005539//glycosaminoglycan binding	GO:0003416//endochondral bone growth;GO:0001503//ossification;GO:0022610	gi|156120327|ref|NP_001095309.1|/0/thrombospondin-3 precursor [Bos taurus]
100313090	0	0	2.1	0	0	0	0	0	0	2.98	0	0	-
100313092	0	1.74	0	0.22	0	0	0	0	0	0	0	0	NR_038195.1	MIR9-2	Bos taurus uncharacterized LOC100616526 (LOC100616526), transcript variant 1, long non-coding RNA	-	-	-	-	gi|556718375|ref|XP_005955083.1|/1.88717e-45/PREDICTED: uncharacterized protein LOC102320439 [Pantholops hodgsonii]
100313093	0	0	0	1.87	0	0	0	0	0	0	0	0	XM_010822803.2	MIR1224	PREDICTED: Bos taurus von Willebrand factor A domain containing 5B2 (VWA5B2), transcript variant X2, mRNA	K10798|1|4e-13|80.5|aqu:100633591|poly [ADP-ribose] polymerase [EC:2.4.2.30];K18466|2|3e-12|77.8|smm:Smp_073130.1|vacuolar protein sorting-associated protein 26	-	-	-	gi|741871656|ref|XP_010821088.1|/0/PREDICTED: von Willebrand factor A domain-containing protein 5B2 isoform X1 [Bos taurus]
100313098	0	0	0	1.57	1.57	0	0	0	0	0	2.12	0	XM_003584004.4	MIR1225	PREDICTED: Bos taurus polycystic kidney disease 1 (autosomal dominant) (PKD1), mRNA	K04985|1|0.0|7560|bta:504986|polycystin 1	GO:0072372//primary cilium;GO:0031224//intrinsic component of membrane;GO:0043234//protein complex	GO:0005216//ion channel activity;GO:0005488	GO:0007186//G-protein coupled receptor signaling pathway;GO:0042992//negative regulation of transcription factor import into nucleus;GO:0009612//response to mechanical stimulus;GO:0043393//regulation of protein binding;GO:0016337//single organismal cell-cell adhesion;GO:0006468//protein phosphorylation;GO:0022402//cell cycle process;GO:0070838//divalent metal ion transport;GO:0001701//in utero em…	gi|358418816|ref|XP_003584052.1|/0/PREDICTED: LOW QUALITY PROTEIN: polycystin-1 [Bos taurus]
100313100	0	0	0	0	0	0	0	0	0	0	1.35	0	XM_005196432.3	MIR1284	PREDICTED: Bos taurus uncharacterized LOC101904172 (LOC101904172), transcript variant X2, mRNA	-	-	-	-	gi|594088540|ref|XP_006067718.1|/7.67443e-73/PREDICTED: uncharacterized protein LOC102413417 [Bubalus bubalis]
100313101	0	2.68	0	2.77	5.52	2.8	2.74	2.79	0	0	0	0	NM_001024571.2	MIR1291	Bos taurus KAT8 regulatory NSL complex subunit 2 (KANSL2), mRNA	K18401|1|0.0|944|bta:540194|KAT8 regulatory NSL complex subunit 2	GO:0043234//protein complex	GO:0010485//H4 histone acetyltransferase activity	GO:0043967//histone H4 acetylation	gi|926691073|ref|XP_013819120.1|/0/PREDICTED: KAT8 regulatory NSL complex subunit 2 isoform X2 [Capra hircus]
100313103	0	3.34	3.35	2.31	0	2.34	2.28	0	1.24	1.59	1.55	1.48	NM_001034562.1	MIR7-2	Bos taurus heterogeneous nuclear ribonucleoprotein K (HNRNPK), mRNA	K12886|1|0.0|639|lve:103071429|heterogeneous nuclear ribonucleoprotein K	GO:0031981//nuclear lumen;GO:0000785//chromatin;GO:0005681//spliceosomal complex	GO:0000982//transcription factor activity, RNA polymerase II core promoter proximal region sequence-specific binding;GO:0000977//RNA polymerase II regulatory region sequence-specific DNA binding;GO:0043566//structure-specific DNA binding	GO:0010984;GO:0006898//receptor-mediated endocytosis;GO:0006915//apoptotic process;GO:0007154//cell communication;GO:0000377;GO:0045944//positive regulation of transcription from RNA polymerase II promoter;GO:0010870//positive regulation of receptor biosynthetic process	gi|77736071|ref|NP_001029734.1|/0/heterogeneous nuclear ribonucleoprotein K [Bos taurus]
100313109	0	0	0	0	0	0	1.37	0.7	0.74	0.95	0	0	NM_001113318.1	MIR1307	Bos taurus up-regulated during skeletal muscle growth 5 homolog (mouse) (USMG5), mRNA	K18194|1|1e-26|119|chx:102184872|up-regulated during skeletal muscle growth protein 5	GO:0005743//mitochondrial inner membrane;GO:0031224//intrinsic component of membrane	-	-	gi|431895474|gb|ELK04990.1|/3.79333e-26/Up-regulated during skeletal muscle growth protein 5 [Pteropus alecto]
100313111	6.04	0	19.95	0	0	0	0	0	7.43	0	13.38	0.94	NM_001101204.1	MIR1306	Bos taurus DGCR8 microprocessor complex subunit (DGCR8), mRNA	K18419|1|0.0|1340|bta:540254|microprocessor complex subunit DGCR8	GO:0005856//cytoskeleton;GO:0031981//nuclear lumen	GO:0043169//cation binding;GO:0003723//RNA binding	GO:0035196//production of miRNAs involved in gene silencing by miRNA	gi|155372129|ref|NP_001094674.1|/0/microprocessor complex subunit DGCR8 [Bos taurus]
100313112	0	0	0	0	0	1.89	1.85	1.89	0	0	0	0	NM_001076320.2	MIR1271	Bos taurus ADP-ribosylation factor-like 10 (ARL10), mRNA	K07958|1|1e-66|254|bta:614282|ADP-ribosylation factor-like protein 10	-	-	-	gi|115496149|ref|NP_001069788.1|/1.30842e-65/ADP-ribosylation factor-like protein 10 [Bos taurus]
100313113	8.42	12.54	4.19	0	4.31	4.38	4.28	17.44	4.65	5.96	5.82	0	XM_015463646.1	MIR1249	PREDICTED: Bos taurus KIAA0930 ortholog (KIAA0930), transcript variant X2, mRNA	-	-	-	-	gi|926693271|ref|XP_013819861.1|/0/PREDICTED: uncharacterized protein KIAA0930 homolog [Capra hircus]
100313115	0	0	0	0	0	0	2.74	0	0	0	0	0	XR_001495711.1	MIR2286	PREDICTED: Bos taurus uncharacterized LOC104970838 (LOC104970838), ncRNA	-	-	-	-	-
100313119	0	0	0	0	0	0	0	0	0	0	0	4.24	NM_001206853.1	MIR2292	Bos taurus sterile alpha motif domain containing 4A (SAMD4A), mRNA	-	GO:0043005//neuron projection;GO:0044424	GO:0045182//translation regulator activity	GO:0006412//translation	gi|556746455|ref|XP_005968696.1|/0/PREDICTED: protein Smaug homolog 1 isoform X1 [Pantholops hodgsonii]
100313120	0	4.78	0	0	0	0	0	4.98	0	0	0	0	NM_001192869.2	MIR2294	Bos taurus RAB11 family interacting protein 5 (class I) (RAB11FIP5), mRNA	K12484|1|0.0|1055|bta:535992|Rab11 family-interacting protein 1/2/5	-	-	-	gi|300797638|ref|NP_001179798.1|/0/rab11 family-interacting protein 5 [Bos taurus]
100313122	5.61	0	0	0	5.75	0	0	0	0	0	0	3.71	NM_001192276.1	MIR2297	Bos taurus spectrin, beta, non-erythrocytic 1 (SPTBN1), mRNA	K06115|1|0.0|4387|bom:102269781|spectrin beta	GO:0031981//nuclear lumen;GO:0031672//A band;GO:0030864//cortical actin cytoskeleton;GO:0016020//membrane	GO:0008092//cytoskeletal protein binding;GO:0008289//lipid binding;GO:0005198//structural molecule activity	GO:0022607//cellular component assembly;GO:0006606//protein import into nucleus;GO:0006612//protein targeting to membrane;GO:0007178//transmembrane receptor protein serine/threonine kinase signaling pathway	gi|300795972|ref|NP_001179205.1|/0/spectrin beta chain, non-erythrocytic 1 [Bos taurus]
100313126	0	0	2.24	4.61	0	2.34	0	2.32	2.48	0	0	0	NM_001192990.1	MIR2303	Bos taurus cell division cycle 16 (CDC16), mRNA	K03353|1|0.0|1264|bta:614342|anaphase-promoting complex subunit 6	GO:0005815//microtubule organizing center;GO:0000152//nuclear ubiquitin ligase complex;GO:0005819//spindle	-	GO:0000209//protein polyubiquitination	gi|300794877|ref|NP_001179919.1|/0/cell division cycle protein 16 homolog [Bos taurus]
100313129	0	3.34	0	0	0	0	0	0	3.72	0	0	8.91	NM_001205997.1	MIR2308	Bos taurus Rho GTPase activating protein 39 (ARHGAP39), mRNA	K10361|1|2e-11|74.7|hgl:101722956|myosin XV;K18470|2|4e-11|73.2|cfo:105248741|Rho GTPase-activating protein 1	GO:0043232	-	GO:0007154//cell communication	gi|982944148|ref|XP_015329834.1|/0/PREDICTED: rho GTPase-activating protein 39 isoform X1 [Bos taurus]
100313130	0	0	5.16	0	0	2.7	0	0	0	0	0	3.43	XM_015466258.1	MIR2309	PREDICTED: Bos taurus plectin (LOC786966), transcript variant X2, mRNA	K10388|1|0.0|3257|bta:786966|plectin	-	-	-	gi|982994113|ref|XP_015321744.1|/0/PREDICTED: LOW QUALITY PROTEIN: plectin isoform X2 [Bos taurus]
100313132	11.23	0	11.18	0	11.5	0	0	0	0	0	0	0	-
100313133	0	0	0	0	0	0	0	2.68	0	0	0	0	NM_001192626.1	MIR2284J	Bos taurus glutamate receptor, ionotropic, kainate 4 (GRIK4), mRNA	K05204|1|0.0|1816|bta:526363|glutamate receptor, ionotropic kainate 4	GO:0031224//intrinsic component of membrane;GO:0097060//synaptic membrane	GO:0005231//excitatory extracellular ligand-gated ion channel activity	GO:0044765//single-organism transport;GO:0007215//glutamate receptor signaling pathway	gi|300797900|ref|NP_001179555.1|/0/glutamate receptor ionotropic, kainate 4 precursor [Bos taurus]
100313135	0	5.57	0	0	0	0	0	0	6.2	0	0	0	XM_010822800.2	MIR2314	PREDICTED: Bos taurus TEA domain transcription factor 1 (TEAD1), transcript variant X13, mRNA	K09448|1|3e-178|627|cjc:100396329|transcriptional enhancer factor	-	-	-	gi|741890365|ref|XP_010821102.1|/0/PREDICTED: transcriptional enhancer factor TEF-1 isoform X9 [Bos taurus]
100313137	0	0	0	0	3	0	0	0	3.24	0	0	3.87	-
100313138	4.49	4.46	2.24	2.31	2.3	0	2.28	6.97	4.96	0	0	0	NM_001193078.1	MIR2318	Bos taurus MAP-kinase activating death domain (MADD), mRNA	K18061|1|2e-18|98.6|tca:659622|myotubularin-related protein 5/13	GO:0031224//intrinsic component of membrane	GO:0005088//Ras guanyl-nucleotide exchange factor activity	GO:0006468//protein phosphorylation;GO:0007049//cell cycle;GO:0006915//apoptotic process	gi|300796663|ref|NP_001180007.1|/0/MAP kinase-activating death domain protein [Bos taurus]
100313139	0	0	2.58	0	0	0	0	2.68	0	0	0	0	XM_015466853.1	MIR2320	PREDICTED: Bos taurus centrosomal protein 104kDa (CEP104), transcript variant X2, mRNA	K16458|1|0.0|1755|bta:785182|centrosomal protein CEP104	-	-	-	gi|296479076|tpg|DAA21191.1|/0/TPA: glycine-, glutamate-, thienylcyclohexylpiperidine-binding protein-like [Bos taurus]
100313141	3.06	0	0	0	0	0	0	3.17	0	4.34	0	0	NM_001076223.2	MIR2284G	Bos taurus SMAD family member 1 (SMAD1), mRNA	K04676|1|0.0|789|bta:540488|mothers against decapentaplegic homolog 1	GO:0031224//intrinsic component of membrane;GO:0031981//nuclear lumen;GO:0043234//protein complex;GO:0019866//organelle inner membrane;GO:0044444//cytoplasmic part	GO:0001071//nucleic acid binding transcription factor activity;GO:0019900//kinase binding;GO:0043169//cation binding;GO:0000977//RNA polymerase II regulatory region sequence-specific DNA binding;GO:0046332//SMAD binding;GO:0005072//transforming growth factor beta receptor, cytoplasmic mediator activity	GO:0007178//transmembrane receptor protein serine/threonine kinase signaling pathway;GO:0035295//tube development;GO:0001501//skeletal system development;GO:0007420//brain development;GO:0006952//defense response;GO:0051094//positive regulation of developmental process;GO:0048333//mesodermal cell differentiation;GO:0031346//positive regulation of cell projection organization;GO:0035196//productio…	gi|115749628|ref|NP_001069691.2|/0/mothers against decapentaplegic homolog 1 [Bos taurus]
100313142	0	0	0	0	0	2.6	5.07	0	0	0	0	0	NM_001205864.1	MIR2323	Bos taurus sperm antigen with calponin homology and coiled-coil domains 1-like (SPECC1L), mRNA	K05699|1|9e-19|99.0|loa:LOAG_08734|actinin alpha;K06115|3|9e-19|99.0|clv:102095803|spectrin beta	-	-	-	gi|329663575|ref|NP_001192793.1|/0/cytospin-A [Bos taurus]
100313143	0	0	3.05	6.29	0	0	0	0	0	0	0	0	NM_001077851.1	MIR2324	Bos taurus splicing factor 3b, subunit 3, 130kDa (SF3B3), mRNA	K12830|1|0.0|2403|bom:102268420|splicing factor 3B subunit 3	GO:0005681//spliceosomal complex;GO:0031981//nuclear lumen	GO:0097159//organic cyclic compound binding	GO:0000377;GO:0065003	gi|54112121|ref|NP_036558.3|/0/splicing factor 3B subunit 3 [Homo sapiens]
100313147	2.32	0	0	0	0	0	0	0	2.57	0	3.21	3.07	NM_001103347.1	MIR2330	Bos taurus TEA domain family member 2 (TEAD2), mRNA	K09448|1|0.0|732|chx:102191366|transcriptional enhancer factor	GO:0043234//protein complex	GO:0000981//RNA polymerase II transcription factor activity, sequence-specific DNA binding;GO:0003676//nucleic acid binding	GO:0003007//heart morphogenesis;GO:0014020;GO:0048568//embryonic organ development;GO:0006366//transcription from RNA polymerase II promoter;GO:0007498//mesoderm development;GO:0008219//cell death;GO:0035556//intracellular signal transduction	gi|157074204|ref|NP_001096817.1|/0/transcriptional enhancer factor TEF-4 [Bos taurus]
100313152	0	0	0	0	0	0	2.98	0	0	0	0	0	NM_001193065.1	MIR2339	Bos taurus elaC ribonuclease Z 2 (ELAC2), mRNA	K00784|1|0.0|1512|bta:509256|ribonuclease Z [EC:3.1.26.11]	GO:0043231//intracellular membrane-bounded organelle	GO:0003824//catalytic activity	-	gi|300796403|ref|NP_001179994.1|/0/zinc phosphodiesterase ELAC protein 2 [Bos taurus]
100313153	0	0	0	0	2.56	2.6	0	0	8.27	3.53	0	0	XM_003583599.4	MIR2340	PREDICTED: Bos taurus src kinase associated phosphoprotein 1 (SKAP1), mRNA	K17699|1|0.0|690|bta:506769|src kinase associated phosphoprotein 1	-	-	-	gi|358417444|ref|XP_003583647.1|/0/PREDICTED: src kinase-associated phosphoprotein 1 [Bos taurus]
100313155	11.23	0	0	0	11.5	0	0	0	0	0	0	0	XR_228761.3	MIR2344	PREDICTED: Bos taurus uncharacterized LOC101906050 (LOC101906050), ncRNA	-	-	-	-	-
100313156	0	0	0	4.61	4.6	7.01	0	6.97	2.48	0	0	0	NM_001104980.1	MIR2346	Bos taurus alveolar soft part sarcoma chromosome region, candidate 1 (ASPSCR1), mRNA	K15627|1|0.0|837|bta:515670|tether containing UBX domain for GLUT4	-	-	-	gi|157279869|ref|NP_001098450.1|/0/tether containing UBX domain for GLUT4 [Bos taurus]
100313157	0	0	0	0	6.9	0	0	0	0	0	9.32	0	NM_001035089.1	MIR2347	Bos taurus phosphate cytidylyltransferase 2, ethanolamine (PCYT2), mRNA	K00967|1|0.0|769|bom:102281459|ethanolamine-phosphate cytidylyltransferase [EC:2.7.7.14]	-	GO:0070567	GO:0046337//phosphatidylethanolamine metabolic process	gi|78045521|ref|NP_001030261.1|/0/ethanolamine-phosphate cytidylyltransferase [Bos taurus]
100313158	0	0	2.24	0	0	0	0	0	0	3.18	0	0	NM_001075208.1	MIR2348	Bos taurus transmembrane channel-like 6 (TMC6), mRNA	K10877|1|4e-06|56.6|tsp:Tsp_10860|DNA repair and recombination protein RAD54B [EC:3.6.4.-]	GO:0031224//intrinsic component of membrane	-	-	gi|115498002|ref|NP_001068676.1|/0/transmembrane channel-like protein 6 [Bos taurus]
100313160	0	0	4.97	0	0	0	0	0	0	3.53	0	3.3	NM_001109981.1	MIR2352	Bos taurus integrin, alpha 6 (ITGA6), mRNA	K06257|1|0.0|2130|bta:535043|syndecan 1;K06485|1|0.0|2130|bta:535043|integrin alpha 6;K16338|1|0.0|2130|bta:535043|syndecan 4	GO:0030055//cell-substrate junction;GO:0009986//cell surface;GO:0016323//basolateral plasma membrane;GO:0005578//proteinaceous extracellular matrix;GO:0005887//integral component of plasma membrane	GO:0005102//receptor binding	GO:0042476//odontogenesis;GO:0016337//single organismal cell-cell adhesion;GO:0002376//immune system process;GO:0007166//cell surface receptor signaling pathway;GO:0031589//cell-substrate adhesion;GO:0045444//fat cell differentiation;GO:0030031//cell projection assembly	gi|158341672|ref|NP_001103451.1|/0/integrin alpha-6 precursor [Bos taurus]
100313162	4.49	0	6.71	2.31	2.3	2.34	2.28	2.32	4.96	3.18	0	0	XR_001495965.1	MIR2357	PREDICTED: Bos taurus uncharacterized LOC107131740 (LOC107131740), ncRNA	K11973|1|1e-42|170|chx:102169814|E3 ubiquitin-protein ligase RNF19B [EC:2.3.2.27]	-	-	-	-
100313163	0	2.48	7.45	0	2.56	0	0	0	5.51	3.53	0	3.3	NM_001206061.1	MIR2284U	Bos taurus zinc finger and BTB domain containing 40 (ZBTB40), mRNA	K10512|1|0.0|2368|bta:534714|zinc finger and BTB domain-containing protein 40	GO:0043231//intracellular membrane-bounded organelle	GO:0046914//transition metal ion binding;GO:0097159//organic cyclic compound binding	GO:0033554//cellular response to stress	gi|329663198|ref|NP_001192990.1|/0/zinc finger and BTB domain-containing protein 40 [Bos taurus]
100313170	0	11.15	4.47	2.31	2.3	14.01	2.28	0	0	0	3.11	0	-
100313171	0	0	0	2.16	2.16	2.19	0	2.18	0	0	5.82	0	XM_015468691.1	MIR2368	PREDICTED: Bos taurus SNF related kinase (SNRK), transcript variant X9, mRNA	K08802|1|0.0|1110|lve:103080980|SNF related kinase [EC:2.7.11.1]	-	GO:0032550;GO:0004672//protein kinase activity	-	gi|983004386|ref|XP_015324171.1|/0/PREDICTED: SNF-related serine/threonine-protein kinase isoform X3 [Bos taurus]
100313175	0	0	2.68	0	5.52	0	0	0	0	0	3.73	0	-
100313176	3.37	0	0	0	0	3.5	3.43	13.95	7.44	0	4.66	0	NM_001191144.1	MIR2377	Bos taurus potassium channel, subfamily K, member 5 (KCNK5), mRNA	K04916|1|0.0|862|bom:102281624|potassium channel subfamily K member 5	GO:0031224//intrinsic component of membrane	GO:0005261//cation channel activity	-	gi|440905507|gb|ELR55879.1|/0/Potassium channel subfamily K member 5 [Bos mutus]
100313179	0	0	0	0	0	6.67	0	0	0	0	0	0	XM_015469175.1	MIR2381	PREDICTED: Bos taurus endothelial lipase (LOC509808), mRNA	K01046|1|9e-162|572|bta:509808|triacylglycerol lipase [EC:3.1.1.3]	-	-	-	gi|296473752|tpg|DAA15867.1|/8.76683e-161/TPA: lipase, endothelial [Bos taurus]
100313180	0.05	0	2.55	0	0	0	0	0	0	0	0	0	XM_005193005.3	MIR2383	PREDICTED: Bos taurus SLX4 structure-specific endonuclease subunit (SLX4), transcript variant X2, mRNA	K10484|1|0.0|2942|bom:102288395|structure-specific endonuclease subunit SLX4 (BTB/POZ domain-containing protein 12)	-	-	-	gi|296473550|tpg|DAA15665.1|/0/TPA: BTB (POZ) domain containing 12 [Bos taurus]
100313182	0	0	2.58	2.66	0	0	0	0	0	0	0	0	XM_015469359.1	MIR2385	PREDICTED: Bos taurus MYC-associated zinc finger protein (purine-binding transcription factor) (MAZ), transcript variant X2, mRNA	K09228|1|1e-14|83.2|ola:101158056|KRAB domain-containing zinc finger protein	-	-	-	gi|983007174|ref|XP_015324845.1|/3.80193e-146/PREDICTED: myc-associated zinc finger protein isoform X2 [Bos taurus]
100313184	0	0	0	0	0	4.67	0	0	0	6.36	0	0	XM_015469424.1	MIR2388	PREDICTED: Bos taurus cut-like homeobox 1 (CUX1), transcript variant X2, mRNA	K09313|1|0.0|2162|bta:523683|homeobox protein cut-like	-	-	-	gi|741975175|ref|XP_010817926.1|/0/PREDICTED: protein CASP isoform X2 [Bos taurus]
100313185	0	2.03	0	0	0	0	0	0	0	0	0	0	-
100313186	2.93	0	5.83	0	0	0	2.98	0	0	0	0	3.87	XR_821504.2	MIR2390	PREDICTED: Bos taurus uncharacterized LOC104975921 (LOC104975921), ncRNA	-	-	-	-	-
100313191	0	8.03	2.68	5.53	2.76	2.8	2.74	2.79	0	3.81	0	0	NM_001075598.2	MIR2400	Bos taurus DDHD domain containing 2 (DDHD2), mRNA	K16545|1|0.0|1335|bta:513116|phospholipase DDHD2 [EC:3.1.1.-]	GO:0005815//microtubule organizing center	GO:0043169//cation binding	-	gi|164450495|ref|NP_001069066.2|/0/phospholipase DDHD2 [Bos taurus]
100313194	10.36	2.57	0	0	0	2.7	2.64	0	0	3.67	3.58	0	XM_015469983.1	MIR449D	PREDICTED: Bos taurus neuron navigator 2 (NAV2), transcript variant X12, mRNA	K19483|1|0.0|2637|bta:100139508|neuron navigator 2 [EC:3.6.4.12]	-	-	-	gi|741979476|ref|XP_010819196.1|/0/PREDICTED: neuron navigator 2 isoform X12 [Bos taurus]
100313196	0	0	5.59	0	0	0	0	0	0	0	0	0	NM_001206254.1	MIR2408	Bos taurus leucine rich repeat and fibronectin type III domain containing 4 (LRFN4), mRNA	K16357|1|0.0|1101|bta:530084|leucine-rich repeat and fibronectin type-III domain-containing protein 4	-	-	-	gi|329664624|ref|NP_001193183.1|/0/leucine-rich repeat and fibronectin type-III domain-containing protein 4 precursor [Bos taurus]
100313198	2.41	4.78	0	0	7.39	7.51	4.89	4.98	0	3.41	0	3.18	NM_001103107.1	MIR2411	Bos taurus ubiquitin associated protein 2-like (UBAP2L), mRNA	-	-	-	-	gi|156718144|ref|NP_001096577.1|/0/ubiquitin-associated protein 2-like [Bos taurus]
100313201	0	2.68	0	0	0	0	0	0	2.98	0	0	0	NM_001113242.2	MIR2414	Bos taurus ERI1 exoribonuclease family member 3 (ERI3), transcript variant 1, mRNA	K18418|1|0.0|711|lve:103088605|ERI1 exoribonuclease 3 [EC:3.1.-.-]	GO:0044464	GO:0097159//organic cyclic compound binding;GO:0004518//nuclease activity;GO:0043169//cation binding	-	gi|2852640|gb|AAC19158.1|/0/unknown [Homo sapiens]
100313202	2.44	2.59	0	0	0	0	0	6.42	23.02	0	3.68	6.52	NM_001206988.1	MIR2416	Bos taurus KIAA0754 ortholog (KIAA0754), mRNA	K10384|1|4e-25|120|myd:102770629|filaggrin	-	-	-	gi|332801050|ref|NP_001193917.1|/0/uncharacterized protein KIAA0754 homolog [Bos taurus]
100313203	0	0	0	0	2.56	2.6	0	0	0	3.53	0	0	NM_001206519.1	MIR2418	Bos taurus laminin, beta 1 (LAMB1), mRNA	K04520|1|0.0|3611|bta:520030|amyloid beta A4 protein;K05636|1|0.0|3611|bta:520030|laminin, beta 1;K05695|1|0.0|3611|bta:520030|receptor-type tyrosine-protein phosphatase F [EC:3.1.3.48];K05719|1|0.0|3611|bta:520030|integrin beta 1;K06265|1|0.0|3611|bta:520030|dystroglycan 1;K06525|1|0.0|3611|bta:520030|integrin beta 4;K06534|1|0.0|3611|bta:520030|melanoma cell adhesion molecule;K06578|1|0.0|3611|…	-	-	-	gi|330688474|ref|NP_001193448.1|/0/laminin subunit beta-1 precursor [Bos taurus]
100313208	0	0	4.33	0	2.23	0	2.21	2.25	0	0	0	0	XR_001496491.1	MIR2424	PREDICTED: Bos taurus uncharacterized LOC101909459 (LOC101909459), ncRNA	-	-	-	-	-
100313210	0	2.57	2.58	0	2.65	0	0	5.37	0	0	0	0	XM_010827722.2	MIR2427	PREDICTED: Bos taurus fibroblast growth factor receptor substrate 2 (FRS2), transcript variant X3, mRNA	K12461|1|0.0|928|tup:102468408|fibroblast growth factor receptor substrate 2	GO:0043231//intracellular membrane-bounded organelle;GO:0016021//integral component of membrane	GO:0005167;GO:0008047//enzyme activator activity;GO:0030674//protein binding, bridging;GO:0070851//growth factor receptor binding	GO:0048699//generation of neurons;GO:0042127//regulation of cell proliferation;GO:0007369//gastrulation;GO:0003156//regulation of organ formation;GO:0007169//transmembrane receptor protein tyrosine kinase signaling pathway;GO:0060442//branching involved in prostate gland morphogenesis;GO:0007420//brain development;GO:0006468//protein phosphorylation;GO:0000578//embryonic axis specification;GO:000…	gi|829886401|ref|XP_012644170.1|/0/PREDICTED: fibroblast growth factor receptor substrate 2 isoform X1 [Microcebus murinus]
100313211	0	0	0	0	0	0	0	0	0	0	0	3.71	NM_001038091.2	MIR2430	Bos taurus methionyl-tRNA synthetase (MARS), mRNA	K01874|1|0.0|1731|bta:512531|methionyl-tRNA synthetase [EC:6.1.1.10]	GO:0044424	GO:0032550;GO:0003723//RNA binding;GO:0004812//aminoacyl-tRNA ligase activity	GO:0006418//tRNA aminoacylation for protein translation	gi|84000155|ref|NP_001033180.1|/0/methionine--tRNA ligase, cytoplasmic [Bos taurus]
100313212	0	0	0	7.28	0	0	0	0	3.92	0	0	0	XM_003582218.4	MIR2431	PREDICTED: Bos taurus LDL receptor related protein 1 (LRP1), transcript variant X2, mRNA	K04550|1|0.0|9316|bta:533894|low-density lipoprotein receptor-related protein 1 (alpha-2-macroglobulin receptor);K05089|1|0.0|9316|bta:533894|platelet-derived growth factor receptor beta [EC:2.7.10.1];K06256|1|0.0|9316|bta:533894|CD44 antigen;K06464|1|0.0|9316|bta:533894|integrin beta 2	-	-	-	gi|982981863|ref|XP_003582266.2|/0/PREDICTED: LOW QUALITY PROTEIN: prolow-density lipoprotein receptor-related protein 1 isoform X2 [Bos taurus]
100313214	2.41	0	0	0	2.46	0	0	0	2.66	0	0	0	NM_001192530.1	MIR2433	Bos taurus ankyrin repeat domain 52 (ANKRD52), mRNA	K15504|1|0.0|2157|bta:521057|serine/threonine-protein phosphatase 6 regulatory ankyrin repeat subunit C	-	-	-	gi|300795935|ref|NP_001179459.1|/0/serine/threonine-protein phosphatase 6 regulatory ankyrin repeat subunit C [Bos taurus]
100313219	2.5	0	2.48	0	0	0	0	2.58	0	0	6.9	0	NM_001192574.1	MIR2442	Bos taurus transcription factor 20 (AR1) (TCF20), mRNA	K09188|1|1e-10|72.4|dya:Dyak_GE16999|histone-lysine N-methyltransferase MLL3 [EC:2.1.1.43]	-	-	-	gi|300796818|ref|NP_001179503.1|/0/transcription factor 20 [Bos taurus]
100313223	2.93	2.91	2.92	0	6	3.05	0	6.07	6.47	4.15	4.05	7.75	XM_866758.5	MIR2450C	PREDICTED: Bos taurus huntingtin (HTT), mRNA	K04533|1|0.0|5636|bta:615059|huntingtin	GO:0043231//intracellular membrane-bounded organelle	-	-	gi|296486331|tpg|DAA28444.1|/0/TPA: huntingtin [Bos taurus]
100313224	4.67	13.23	0	14.41	0	0	5.62	0	9.34	0	0	3.69	-
100313225	0	12.73	11.18	0	1.37	2.91	5.71	8.72	0	0	3.91	7.41	-
100313226	0	2.23	0	0	2.3	0	0	2.32	0	0	0	0	NM_001103314.1	MIR2453	Bos taurus coiled-coil domain containing 96 (CCDC96), mRNA	K11498|1|3e-06|57.0|shr:100931959|centromeric protein E;K11499|2|6e-06|55.8|cfr:102508863|centromere protein F	-	-	-	gi|157074144|ref|NP_001096784.1|/0/coiled-coil domain-containing protein 96 [Bos taurus]
100313227	0	0	2.92	0	0	3.05	2.98	0	0	0	0	0	NM_182651.2	MIR2454	Bos taurus DNA (cytosine-5-)-methyltransferase 1 (DNMT1), mRNA	K00558|1|0.0|2920|bta:281119|DNA (cytosine-5)-methyltransferase 1 [EC:2.1.1.37]	GO:0043231//intracellular membrane-bounded organelle;GO:0000775//chromosome, centromeric region	GO:0046914//transition metal ion binding;GO:0005515//protein binding;GO:0000166//nucleotide binding;GO:0003676//nucleic acid binding;GO:0008757//S-adenosylmethionine-dependent methyltransferase activity	GO:0006351//transcription, DNA-templated;GO:0010629//negative regulation of gene expression;GO:0008283//cell proliferation;GO:0031062//positive regulation of histone methylation;GO:0032776//DNA methylation on cytosine;GO:0043200//response to amino acid;GO:0031061//negative regulation of histone methylation	gi|982930325|ref|XP_015327478.1|/0/PREDICTED: DNA (cytosine-5)-methyltransferase 1 isoform X2 [Bos taurus]
100313228	0	0	0	0	2.56	2.6	0	0	0	0	0	0	NM_001192654.1	MIR2455	Bos taurus translocase of inner mitochondrial membrane 44 homolog (yeast) (TIMM44), mRNA	K17804|1|0.0|813|bta:528165|mitochondrial import inner membrane translocase subunit TIM44	GO:0005743//mitochondrial inner membrane	GO:0008320//protein transmembrane transporter activity	GO:0015031//protein transport	gi|300798484|ref|NP_001179583.1|/0/mitochondrial import inner membrane translocase subunit TIM44 [Bos taurus]
100313229	0	0	0	2.88	0	2.92	0	0	0	0	0	0	NM_001075121.1	MIR1434	Bos taurus eukaryotic translation elongation factor 2 (EEF2), mRNA	K03234|1|0.0|1672|oas:101114105|elongation factor 2	GO:0030529//intracellular ribonucleoprotein complex	GO:0017111//nucleoside-triphosphatase activity;GO:0032550;GO:0008135//translation factor activity, RNA binding	GO:0006412//translation;GO:0009154//purine ribonucleotide catabolic process	gi|115497900|ref|NP_001068589.1|/0/elongation factor 2 [Bos taurus]
100313231	0	3.19	3.19	0	0	3.34	3.26	3.32	0	0	0	0	NM_001046366.1	MIR2459	Bos taurus family with sequence similarity 53, member C (FAM53C), mRNA	K15601|1|9e-19|99.0|chx:102184056|lysine-specific demethylase 3 [EC:1.14.11.-]	-	-	-	gi|114052176|ref|NP_001039831.1|/6.58905e-162/protein FAM53C [Bos taurus]
100313233	0	3.34	0	0	0	0	6.85	3.49	0	4.77	4.66	4.45	XM_015464369.1	MIR2462	PREDICTED: Bos taurus WW and C2 domain containing 1 (WWC1), mRNA	K16685|1|0.0|1826|bta:520730|protein KIBRA	GO:0032991//macromolecular complex;GO:0043231//intracellular membrane-bounded organelle;GO:0001726//ruffle;GO:0044444//cytoplasmic part	GO:0003712//transcription cofactor activity;GO:0005515//protein binding	GO:0048870//cell motility;GO:0009966//regulation of signal transduction;GO:0006351//transcription, DNA-templated;GO:0000165//MAPK cascade	gi|296485080|tpg|DAA27195.1|/0/TPA: WW and C2 domain containing 1 isoform 1 [Bos taurus]
100313234	0	3.04	3.05	3.14	0	0	0	0	0	0	0	0	NM_001114511.1	MIR2463	Bos taurus transmembrane protein 167A (TMEM167A), mRNA	-	GO:0012505//endomembrane system;GO:0031224//intrinsic component of membrane;GO:0043231//intracellular membrane-bounded organelle	-	-	gi|470595103|ref|XP_004310576.1|/1.50316e-27/PREDICTED: protein kish-A-like [Tursiops truncatus]
100313235	0	0	7.45	7.69	0	0	0	0	0	0	0	9.9	XM_003582498.4	MIR2466	PREDICTED: Bos taurus palladin, cytoskeletal associated protein (PALLD), transcript variant X6, mRNA	K12567|1|2e-55|221|tup:102500174|titin [EC:2.7.11.1]	-	-	-	gi|528908019|ref|XP_003582546.2|/0/PREDICTED: palladin isoform X5 [Bos taurus]
100313237	1.21	0	0	0.64	0	0	0.84	0	0	0	0	0	NM_001192578.2	MIR2469	Bos taurus topoisomerase I binding, arginine/serine-rich, E3 ubiquitin protein ligase (TOPORS), mRNA	K10631|1|0.0|1008|bta:523321|E3 ubiquitin-protein ligase Topors [EC:2.3.2.27]	-	-	-	gi|329744626|ref|NP_001179507.2|/0/E3 ubiquitin-protein ligase Topors [Bos taurus]
100313238	0	0	0	0	0	6.67	0	0	0	0	0	0	XR_001496915.1	MIR2471	PREDICTED: Bos taurus uncharacterized LOC101903733 (LOC101903733), ncRNA	-	-	-	-	-
100313239	13.47	6.69	6.71	6.92	0	0	0	6.97	0	0	0	8.91	NM_001192934.1	MIR2474	Bos taurus Src homology 2 domain containing adaptor protein B (SHB), mRNA	K07365|1|6e-09|65.5|hmg:100201881|NCK adaptor protein;K08895|2|9e-08|61.6|fab:101814966|tyrosine-protein kinase Srms [EC:2.7.10.2];K06619|5|6e-07|58.9|bmy:Bm1_30590|abelson tyrosine-protein kinase 1 [EC:2.7.10.2]	GO:0044464	GO:0030674//protein binding, bridging	GO:0048869//cellular developmental process;GO:0002376//immune system process;GO:0050794//regulation of cellular process;GO:0009653//anatomical structure morphogenesis;GO:0007154//cell communication;GO:0001568//blood vessel development	gi|594079741|ref|XP_006063529.1|/0/PREDICTED: LOW QUALITY PROTEIN: SH2 domain-containing adapter protein B [Bubalus bubalis]
100313240	0	0	6.1	0	0	15.93	9.34	3.17	10.15	0	0	4.05	-
100313246	0	0	0	0	0	2.6	0	0	0	0	0	0	NM_001172039.1	MIR2484	Bos taurus RNA binding motif protein, X-linked (RBMX), mRNA	K12885|1|2e-110|402|ecb:100054583|heterogeneous nuclear ribonucleoprotein G	GO:0031988//membrane-bounded vesicle;GO:0005681//spliceosomal complex;GO:0000790//nuclear chromatin	GO:0044212//transcription regulatory region DNA binding;GO:0003723//RNA binding	GO:0006366//transcription from RNA polymerase II promoter;GO:0070555//response to interleukin-1;GO:0000380//alternative mRNA splicing, via spliceosome;GO:0033619//membrane protein proteolysis	gi|521029793|gb|EPQ11580.1|/6.8822e-127/Heterogeneous nuclear ribonucleoprotein G-like 1 [Myotis brandtii]
100313247	0	0	2.03	0	4.18	0	0	2.11	0	2.89	5.65	8.1	NM_001105395.1	MIR664A	Bos taurus dyskeratosis congenita 1, dyskerin (DKC1), mRNA	K11131|1|0.0|846|bta:525619|H/ACA ribonucleoprotein complex subunit 4 [EC:5.4.99.-]	GO:0016604//nuclear body;GO:0030529//intracellular ribonucleoprotein complex	GO:0003676//nucleic acid binding;GO:0003964//RNA-directed DNA polymerase activity;GO:0016866//intramolecular transferase activity	GO:0009451//RNA modification;GO:0006278//RNA-dependent DNA replication;GO:0044699;GO:0042254//ribosome biogenesis;GO:0010467//gene expression	gi|157427916|ref|NP_001098865.1|/0/H/ACA ribonucleoprotein complex subunit 4 [Bos taurus]
100313252	0	0	0	0	0	0	0	0	0	2.51	0	0	NM_001191416.1	MIR124B	Bos taurus YTH N(6)-methyladenosine RNA binding protein 1 (YTHDF1), mRNA	K18470|1|1e-08|65.1|tsp:Tsp_09401|Rho GTPase-activating protein 1	-	-	-	gi|300794114|ref|NP_001178345.1|/0/YTH domain-containing family protein 1 [Bos taurus]
100313260	1.68	0	0	0	1.73	0	0	0	0	0	0	0	NM_174494.2	MIR324	Bos taurus acyl-CoA dehydrogenase, very long chain (ACADVL), mRNA	K09479|1|0.0|1197|bta:282130|very long chain acyl-CoA dehydrogenase [EC:1.3.8.9]	GO:0005759//mitochondrial matrix	GO:0016627//oxidoreductase activity, acting on the CH-CH group of donors;GO:0000166//nucleotide binding	GO:0006633//fatty acid biosynthetic process;GO:0006635//fatty acid beta-oxidation;GO:0019218//regulation of steroid metabolic process;GO:0048871//multicellular organismal homeostasis	gi|27806205|ref|NP_776919.1|/0/very long-chain specific acyl-CoA dehydrogenase, mitochondrial precursor [Bos taurus]
100313262	17.58	4.36	11.66	7.52	12	12.19	4.47	13.65	11.32	6.22	6.08	13.56	-
100313263	18.71	14.87	9.31	11.53	9.58	9.73	15.22	9.69	12.4	7.95	2.59	7.42	XR_803628.2	MIR421	PREDICTED: Bos taurus uncharacterized LOC104970537 (LOC104970537), transcript variant X2, ncRNA	-	-	-	-	gi|803202902|ref|XP_011962324.1|/1.02643e-33/PREDICTED: uncharacterized protein LOC101112542 isoform X2 [Ovis aries]
100313265	1.92	0	0	0	0	0	1.96	1.99	0	0	0	0	XR_001496901.1	MIR491	PREDICTED: Bos taurus uncharacterized LOC107132682 (LOC107132682), ncRNA	-	-	-	-	-
100313268	0	0	0	0	1.5	0	0	0	0	0	0	0	XM_015466384.1	MIR599	PREDICTED: Bos taurus vacuolar protein sorting 13 homolog B (yeast) (VPS13B), transcript variant X8, mRNA	K19526|1|0.0|7099|bta:512656|vacuolar protein sorting-associated protein 13B	-	-	-	gi|528976370|ref|XP_005215694.1|/0/PREDICTED: vacuolar protein sorting-associated protein 13B isoform X4 [Bos taurus]
100313276	1.1	1.1	0	0	0	0	0	0	0	0	0	0	-
100313277	0	0	0	3.01	0	3.05	0	0	0	0	0	7.75	NM_001256578.1	MIR2285A	Bos taurus runt-related transcription factor 1 (RUNX1), mRNA	K08367|1|0.0|882|bta:529631|runt-related transcription factor 1	GO:0031981//nuclear lumen;GO:0005578//proteinaceous extracellular matrix	GO:0001067;GO:0046872//metal ion binding;GO:0008134//transcription factor binding;GO:0001071//nucleic acid binding transcription factor activity;GO:0032550;GO:0042802//identical protein binding;GO:0046983//protein dimerization activity	GO:0043009//chordate embryonic development;GO:0001942//hair follicle development;GO:0002244//hematopoietic progenitor cell differentiation;GO:0007165//signal transduction;GO:0002762//negative regulation of myeloid leukocyte differentiation;GO:0042127//regulation of cell proliferation;GO:0044708//single-organism behavior;GO:0048666//neuron development;GO:0006366//transcription from RNA polymerase …	gi|375151592|ref|NP_001243507.1|/0/runt-related transcription factor 1 [Bos taurus]
100313284	0	0	0	0	0	2.8	0	2.79	0	0	3.73	0	NM_001083396.1	MIR2343	Bos taurus elongation factor Tu GTP binding domain containing 2 (EFTUD2), mRNA	K12852|1|0.0|1890|bta:509425|116 kDa U5 small nuclear ribonucleoprotein component	GO:0005681//spliceosomal complex;GO:0016604//nuclear body	GO:0017111//nucleoside-triphosphatase activity;GO:0032550	GO:0009154//purine ribonucleotide catabolic process;GO:0000377	gi|134085912|ref|NP_001076865.1|/0/116 kDa U5 small nuclear ribonucleoprotein component [Bos taurus]
100313289	2.32	0	0	2.39	0	2.42	0	0	0	0	0	0	-
100313298	0	0	2.92	0	0	0	0	0	0	0	0	0	XR_001496649.1	MIR2449	PREDICTED: Bos taurus uncharacterized LOC107132582 (LOC107132582), ncRNA	K14700|1|9e-09|61.2|chx:102190499|solute carrier family 26 (sulfate anion transporter), member 1	-	-	-	-
100313300	0	0	0	0	0	0	0	0	3.24	0	0	3.87	NM_001101124.1	MIR2456	Bos taurus death-associated protein kinase 3 (DAPK3), mRNA	K08803|1|0.0|818|chx:102176318|death-associated protein kinase [EC:2.7.11.1]	GO:0043231//intracellular membrane-bounded organelle	GO:0032550;GO:0030275//LRR domain binding;GO:0004672//protein kinase activity;GO:0042802//identical protein binding	GO:0012502//induction of programmed cell death;GO:0035556//intracellular signal transduction;GO:0030177//positive regulation of Wnt signaling pathway	gi|431922301|gb|ELK19392.1|/0/Death-associated protein kinase 3 [Pteropus alecto]
100313301	0	2.23	4.47	0	2.3	2.34	2.28	0	0	0	3.11	0	NM_001098065.1	MIR2467	Bos taurus SH3 domain containing ring finger 1 (SH3RF1), mRNA	K12171|1|0.0|1266|bta:528315|E3 ubiquitin-protein ligase SH3RF [EC:2.3.2.27]	GO:0044444//cytoplasmic part	GO:0046872//metal ion binding;GO:0005515//protein binding	GO:0097191//extrinsic apoptotic signaling pathway;GO:0008152//metabolic process	gi|148233096|ref|NP_001091534.1|/0/E3 ubiquitin-protein ligase SH3RF1 [Bos taurus]
100313302	0	0	5.83	0	3	0	2.98	3.03	0	0	0	0	NM_001075401.1	MIR2477	Bos taurus HD domain containing 2 (HDDC2), mRNA	K07023|1|2e-113|410|bta:509282|putative hydrolases of HD superfamily	GO:0043231//intracellular membrane-bounded organelle	GO:0042578//phosphoric ester hydrolase activity;GO:0043169//cation binding	-	gi|440910655|gb|ELR60427.1|/2.69073e-117/HD domain-containing protein 2, partial [Bos mutus]
100313307	0	0	0	0	0	0	0	2.05	0	0	0	0	-
100313309	0	0.82	0.82	0	0	1.71	0	0	0.91	0	0	0	-
100313311	1.09	2.16	0	0	1.11	1.13	1.11	2.25	1.2	0	3	1.44	-
100313316	4.08	0	2.03	2.1	0	0	0	0	0	0	2.82	0	NM_001192432.2	MIR562	Bos taurus RRN3 RNA polymerase I transcription factor homolog (S. cerevisiae) (RRN3), mRNA	K15216|1|0.0|1158|bta:515964|RNA polymerase I-specific transcription initiation factor RRN3	GO:0031981//nuclear lumen	GO:0019899//enzyme binding	GO:0006915//apoptotic process;GO:0022613//ribonucleoprotein complex biogenesis;GO:0043009//chordate embryonic development;GO:0006360//transcription from RNA polymerase I promoter;GO:0042592//homeostatic process;GO:0006997//nucleus organization	gi|329112520|ref|NP_001179361.2|/0/RNA polymerase I-specific transcription initiation factor RRN3 [Bos taurus]
100313317	1.32	0	0	0	0	0	0	0	0	0	0	0	NM_001076137.1	MIR658	Bos taurus ankyrin repeat domain 54 (ANKRD54), mRNA	K18441|1|3e-15|86.3|aqu:100641148|cytohesin	GO:0043231//intracellular membrane-bounded organelle	GO:0019207//kinase regulator activity;GO:0005515//protein binding	GO:0030218//erythrocyte differentiation;GO:0051169//nuclear transport	gi|115497590|ref|NP_001069605.1|/3.03918e-131/ankyrin repeat domain-containing protein 54 [Bos taurus]
100313322	13.47	26.76	13.41	13.83	13.8	0	13.7	0	14.88	0	18.63	0	XR_824010.1	MIR1281	PREDICTED: Bos taurus uncharacterized LOC101902207 (LOC101902207), transcript variant X6, ncRNA	-	-	-	-	-
100313323	0.6	0	0.6	0	0	0.63	0	0	2.66	0	0	2.39	XM_015465103.1	MIR1248-2	PREDICTED: Bos taurus myosin VA (MYO5A), transcript variant X5, mRNA	K10357|1|0.0|3561|bta:541234|myosin V	-	-	-	gi|528966488|ref|XP_005211936.1|/0/PREDICTED: unconventional myosin-Va isoform X5 [Bos taurus]
100313327	2.69	2.68	2.68	2.77	0	0	2.74	0	0	0	0	0	NM_001191419.1	MIR2313	Bos taurus GRAM domain containing 1B (GRAMD1B), mRNA	-	-	-	-	gi|300794177|ref|NP_001178348.1|/0/GRAM domain-containing protein 1B [Bos taurus]
100313330	0	2.48	0	0	0	0	0	0	0	0	3.45	0	NM_001193168.1	MIR2336	Bos taurus vacuolar protein sorting 53 homolog (S. cerevisiae) (VPS53), mRNA	-	GO:0016023//cytoplasmic, membrane-bounded vesicle	-	-	gi|300798530|ref|NP_001180097.1|/0/vacuolar protein sorting-associated protein 53 homolog [Bos taurus]
100313332	4.99	2.48	4.97	7.69	5.11	5.19	5.07	5.17	2.76	7.06	0	13.2	NM_001046541.1	MIR2350	Bos taurus bridging integrator 1 (BIN1), mRNA	K12562|1|0.0|694|bta:614576|amphiphysin	GO:0043231//intracellular membrane-bounded organelle	-	GO:0006897//endocytosis	gi|114052603|ref|NP_001040006.1|/0/myc box-dependent-interacting protein 1 [Bos taurus]
100313333	0	0	0	2.23	0	2.26	0	0	2.4	0	0	0	NM_001192919.1	MIR2355	Bos taurus Kruppel-like factor 7 (ubiquitous) (KLF7), mRNA	K09207|1|7e-162|565|ptr:459900|krueppel-like factor 6/7	GO:0044464	GO:0046914//transition metal ion binding;GO:0097159//organic cyclic compound binding;GO:0001071//nucleic acid binding transcription factor activity	GO:0016358//dendrite development;GO:0006935//chemotaxis;GO:0006351//transcription, DNA-templated	gi|332815303|ref|XP_001138873.2|/6.28835e-161/PREDICTED: Krueppel-like factor 7 [Pan troglodytes]
100313334	3.74	0	0	0	0	0	0	0	0	0	0	0	NM_001205774.1	MIR2362	Bos taurus leucine-rich repeat kinase 1 (LRRK1), mRNA	K08843|1|0.0|3937|bta:513994|leucine-rich repeat kinase 1 [EC:2.7.11.1]	-	GO:0016301//kinase activity;GO:0032550	GO:0035556//intracellular signal transduction	gi|329664878|ref|NP_001192703.1|/0/leucine-rich repeat serine/threonine-protein kinase 1 [Bos taurus]
100313336	0	0	2.31	0	0	0	2.36	0	0	0	0	0	NM_181024.2	MIR2373	Bos taurus peroxisome proliferator-activated receptor gamma (PPARG), mRNA	K08530|1|0.0|984|bom:102265537|peroxisome proliferator-activated receptor gamma	GO:0043231//intracellular membrane-bounded organelle;GO:0044444//cytoplasmic part	GO:0042974//retinoic acid receptor binding;GO:0044212//transcription regulatory region DNA binding;GO:0003713//transcription coactivator activity;GO:0038023//signaling receptor activity;GO:0046914//transition metal ion binding;GO:0000981//RNA polymerase II transcription factor activity, sequence-specific DNA binding	GO:0021700//developmental maturation;GO:0032868//response to insulin;GO:0006915//apoptotic process;GO:0044093;GO:0015031//protein transport;GO:0055094//response to lipoprotein particle;GO:0032799//low-density lipoprotein receptor particle metabolic process;GO:0012502//induction of programmed cell death;GO:0033993//response to lipid;GO:0045444//fat cell differentiation;GO:0010226//response to lith…	gi|30794338|ref|NP_851367.1|/0/peroxisome proliferator-activated receptor gamma [Bos taurus]
100313338	7.93	7.87	0	0	4.06	0	0	0	0	0	5.48	0	NM_001035317.2	MIR2325C	Bos taurus major vault protein (MVP), mRNA	K17266|1|0.0|1610|bta:516456|major vault protein	GO:0043231//intracellular membrane-bounded organelle;GO:0032991//macromolecular complex	-	-	gi|78369428|ref|NP_001030394.1|/0/major vault protein [Bos taurus]
100313340	0	0	0	0	0	0.15	0	0	0	0	0	0	XM_010823285.2	MIR2404-1	PREDICTED: Bos taurus family with sequence similarity 160 member A1 (FAM160A1), transcript variant X3, mRNA	-	-	-	-	gi|194674462|ref|XP_607376.4|/0/PREDICTED: protein FAM160A1 [Bos taurus]
100313341	2.81	11.15	2.79	2.88	5.75	14.6	5.71	0	3.1	3.97	0	3.71	NM_001013599.1	MIR1584	Bos taurus transgelin 2 (TAGLN2), mRNA	K04426|1|2e-20|102|nvi:100123601|mitogen-activated protein kinase kinase kinase 5 [EC:2.7.11.25]	GO:0005635//nuclear envelope;GO:0016020//membrane	GO:0005488	GO:0048513//animal organ development	gi|440909038|gb|ELR58994.1|/6.37189e-114/Transgelin-2, partial [Bos mutus]
100313342	0	1.1	3.38	11.17	8.01	8.16	0.64	3.31	10.28	2.81	8.47	11.39	NM_001098090.1	MIR1843	Bos taurus transportin 3 (TNPO3), mRNA	K15436|1|0.0|1792|bom:102265932|transportin-3	GO:0031981//nuclear lumen	GO:0005488	GO:0006606//protein import into nucleus	gi|148223659|ref|NP_001091559.1|/0/transportin-3 [Bos taurus]
100313343	5.26	0	0	0	0	6.13	4.83	0	0	2.29	0	0	NM_001206918.1	MIR2428	Bos taurus kinesin family member 21A (KIF21A), mRNA	K10395|1|0.0|2978|bta:540076|kinesin family member 4/21/27	-	-	-	gi|332634872|ref|NP_001193847.1|/0/kinesin-like protein KIF21A [Bos taurus]
100313344	0	0	0	2.66	0	0	0	0	0	0	0	0	NM_001076297.1	MIR2436	Bos taurus basic helix-loop-helix family, member e41 (BHLHE41), mRNA	K03730|1|2e-145|518|bta:613907|class B basic helix-loop-helix protein 3	-	GO:0000981//RNA polymerase II transcription factor activity, sequence-specific DNA binding;GO:0046983//protein dimerization activity;GO:0044212//transcription regulatory region DNA binding;GO:0008134//transcription factor binding	GO:0006351//transcription, DNA-templated;GO:0010468//regulation of gene expression;GO:0044707;GO:0048523//negative regulation of cellular process	gi|926692547|ref|XP_013819604.1|/1.0238e-165/PREDICTED: class E basic helix-loop-helix protein 41 [Capra hircus]
100313347	0	0	0	4.93	0	0	0	0	8.97	0	0	0	NM_001206989.1	MIR2457	Bos taurus solute carrier family 22 (organic cation/zwitterion transporter), member 4 (SLC22A4), mRNA	K08202|1|0.0|1041|bta:508155|MFS transporter, OCT family, solute carrier family 22 (organic cation transporter), member 4/5	GO:0044459;GO:0043231//intracellular membrane-bounded organelle;GO:0031224//intrinsic component of membrane	GO:0008028//monocarboxylic acid transmembrane transporter activity;GO:0015298//solute:cation antiporter activity;GO:0019904//protein domain specific binding	GO:0006639//acylglycerol metabolic process;GO:0006577//amino-acid betaine metabolic process	gi|332801052|ref|NP_001193918.1|/0/solute carrier family 22 member 4 [Bos taurus]
100313348	3.06	0	0	0	0	0	0	0	0	0	4.23	0	-
100313350	0	0	0	0	0	0	0	5.37	0	0	0	0	XM_015470290.1	MIR2485	PREDICTED: Bos taurus host cell factor C1 (HCFC1), transcript variant X2, mRNA	K14966|1|0.0|2223|bta:512908|host cell factor	-	-	-	gi|982973116|ref|XP_015317010.1|/0/PREDICTED: host cell factor 1 isoform X1 [Bos taurus]
100313351	0	0	0	0	0	0	1.9	0	0	0	0	0	XM_015465076.1	MIR190A	PREDICTED: Bos taurus talin 2 (TLN2), mRNA	K06271|1|0.0|4276|bta:528252|talin	-	-	-	gi|926702515|ref|XP_005685751.2|/0/PREDICTED: talin-2 [Capra hircus]
100313356	0	2.79	0	0	0	0	0	0	0	0	0	0	XM_015468021.1	MIR2338	PREDICTED: Bos taurus proline, glutamate and leucine rich protein 1 (PELP1), transcript variant X7, mRNA	K16913|1|0.0|950|bom:102286142|proline-, glutamic acid- and leucine-rich protein 1	-	-	-	gi|982956754|ref|XP_015314142.1|/0/PREDICTED: proline-, glutamic acid- and leucine-rich protein 1 isoform X2 [Bos taurus]
100313357	0	2.79	0	2.88	0	0	0	0	0	0	0	0	NM_001102182.1	MIR2406	Bos taurus MAP/microtubule affinity-regulating kinase 2 (MARK2), mRNA	K08798|1|0.0|1390|chx:102178248|MAP/microtubule affinity-regulating kinase [EC:2.7.11.1]	GO:0044448;GO:0016020//membrane;GO:0043231//intracellular membrane-bounded organelle	GO:0032550;GO:0004672//protein kinase activity;GO:0046872//metal ion binding	GO:0007010//cytoskeleton organization;GO:0007166//cell surface receptor signaling pathway;GO:0007409//axonogenesis;GO:0010975//regulation of neuron projection development;GO:0006468//protein phosphorylation;GO:0035088//establishment or maintenance of apical/basal cell polarity;GO:0006950//response to stress;GO:0016477//cell migration;GO:0035556//intracellular signal transduction	gi|594053220|ref|XP_006050909.1|/0/PREDICTED: serine/threonine-protein kinase MARK2 isoform X10 [Bubalus bubalis]
100313358	0	3.72	0	0	3.83	11.68	0	3.87	4.13	0	5.18	4.95	NM_001046557.2	MIR2438	Bos taurus nucleolar protein 12 (NOL12), mRNA	K14851|1|3e-66|254|bta:615252|ribosomal RNA-processing protein 17	-	-	-	gi|114053113|ref|NP_001040022.1|/2.69014e-65/nucleolar protein 12 [Bos taurus]
100313367	0	0	0	0	1.92	0	0	0	2.07	0	0	0	XR_001496404.1	MIR196A-2	PREDICTED: Bos taurus uncharacterized LOC101906996 (LOC101906996), ncRNA	-	-	-	-	-
100313370	0	0	0	1.87	0	1.89	0	0	0	0	0	0	NM_001192591.1	MIR28	Bos taurus LIM domain containing preferred translocation partner in lipoma (LPP), mRNA	K16676|1|0.0|1083|bta:524132|lipoma-prefererred partner	GO:0044424;GO:0005924//cell-substrate adherens junction	GO:0046914//transition metal ion binding	-	gi|300797169|ref|NP_001179520.1|/0/lipoma-preferred partner [Bos taurus]
100313375	0	0	0	0	0	0	3.61	0	0	0	0	0	NM_001075184.2	MIR367	Bos taurus La ribonucleoprotein domain family, member 7 (LARP7), mRNA	K15191|1|0.0|858|bta:505053|La-related protein 7	-	-	-	gi|328802713|ref|NP_001068652.2|/0/la-related protein 7 [Bos taurus]
100313381	0	0	0	0.92	0	0	0	0	0	0	0	0	-
100313384	1.87	0	1.86	5.76	0	0	0	1.94	2.07	0	0	2.47	NM_001243300.1	MIR544B-1	Bos taurus chromodomain helicase DNA binding protein 6 (CHD6), mRNA	K14436|1|0.0|5015|bta:524776|chromodomain-helicase-DNA-binding protein 6 [EC:3.6.4.12]	-	-	-	gi|343168810|ref|NP_001230229.1|/0/chromodomain-helicase-DNA-binding protein 6 [Bos taurus]
100313387	0	0	1.52	0	0	0	0	0	0	0	0	2.02	NM_001191351.1	MIR615	Bos taurus homeobox C5 (HOXC5), mRNA	K09305|1|1e-106|387|phd:102327167|homeobox protein HoxA/B/C5	GO:0031981//nuclear lumen	GO:0001071//nucleic acid binding transcription factor activity;GO:0003677//DNA binding	GO:0003002//regionalization;GO:0001501//skeletal system development;GO:0006351//transcription, DNA-templated	gi|803290067|ref|XP_012004708.1|/9.42038e-106/PREDICTED: homeobox protein Hox-C5 [Ovis aries musimon]
100313393	0	0	0	1.28	0	0	0	0	0	0	0	0	-
100313396	1.37	1.35	2.73	4.23	4.11	2.76	8.19	2.76	6.18	0	1.87	0	NM_001206348.1	MIR1282	Bos taurus small EDRK-rich factor 2 (SERF2), mRNA	-	-	-	-	gi|958717786|ref|XP_014702585.1|/2.09347e-59/PREDICTED: small EDRK-rich factor 2 isoform X2 [Equus asinus]
100313397	4.35	2.16	4.33	2.23	0	0	0	0	0	0	0	2.87	NM_001206502.1	MIR1301	Bos taurus DNA (cytosine-5-)-methyltransferase 3 alpha (DNMT3A), mRNA	K17398|1|0.0|1614|bta:359716|DNA (cytosine-5)-methyltransferase 3A [EC:2.1.1.37]	-	-	-	gi|330417960|ref|NP_001193431.1|/0/DNA (cytosine-5)-methyltransferase 3A [Bos taurus]
100313399	2.93	0	2.92	0	3	9.14	2.98	0	3.24	0	12.15	0	NM_001102018.1	MIR1839	Bos taurus maestro heat-like repeat family member 1 (MROH1), mRNA	-	-	-	-	gi|156120683|ref|NP_001095488.1|/0/maestro heat-like repeat-containing protein family member 1 [Bos taurus]
100313400	0.6	0	0.6	0	0	0.63	0	0	2.66	0	0	2.39	NM_001034044.2	MIR1248-1	Bos taurus eukaryotic translation initiation factor 4A2 (EIF4A2), mRNA	K03257|1|0.0|779|pale:102885896|translation initiation factor 4A	GO:0043234//protein complex;GO:0044444//cytoplasmic part	GO:0032550;GO:0042623//ATPase activity, coupled;GO:0008135//translation factor activity, RNA binding	GO:0006413//translational initiation;GO:0007166//cell surface receptor signaling pathway;GO:0000288//nuclear-transcribed mRNA catabolic process, deadenylation-dependent decay	gi|56605748|ref|NP_001008336.1|/0/eukaryotic initiation factor 4A-II [Rattus norvegicus]
100313401	0	0	1.1	0	0	0	1.12	0	0	0	0	0	XR_821977.2	MIR181A-1	PREDICTED: Bos taurus uncharacterized LOC104974541 (LOC104974541), ncRNA	-	-	-	-	-
100313404	0	0	6.71	6.92	6.9	7.01	0	0	7.44	3.18	0	0	XM_010820824.1	MIR2299	PREDICTED: Bos taurus E3 ubiquitin-protein ligase RNF146-B (LOC788183), mRNA	K15700|1|7e-111|403|bta:788183|E3 ubiquitin-protein ligase RNF146 [EC:2.3.2.27]	-	GO:0005488	GO:0016055//Wnt signaling pathway;GO:0016567//protein ubiquitination	gi|296481870|tpg|DAA23985.1|/6.77882e-110/TPA: ring finger protein 146-like [Bos taurus]
100313405	0	0	2.48	0	0	0	0	0	0	0	0	0	XR_001497734.1	MIR2302	PREDICTED: Bos taurus uncharacterized LOC107133018 (LOC107133018), ncRNA	K06736|1|1e-09|65.9|oas:101122716|cadherin 2, type 1, N-cadherin;K06797|1|1e-09|65.9|oas:101122716|cadherin 4, type 1, R-cadherin;K08111|2|4e-09|64.3|bom:102284894|glypican 5;K17584|4|2e-07|58.5|oas:101113874|phosphorylated CTD-interacting factor 1;K06727|5|7e-07|57.0|oas:101112371|Fc receptor-like protein	-	-	-	gi|833496433|ref|XP_012770936.1|/3.3413e-30/hypothetical protein, conserved [Babesia bigemina]
100313408	0	2.79	0	0	0	0	0	2.91	0	0	0	0	NM_174743.2	MIR2284T	Bos taurus spondin 1, extracellular matrix protein (SPON1), mRNA	K04596|1|1e-33|148|xma:102221541|brain-specific angiogenesis inhibitor 1;K17341|4|1e-33|148|acs:100555616|hemicentin	GO:0031012//extracellular matrix	-	GO:0022610	gi|27807443|ref|NP_777168.1|/0/spondin-1 precursor [Bos taurus]
100313409	24.19	21.96	3.45	7.51	12.49	3.46	6.81	1.27	9.79	5.42	14.36	24.81	NM_001040566.1	MIR2315	Bos taurus ring finger protein 141 (RNF141), mRNA	K15692|1|2e-07|58.9|aec:105149567|E3 ubiquitin-protein ligase RNF13 [EC:2.3.2.27];K13346|3|7e-07|57.4|isc:IscW_ISCW020928|peroxin-10;K10667|4|3e-06|55.1|fab:101822243|E3 ubiquitin-protein ligase RNF8 [EC:2.3.2.27]	-	GO:0046914//transition metal ion binding;GO:0003676//nucleic acid binding	GO:0006351//transcription, DNA-templated	gi|594043040|ref|XP_006046041.1|/4.58701e-139/PREDICTED: RING finger protein 141 isoform X1 [Bubalus bubalis]
100313411	3.96	3.94	3.94	0	4.06	0	8.06	0	0	0	0	0	NM_176637.2	MIR1721	Bos taurus ATPase, H+ transporting, lysosomal V0 subunit a2 (ATP6V0A2), mRNA	K02154|1|0.0|1635|bom:102285852|V-type H+-transporting ATPase subunit a	GO:0031224//intrinsic component of membrane;GO:0030141//secretory granule;GO:0016471//vacuolar proton-transporting V-type ATPase complex	GO:0015077//monovalent inorganic cation transmembrane transporter activity	GO:0015988//energy coupled proton transmembrane transport, against electrochemical gradient	gi|32189332|ref|NP_788810.1|/0/V-type proton ATPase 116 kDa subunit a isoform 2 [Bos taurus]
100313413	0	0	0	0	0	0	0	3.17	0	0	0	0	NM_001046304.1	MIR2331	Bos taurus RAD51 paralog D (RAD51D), mRNA	K10871|1|5e-160|566|bta:529507|RAD51-like protein 3	GO:0043231//intracellular membrane-bounded organelle	GO:0003676//nucleic acid binding;GO:0042623//ATPase activity, coupled;GO:0032550	GO:0006259//DNA metabolic process	gi|594041775|ref|XP_006045430.1|/1.56313e-160/PREDICTED: DNA repair protein RAD51 homolog 4 isoform X4 [Bubalus bubalis]
100313414	0	0	2.16	0	0	2.26	0	2.25	0	0	0	0	NM_001205827.1	MIR2337	Bos taurus SMG6 nonsense mediated mRNA decay factor (SMG6), mRNA	K11124|1|0.0|2439|bta:516411|protein SMG6 [EC:3.1.-.-]	-	-	-	gi|329663345|ref|NP_001192756.1|/0/telomerase-binding protein EST1A [Bos taurus]
100313418	2.81	5.57	5.59	0	2.88	5.84	2.85	0	0	0	0	0	NM_174766.2	MIR2356	Bos taurus tensin 1 (TNS1), mRNA	K18080|1|0.0|3084|bta:286798|tensin	GO:0005924//cell-substrate adherens junction;GO:0043232	GO:0008092//cytoskeletal protein binding	GO:0034329//cell junction assembly	gi|594043873|ref|XP_006046443.1|/0/PREDICTED: tensin-1 isoform X1 [Bubalus bubalis]
100313419	20.6	0	0	24.65	12.69	0	11.31	18.18	55	2.62	0	8.53	NM_001101911.2	MIR2358	Bos taurus regulator of chromosome condensation 2 (RCC2), mRNA	K10615|1|1e-31|141|crg:105340402|E3 ubiquitin-protein ligase HERC4 [EC:2.3.2.26];K10595|5|1e-31|141|api:100167848|E3 ubiquitin-protein ligase HERC2 [EC:2.3.2.26]	GO:0044427;GO:0044444//cytoplasmic part;GO:0031981//nuclear lumen;GO:0015630//microtubule cytoskeleton	-	GO:0007067//mitotic nuclear division	gi|332801056|ref|NP_001095381.2|/0/protein RCC2 [Bos taurus]
100313423	3.55	3.52	0	0	3.63	0	3.61	0	3.92	5.02	0	4.69	NM_001045885.1	MIR2376	Bos taurus TAP binding protein (tapasin) (TAPBP), mRNA	K08058|1|0.0|702|bta:504335|TAP binding protein (tapasin)	GO:0042824//MHC class I peptide loading complex	GO:0046977//TAP binding	GO:0042590//antigen processing and presentation of exogenous peptide antigen via MHC class I;GO:0006950//response to stress	gi|114052697|ref|NP_001039350.1|/0/tapasin precursor [Bos taurus]
100313426	0	0	2.31	0	0	0	0	0	0	0	0	0	NM_001191468.1	MIR2387	Bos taurus GTF2I repeat domain containing 1 (GTF2IRD1), mRNA	K03121|1|0.0|1813|bta:507792|transcription initiation factor TFII-I	GO:0044424	GO:0001071//nucleic acid binding transcription factor activity	GO:0007275//multicellular organism development	gi|300795161|ref|NP_001178397.1|/0/general transcription factor II-I repeat domain-containing protein 1 [Bos taurus]
100313428	0	0	0	0	0	2.34	0	0	0	0	0	0	XM_010826091.2	MIR2398	PREDICTED: Bos taurus pericentriolar material 1 (PCM1), transcript variant X15, mRNA	K16537|1|0.0|3466|bom:102285865|pericentriolar material 1 protein	-	-	-	gi|741903760|ref|XP_010824393.1|/0/PREDICTED: pericentriolar material 1 protein isoform X14 [Bos taurus]
100313430	5.61	0	0	5.76	2.88	0	0	5.81	0	0	0	0	NM_174259.2	MIR2407	Bos taurus calpain 1, (mu/I) large subunit (CAPN1), mRNA	K01367|1|0.0|1443|bta:281661|calpain-1 [EC:3.4.22.52]	GO:0016020//membrane;GO:0044424	GO:0046872//metal ion binding;GO:0004197//cysteine-type endopeptidase activity	GO:0009057//macromolecule catabolic process;GO:0019538//protein metabolic process	gi|27806281|ref|NP_776684.1|/0/calpain-1 catalytic subunit [Bos taurus]
100313431	0	0	0	0	0	0	0	0	2.76	0	0	0	XM_015470134.1	MIR2410	PREDICTED: Bos taurus DEAF1, transcription factor (DEAF1), transcript variant X1, mRNA	K10603|1|8e-12|74.7|lcm:102364558|autoimmune regulator;K15413|2|4e-10|68.9|rro:104656168|nuclear autoantigen Sp-100	GO:0043231//intracellular membrane-bounded organelle	GO:0005488	GO:0033598//mammary gland epithelial cell proliferation;GO:0009987//cellular process	gi|742079331|ref|XP_010844081.1|/2.03505e-96/PREDICTED: deformed epidermal autoregulatory factor 1 homolog, partial [Bison bison bison]
100313435	0	0	5.37	0	0	0	0	5.58	2.98	0	0	7.13	XM_010827687.2	MIR2426	PREDICTED: Bos taurus lysine (K)-specific methyltransferase 2D (KMT2D), mRNA	K09187|1|0.0|4255|bta:506805|histone-lysine N-methyltransferase MLL2 [EC:2.1.1.43]	-	-	-	gi|741877412|ref|XP_010825989.1|/0/PREDICTED: histone-lysine N-methyltransferase 2D [Bos taurus]
100313436	7.93	15.74	19.72	0	0	4.12	0	0	4.38	11.22	5.48	5.24	NM_175796.3	MIR677	Bos taurus ATP synthase, H+ transporting, mitochondrial F1 complex, beta polypeptide (ATP5B), mRNA	K02133|1|0.0|891|bom:102281283|F-type H+-transporting ATPase subunit beta [EC:3.6.3.14]	GO:0033178//proton-transporting two-sector ATPase complex, catalytic domain;GO:0005759//mitochondrial matrix;GO:0005743//mitochondrial inner membrane	GO:0042287//MHC protein binding;GO:0032550;GO:0019829//cation-transporting ATPase activity	GO:0015988//energy coupled proton transmembrane transport, against electrochemical gradient;GO:0006929//substrate-dependent cell migration;GO:0006754//ATP biosynthetic process;GO:0009154//purine ribonucleotide catabolic process;GO:0030641//regulation of cellular pH;GO:0048646//anatomical structure formation involved in morphogenesis	gi|440899482|gb|ELR50779.1|/0/ATP synthase subunit beta, mitochondrial, partial [Bos mutus]
100313438	0	4.96	2.48	0	2.56	0	2.54	0	5.51	0	0	0	NM_174715.1	MIR2440	Bos taurus ribosomal protein L3 (RPL3), mRNA	K02925|1|0.0|790|bta:282688|large subunit ribosomal protein L3e	GO:0030529//intracellular ribonucleoprotein complex;GO:0031981//nuclear lumen	GO:0005198//structural molecule activity	GO:0010467//gene expression	gi|27807287|ref|NP_777140.1|/0/60S ribosomal protein L3 [Bos taurus]
100313439	22.46	11.15	19.56	23.06	2.88	5.84	5.71	20.34	6.2	3.97	0	14.85	-
100313444	0	0	2.16	2.23	0	0	0	0	0	0	0	0	XM_015464399.1	MIR2465	PREDICTED: Bos taurus F-box/LRR-repeat protein 17 (LOC523504), transcript variant X2, mRNA	K10283|1|5e-154|547|rro:104660217|F-box and leucine-rich repeat protein 17	-	-	-	gi|982985832|ref|XP_015319885.1|/3.67342e-167/PREDICTED: LOW QUALITY PROTEIN: F-box/LRR-repeat protein 17 isoform X2 [Bos taurus]
100313446	0	0	6.9	0	0	0	0	0	0	0	0	4.61	-
100313448	2.41	0	0	0	0	0	0	0	0	0	0	0	NM_001199065.1	MIR2482	Bos taurus parkinson protein 2, E3 ubiquitin protein ligase (parkin) (PARK2), mRNA	K04556|1|0.0|944|bta:530858|parkin [EC:2.3.2.27]	GO:0043231//intracellular membrane-bounded organelle	GO:0019787//ubiquitin-like protein transferase activity	-	gi|312261282|ref|NP_001185994.1|/0/E3 ubiquitin-protein ligase parkin [Bos taurus]
100313452	3.74	3.72	0	7.69	3.83	17.52	1.9	3.87	6.2	2.65	5.18	7.42	NM_001105017.1	MIR196B	Bos taurus homeobox A10 (HOXA10), mRNA	K17443|1|2e-48|196|ssc:100620451|homrobox protein Hox-A10	GO:0043231//intracellular membrane-bounded organelle;GO:0043234//protein complex	GO:0001071//nucleic acid binding transcription factor activity;GO:0003677//DNA binding	GO:0048731//system development;GO:0003002//regionalization;GO:0048232//male gamete generation;GO:0035108//limb morphogenesis;GO:0006351//transcription, DNA-templated	gi|640810868|ref|XP_008062034.1|/3.41056e-67/PREDICTED: homeobox protein Hox-A10 [Tarsius syrichta]
100313455	0	0	0	1.06	1.06	0	0	0	0	0	0	0	-
100313456	0	0	0	0	0	0	0	0	0	3.53	0	3.3	XM_001789358.6	MIR584-4	PREDICTED: Bos taurus membrane associated guanylate kinase, WW and PDZ domain containing 1 (MAGI1), mRNA	K05631|1|0.0|2613|bta:783484|atrophin-1 interacting protein 3 (BAI1-associated protein 1);K06786|1|0.0|2613|bta:783484|junctional adhesion molecule 4;K06787|1|0.0|2613|bta:783484|endothelial cell adhesion molecule	-	-	-	gi|296474997|tpg|DAA17112.1|/0/TPA: membrane associated guanylate kinase, WW and PDZ domain containing 1 [Bos taurus]
100313464	5.95	0	10.31	6.06	10.54	0	4.14	0	11.03	0	0	0	NM_001038172.2	MIR2382	Bos taurus phosphoglycolate phosphatase (PGP), mRNA	K19269|1|6e-166|587|bta:538173|phosphoglycolate phosphatase [EC:3.1.3.18 3.1.3.48]	-	GO:0016791//phosphatase activity	GO:0044238//primary metabolic process	gi|84000329|ref|NP_001033261.1|/5.36956e-165/phosphoglycolate phosphatase [Bos taurus]
100313467	0	0	0	0	0	0	0	0	0	0	5.18	0	XR_001496535.1	MIR2284H	PREDICTED: Bos taurus uncharacterized LOC107132532 (LOC107132532), ncRNA	-	-	-	-	-
100313468	2.04	2.03	0	0	2.09	2.12	0	0	4.51	2.89	0	0	XR_001496826.1	MIR2461	PREDICTED: Bos taurus uncharacterized LOC107132650 (LOC107132650), ncRNA	-	-	-	-	-
100313473	3.74	1.86	0	0	0	3.89	1.9	0	0	0	0	2.47	XM_602435.5	MIR452	PREDICTED: Bos taurus gamma-aminobutyric acid (GABA) A receptor, epsilon (GABRE), mRNA	K05185|1|0.0|922|bta:524115|gamma-aminobutyric acid receptor subunit epsilon	-	-	-	gi|296471146|tpg|DAA13261.1|/0/TPA: gamma-aminobutyric acid receptor subunit epsilon-like [Bos taurus]
100313478	0	0	0	0	0	2.42	0	0	0	0	0	0	NM_001075751.1	MIR1343	Bos taurus pyruvate dehydrogenase complex, component X (PDHX), mRNA	K13997|1|0.0|900|bta:517402|dihydrolipoamide dehydrogenase-binding protein of pyruvate dehydrogenase complex	GO:0044429	GO:0016740//transferase activity	GO:0006086//acetyl-CoA biosynthetic process from pyruvate	gi|115496095|ref|NP_001069219.1|/0/pyruvate dehydrogenase protein X component precursor [Bos taurus]
100313482	0	0	0	0	0	0	3.26	0	0	0	0	0	XM_015464373.1	MIR2464	PREDICTED: Bos taurus adhesion G protein-coupled receptor V1 (ADGRV1), mRNA	K18263|1|0.0|1.139e+04|bom:102275942|G-protein coupled receptor 98	-	-	-	gi|741934579|ref|XP_010805905.1|/0/PREDICTED: G-protein coupled receptor 98 [Bos taurus]
100316905	0	0.09	0.17	0.09	0.18	0	0.18	0	0.19	0	0	0	NM_001168706.1	NPM2	Bos taurus nucleophosmin/nucleoplasmin 2 (NPM2), mRNA	K11277|1|2e-70|268|bom:102282176|nucleophosmin 2	GO:0031981//nuclear lumen;GO:0000785//chromatin	-	GO:0051726//regulation of cell cycle;GO:0019953//sexual reproduction;GO:0000279;GO:0032501//multicellular organismal process;GO:0044702//single organism reproductive process;GO:0032502//developmental process	gi|594047142|ref|XP_006047996.1|/1.3351e-72/PREDICTED: fibroblast growth factor 17-like isoform X2 [Bubalus bubalis]
100329207	0	0	0	0	0	0	0	0	0	0	0.18	0	NM_001172041.1	IFNAH	Bos taurus interferon alpha H (IFNAH), mRNA	K05414|1|4e-92|338|bta:100329207|interferon alpha	GO:0044421	GO:0005102//receptor binding	GO:0002252	gi|285012966|ref|NP_001165512.1|/3.37983e-91/interferon alpha-H precursor [Bos taurus]
100335177	0.52	0.47	0.3	0.28	0.38	0.28	0.29	0.28	0.38	0.24	0.13	0.18	XM_015464432.1,XM_015464433.1,XM_015464434.1	LOC100335177	PREDICTED: Bos taurus RNA exonuclease 1 homolog (LOC100335177), transcript variant X3, mRNA	K14570|1|8e-177|578|ptg:102954162|RNA exonuclease 1 [EC:3.1.-.-]	-	-	-	gi|741935098|ref|XP_010806040.1|/0/PREDICTED: RNA exonuclease 1 homolog isoform X2 [Bos taurus]
100335190	0.23	0.11	0.17	0.06	0.18	0.18	0.23	0.06	0.38	0	0	0	XR_001498975.1	LOC100335190	PREDICTED: Bos taurus uncharacterized LOC100335190 (LOC100335190), ncRNA	-	-	-	-	-
100335202	5.3	4.35	5.08	4.51	4.54	5.08	4.67	5.02	5.57	5.3	5.26	5.24	NM_001281905.1	OFD1Y	Bos taurus oral-facial-digital syndrome 1 Y-linked (OFD1Y), mRNA	K16480|1|0.0|1309|phd:102340138|oral-facial-digital syndrome 1 protein	-	-	-	gi|530234646|ref|NP_001268834.1|/0/oral-facial-digital syndrome 1 Y-linked [Bos taurus]
100335204	0	0	0.02	0	0	0.02	0.02	0	0	0	0	0	XM_015463099.1	PRRT4	PREDICTED: Bos taurus proline-rich transmembrane protein 4 (PRRT4), transcript variant X2, mRNA	-	-	-	-	gi|982980883|ref|XP_015318585.1|/0/PREDICTED: LOW QUALITY PROTEIN: proline-rich transmembrane protein 4 isoform X2 [Bos taurus]
100335242	5.44	4.96	4.47	3.6	2.95	3.37	4.83	4.35	4.23	4.7	4.41	3.84	XM_003581672.4,XM_005196027.3,XM_015461941.1	LOC100335242	PREDICTED: Bos taurus zinc finger protein 654 (LOC100335242), transcript variant X3, mRNA	K09229|1|5e-06|56.6|tup:102472297|KRAB and SCAN domains-containing zinc finger protein	GO:0044464;GO:0044464;GO:0044464	-	-	gi|528899391|ref|XP_005196084.1|/0/PREDICTED: zinc finger protein 654 isoform X2 [Bos taurus]
100335268	2.68	2.37	2.04	2.04	2.29	2.13	1.22	2.39	1.89	2.44	2.13	2.41	XM_002705032.2	LOC100335268	PREDICTED: Bos taurus oleosin-B6 (LOC100335268), mRNA	-	-	-	-	gi|528908700|ref|XP_002705078.2|/2.75725e-30/PREDICTED: oleosin-B6 [Bos taurus]
100335299	41.27	42.17	42.96	44.64	42.22	44.03	39.09	38.54	41.41	50.68	47.8	45.33	XM_005194883.3,XM_005194884.3	KIAA0040	PREDICTED: Bos taurus KIAA0040 ortholog (KIAA0040), transcript variant X2, mRNA	-	-	-	-	gi|970706371|ref|XP_015090910.1|/2.98668e-45/PREDICTED: LOW QUALITY PROTEIN: uncharacterized protein KIAA0040-like, partial [Vicugna pacos]
100335300	0.27	0.31	0.32	0.38	0.22	0.37	0.32	0.26	0.29	0.21	0.18	0.28	XM_005195917.3,XM_010824378.2	TMEM212	PREDICTED: Bos taurus transmembrane protein 212 (TMEM212), transcript variant X1, mRNA	-	-	-	-	gi|528899854|ref|XP_005195974.1|/1.07167e-107/PREDICTED: transmembrane protein 212 isoform X2 [Bos taurus]
100335323	0.04	0.07	0	0	0	0.08	0	0.04	0	0.11	0	0.1	XM_015465691.1	ERICH6B	PREDICTED: Bos taurus glutamate rich 6B (ERICH6B), mRNA	-	-	-	-	gi|982940791|ref|XP_015329286.1|/0/PREDICTED: glutamate-rich protein 6B [Bos taurus]
100335357	4.18	3.36	3.68	4.21	3.81	4	2.88	3.1	3.1	2.79	2.55	3.09	XR_001497635.1,XR_001497636.1,XR_001497637.1,XR_227305.3	LOC100335357	PREDICTED: Bos taurus uncharacterized LOC100335357 (LOC100335357), transcript variant X2, ncRNA	-	-	-	-	gi|296481910|tpg|DAA24025.1|/4.07328e-60/TPA: hypothetical protein BOS_12450 [Bos taurus]
100335365	3.29	4.24	3.82	3.4	2.8	4.14	3.53	3.63	3.03	2.32	2.75	2.58	XM_015465351.1	C11H2orf61	PREDICTED: Bos taurus chromosome 11 open reading frame, human C2orf61 (C11H2orf61), mRNA	-	-	-	-	gi|741942961|ref|XP_010808324.1|/7.68168e-99/PREDICTED: uncharacterized protein C2orf61 homolog [Bos taurus]
100335368	0	0.05	0	0	0	0	0.1	0.05	0	0	0	0	NM_001206914.1	HFE2	Bos taurus hemochromatosis type 2 (juvenile) (HFE2), mRNA	K06766|1|3e-175|617|bta:100335368|neogenin;K06847|1|3e-175|617|bta:100335368|RGM domain family	GO:0044464	-	GO:0050794//regulation of cellular process;GO:0006366//transcription from RNA polymerase II promoter	gi|332688224|ref|NP_001193843.1|/2.83043e-174/hemojuvelin precursor [Bos taurus]
100335404	0.47	0.39	0.56	0.58	0.89	0.5	0.35	0.23	0.43	0.17	0.38	0.52	XR_001496688.1,XR_801210.2	LOC100335404	PREDICTED: Bos taurus uncharacterized LOC100335404 (LOC100335404), transcript variant X1, ncRNA	-	-	-	-	gi|296485983|tpg|DAA28098.1|/3.64367e-20/TPA: hypothetical protein BOS_7403 [Bos taurus]
100335435	0.51	0.4	0.42	0.36	0.36	0.39	0.53	0.38	0.24	0.43	0.1	0.42	XM_010825505.2,XM_015469072.1,XM_015469073.1	HSBP1L1	PREDICTED: Bos taurus heat shock factor binding protein 1-like 1 (HSBP1L1), transcript variant X2, mRNA	-	-	-	-	gi|741900980|ref|XP_010823807.1|/3.35532e-35/PREDICTED: heat shock factor-binding protein 1-like protein 1 isoform X3 [Bos taurus]
100335468	0	0.03	0	0	0	0	0	0	0	0	0	0	-
100335482	0	0	0	0	0	0	0	0	0	0	0.02	0	XM_015466919.1	BRINP2	PREDICTED: Bos taurus bone morphogenetic protein/retinoic acid inducible neural-specific 2 (BRINP2), transcript variant X2, mRNA	-	-	-	-	gi|982997012|ref|XP_015322405.1|/0/PREDICTED: LOW QUALITY PROTEIN: BMP/retinoic acid-inducible neural-specific protein 2 isoform X2 [Bos taurus]
100335484	0.07	0.14	0.07	0	0.14	0.21	0	0	0	0	0	0	XM_015462211.1	RIPPLY3	PREDICTED: Bos taurus ripply transcriptional repressor 3 (RIPPLY3), mRNA	K01942|1|1e-07|59.3|bom:102275692|biotin--protein ligase [EC:6.3.4.9 6.3.4.10 6.3.4.11 6.3.4.15]	-	-	-	gi|528938398|ref|XP_003585757.2|/6.80975e-59/PREDICTED: protein ripply3 [Bos taurus]
100335506	0.1	0.11	0.11	0.04	0.04	0.09	0.09	0.13	0.05	0.02	0.02	0.03	XM_002702725.4	ZBTB47	PREDICTED: Bos taurus zinc finger and BTB domain containing 47 (ZBTB47), mRNA	K10518|1|1e-180|637|bta:100335506|zinc finger and BTB domain-containing protein 47	GO:0044464	GO:0097159//organic cyclic compound binding	-	gi|529000979|ref|XP_002707824.2|/1.29257e-179/PREDICTED: LOW QUALITY PROTEIN: zinc finger and BTB domain-containing protein 47 [Bos taurus]
100335533	15.61	14.44	14.73	14.45	12.96	14.83	14.53	14.7	13.39	13.57	13.87	13.82	XM_002702727.5,XM_005196397.3,XM_005196398.3,XM_005196400.3,XM_010825051.2,XM_010825052.2,XM_010825053.2,XM_015468683.1	NKTR	PREDICTED: Bos taurus natural killer cell triggering receptor (NKTR), transcript variant X3, mRNA	K12740|1|0.0|887|bta:100335533|NK-tumor recognition protein	-	GO:0016859//cis-trans isomerase activity;GO:0016859//cis-trans isomerase activity;GO:0016859//cis-trans isomerase activity;GO:0016859//cis-trans isomerase activity;GO:0016859//cis-trans isomerase activity;GO:0016859//cis-trans isomerase activity;GO:0016859//cis-trans isomerase activity;GO:0016859//cis-trans isomerase activity	GO:0044267//cellular protein metabolic process;GO:0044267//cellular protein metabolic process;GO:0044267//cellular protein metabolic process;GO:0044267//cellular protein metabolic process;GO:0044267//cellular protein metabolic process;GO:0044267//cellular protein metabolic process;GO:0044267//cellular protein metabolic process;GO:0044267//cellular protein metabolic process	gi|741899028|ref|XP_010823353.1|/0/PREDICTED: NK-tumor recognition protein isoform X3 [Bos taurus]
[truncated: 20,364 more rows]
