# Supplementary material for: Transcriptomic analysis reveals that enterovirus F strain SWUN-AB001 infection activates JNK/SAPK and p38 MAPK signaling pathways in MDBK cells
Source: BMC Vet Res. 2018 Dec 13;14:395. doi: 10.1186/s12917-018-1721-8 (PMC6293526; doi:10.1186/s12917-018-1721-8)
Supplement: Supplementary file 4 — Table S3. List of the differentially expressed genes in the MDBK cells following infection with EV-F7 at 12 and 24 h post-infection. (XLSX 290 kb) [file 12917_2018_1721_MOESM4_ESM.xlsx]

## Sheet: con-12h vs EV-12h
GeneID	geneLength	Means-Con-12h	Means-EV-12h	log2Ratio(S1/C1)	Up-Down-Regulation(S1/C1)	Probability	transcript_id(s)	Symbol	Description	KEGG Orthology	GO Component	GO Function	GO Process	Blast nr
100848439	11533.2	30.77	0.01	-11.5873	Down	0.703742	XR_229413.3,XR_820748.2	LOC100848439	PREDICTED: Bos taurus uncharacterized LOC100848439 (LOC100848439), transcript variant X2, ncRNA	K08624|1|2e-10|71.6|oas:101119080|a disintegrin and metalloproteinase with thrombospondin motifs 9 [EC:3.4.24.-]	-	-	-	gi|965989271|ref|XP_014957825.1|/1.70255e-09/PREDICTED: LOW QUALITY PROTEIN: A disintegrin and metalloproteinase with thrombospondin motifs 9 isoform X1 [Ovis aries]
511267	1944	140.823	59.22	-1.24973	Down	0.795497	-
789851	2283	166.333	58.3333	-1.51168	Down	0.835239	XM_015466045.1	HRH3	PREDICTED: Bos taurus histamine receptor H3 (HRH3), mRNA	K04151|1|0.0|694|bta:789851|histamine receptor H3	-	-	-	gi|741949205|ref|XP_010810084.1|/0/PREDICTED: histamine H3 receptor [Bos taurus]
101904117	128	35.9967	0.01	-11.8136	Down	0.734787	-
NM_001271625.1	4263	1383.42	556.763	-1.3131	Down	0.912317	-
100336099	634	948.72	449.807	-1.07668	Down	0.898259	XM_002702167.3	RPL19	PREDICTED: Bos taurus ribosomal protein L19 (RPL19), mRNA	K02885|1|9e-47|188|apla:101789885|large subunit ribosomal protein L19e	GO:0015934//large ribosomal subunit	GO:0003676//nucleic acid binding;GO:0005198//structural molecule activity	GO:0006412//translation;GO:0019080;GO:0000956//nuclear-transcribed mRNA catabolic process;GO:0006613//cotranslational protein targeting to membrane	gi|528921281|ref|XP_002702213.2|/5.44384e-57/PREDICTED: 60S ribosomal protein L19 [Bos taurus]
NM_001191373.1	2074	156.717	59.1067	-1.40677	Down	0.821574	-
407125	2157	279.667	866	1.63066	Up	0.917266	NM_001045875.1	EGR1	Bos taurus early growth response 1 (EGR1), mRNA	K09203|1|0.0|796|bta:407125|early growth response protein 1	GO:0043231//intracellular membrane-bounded organelle	GO:0003677//DNA binding	GO:0007166//cell surface receptor signaling pathway;GO:0006366//transcription from RNA polymerase II promoter;GO:0071417//cellular response to organonitrogen compound;GO:0071407//cellular response to organic cyclic compound;GO:0072126//positive regulation of glomerular mesangial cell proliferation;GO:0030098//lymphocyte differentiation;GO:1901700;GO:0048523//negative regulation of cellular process	gi|114052757|ref|NP_001039340.1|/0/early growth response protein 1 [Bos taurus]
540135	1577	443.667	1132.67	1.35218	Up	0.912613	NM_001105631.1	PHLDA1	Bos taurus pleckstrin homology-like domain, family A, member 1 (PHLDA1), mRNA	-	GO:0031981//nuclear lumen;GO:0016020//membrane	GO:0005488	GO:0012501//programmed cell death	gi|594048670|ref|XP_006048724.1|/1.88282e-102/PREDICTED: LOW QUALITY PROTEIN: pleckstrin homology-like domain family A member 1 [Bubalus bubalis]
617091	4497	341.333	722.667	1.08215	Up	0.893131	NM_001078067.1	ENC1	Bos taurus ectodermal-neural cortex 1 (with BTB domain) (ENC1), mRNA	K10462|1|0.0|1164|bta:617091|kelch-like protein 25/37 (ectoderm-neural cortex protein)	GO:0031461//cullin-RING ubiquitin ligase complex;GO:0043232;GO:0034399//nuclear periphery	GO:0008092//cytoskeletal protein binding	GO:0006412//translation;GO:0048731//system development;GO:0010498//proteasomal protein catabolic process;GO:0032446//protein modification by small protein conjugation	gi|118151210|ref|NP_001071535.1|/0/ectoderm-neural cortex protein 1 [Bos taurus]
508105	3590.61	89.6667	184.667	1.04228	Up	0.806433	NM_001192170.1	TNFAIP3	Bos taurus tumor necrosis factor, alpha-induced protein 3 (TNFAIP3), mRNA	K11859|1|0.0|1570|bom:102266726|tumor necrosis factor, alpha-induced protein 3 [EC:3.4.19.12]	GO:0043231//intracellular membrane-bounded organelle;GO:0005815//microtubule organizing center	GO:0016790//thiolester hydrolase activity;GO:0019787//ubiquitin-like protein transferase activity;GO:0019783//ubiquitin-like protein-specific protease activity;GO:0003676//nucleic acid binding;GO:0032182//ubiquitin-like protein binding;GO:0046914//transition metal ion binding;GO:0019899//enzyme binding	GO:0002467//germinal center formation;GO:0002507//tolerance induction;GO:0016579//protein deubiquitination;GO:0032611//interleukin-1 beta production;GO:0042113//B cell activation;GO:0000079//regulation of cyclin-dependent protein serine/threonine kinase activity;GO:0070425;GO:0043433//negative regulation of sequence-specific DNA binding transcription factor activity;GO:0050679//positive regulatio…	gi|300793841|ref|NP_001179099.1|/0/tumor necrosis factor alpha-induced protein 3 [Bos taurus]
540455	1579.33	57	115	1.0126	Up	0.735198	NM_001099109.1	FAM64A	Bos taurus family with sequence similarity 64, member A (FAM64A), mRNA	-	GO:0031981//nuclear lumen	-	-	gi|149642717|ref|NP_001092579.1|/1.57299e-122/protein FAM64A [Bos taurus]
541123	2301	183.333	398.667	1.12071	Up	0.875063	NM_001076257.2	ARRDC3	Bos taurus arrestin domain containing 3 (ARRDC3), mRNA	-	GO:0044424	GO:0031690//adrenergic receptor binding	GO:0040013//negative regulation of locomotion;GO:0031649//heat generation;GO:0009892//negative regulation of metabolic process;GO:0060612//adipose tissue development;GO:0045745//positive regulation of G-protein coupled receptor protein signaling pathway	gi|28972730|dbj|BAC65781.1|/0/mKIAA1376 protein [Mus musculus]
508167	3103	257.667	539.333	1.06567	Up	0.883994	NM_001244181.1,NM_001244182.1	RRM2	Bos taurus ribonucleotide reductase M2 (RRM2), transcript variant 2, mRNA	K10808|1|1e-178|629|bta:508167|ribonucleoside-diphosphate reductase subunit M2 [EC:1.17.4.1]	GO:0043234//protein complex;GO:0043234//protein complex	GO:0046872//metal ion binding;GO:0016728;GO:0046872//metal ion binding;GO:0016728	GO:0009165//nucleotide biosynthetic process;GO:0009132//nucleoside diphosphate metabolic process;GO:0009165//nucleotide biosynthetic process;GO:0009132//nucleoside diphosphate metabolic process	gi|346644878|ref|NP_001231111.1|/0/ribonucleoside-diphosphate reductase subunit M2 isoform 2 [Bos taurus]
526331	3816	233.667	471	1.01128	Up	0.875635	NM_001101127.1	GALNT16	Bos taurus polypeptide N-acetylgalactosaminyltransferase 16 (GALNT16), mRNA	K00710|1|0.0|1089|cfa:480370|polypeptide N-acetylgalactosaminyltransferase [EC:2.4.1.41]	GO:0043231//intracellular membrane-bounded organelle;GO:0031224//intrinsic component of membrane	GO:0016740//transferase activity	GO:0006464//cellular protein modification process	gi|928142337|ref|XP_013971479.1|/0/PREDICTED: polypeptide N-acetylgalactosaminyltransferase 16 isoform X3 [Canis lupus familiaris]
618042	2036.3	613.667	1520.33	1.30886	Up	0.912917	XM_015469399.1	VGF	PREDICTED: Bos taurus VGF nerve growth factor inducible (VGF), transcript variant X2, mRNA	-	-	-	-	gi|983007308|ref|XP_015324885.1|/1.39239e-90/PREDICTED: LOW QUALITY PROTEIN: neurosecretory protein VGF isoform X2 [Bos taurus]
530411	4012.75	98	238.333	1.28213	Up	0.854381	NM_001103098.1	UHRF1	Bos taurus ubiquitin-like with PHD and ring finger domains 1 (UHRF1), mRNA	K10638|1|0.0|1492|bta:530411|E3 ubiquitin-protein ligase UHRF1 [EC:2.3.2.27]	GO:0000785//chromatin;GO:0034399//nuclear periphery	GO:0046914//transition metal ion binding;GO:0042393//histone binding;GO:0019787//ubiquitin-like protein transferase activity;GO:0003690//double-stranded DNA binding	GO:0044763;GO:0006366//transcription from RNA polymerase II promoter;GO:0006513//protein monoubiquitination;GO:0006259//DNA metabolic process	gi|741932583|ref|XP_010805284.1|/0/PREDICTED: E3 ubiquitin-protein ligase UHRF1 isoform X1 [Bos taurus]
281402	2753	309.697	630.38	1.02537	Up	0.886312	NM_174144.2	PIM1	Bos taurus Pim-1 proto-oncogene, serine/threonine kinase (PIM1), mRNA	K04702|1|0.0|639|ecb:100053898|proto-oncogene serine/threonine-protein kinase Pim-1 [EC:2.7.11.1]	GO:0016020//membrane;GO:0043231//intracellular membrane-bounded organelle	GO:0046914//transition metal ion binding;GO:0032550;GO:0005515//protein binding;GO:0004672//protein kinase activity	GO:0006915//apoptotic process;GO:0031657//regulation of cyclin-dependent protein serine/threonine kinase activity involved in G1/S transition of mitotic cell cycle;GO:0044092//negative regulation of molecular function;GO:0032502//developmental process	gi|223712706|gb|ACN22070.1|/0/Pim-1 oncogene 44 kDa isoform [Ovis aries]
504593	3236.01	34.6667	134.333	1.9542	Up	0.832045	NM_001081512.1	SPRY4	Bos taurus sprouty homolog 4 (Drosophila) (SPRY4), mRNA	K17385|1|5e-151|537|mcf:102133431|protein sprouty homolog 4	GO:0001726//ruffle;GO:0044424	GO:0005488	GO:0032502//developmental process;GO:0043405//regulation of MAP kinase activity	gi|676262404|gb|KFO19378.1|/1.65088e-168/Protein sprouty like protein 4 [Fukomys damarensis]

## Sheet: con-24h vs EV-242h
GeneID	geneLength	Means-C2	Means-S2	log2Ratio(S2/C2)	Up-Down-Regulation(S2/C2)	Probability	transcript_id(s)	Symbol	Description	KEGG Orthology	GO Component	GO Function	GO Process	Blast nr
617615	1644	253	117.333	-1.10852	Down	0.84997	NM_001109984.1	CLN6	Bos taurus ceroid-lipofuscinosis, neuronal 6, late infantile, variant (CLN6), mRNA	K12359|1|1e-158|561|bta:617615|ceroid-lipofuscinosis neuronal protein 6	GO:0044432	GO:0042802//identical protein binding	GO:0006022;GO:0050953//sensory perception of light stimulus;GO:0007626//locomotory behavior;GO:0006508//proteolysis;GO:0016125//sterol metabolic process;GO:0009057//macromolecule catabolic process;GO:0006672//ceramide metabolic process;GO:0035751//regulation of lysosomal lumen pH	gi|158341678|ref|NP_001103454.1|/1.27382e-157/ceroid-lipofuscinosis neuronal protein 6 [Bos taurus]
507993	2912	412.24	169.62	-1.28118	Down	0.887437	NM_001014868.1	HABP2	Bos taurus hyaluronan binding protein 2 (HABP2), mRNA	K08648|1|0.0|1172|bta:507993|hyaluronan binding protein 2 [EC:3.4.21.-]	-	GO:0004175//endopeptidase activity	GO:0019538//protein metabolic process	gi|62460436|ref|NP_001014868.1|/0/hyaluronan-binding protein 2 precursor [Bos taurus]
524375	4326.18	320.333	137	-1.2254	Down	0.873788	XM_015463693.1,XM_015463694.1,XM_015463695.1,XM_015463696.1,XM_015463697.1,XM_015463698.1,XM_015463699.1,XM_015463700.1,XM_015463701.1,XM_015463702.1	ALPK1	PREDICTED: Bos taurus alpha kinase 1 (ALPK1), transcript variant X10, mRNA	K08868|1|0.0|1784|bom:102277233|alpha-kinase	-	-	-	gi|982927861|ref|XP_015326998.1|/0/PREDICTED: alpha-protein kinase 1 isoform X2 [Bos taurus]
107131798	3920.44	554.163	187.3	-1.56496	Down	0.905343	XM_015469189.1,XR_001499441.1,XR_001499442.1,XR_001499443.1,XR_001499444.1,XR_001499445.1,XR_001499446.1,XR_001499447.1,XR_001499448.1,XR_001499449.1,XR_001499450.1,XR_001499451.1,XR_001499452.1,XR_001499453.1,XR_001499454.1	LOC107131798	PREDICTED: Bos taurus uncharacterized LOC107131798 (LOC107131798), transcript variant X15, misc_RNA	-	-	-	-	gi|982965890|ref|XP_015315646.1|/2.39904e-64/PREDICTED: uncharacterized protein LOC107131798 [Bos taurus]
101902412	2080	115.333	46.6667	-1.30535	Down	0.781671	XM_005198895.3	ANGPTL8	PREDICTED: Bos taurus angiopoietin like 8 (ANGPTL8), mRNA	-	-	-	-	gi|742218541|ref|XP_010826631.1|/9.32705e-79/PREDICTED: betatrophin [Bison bison bison]
527061	4640	103.333	28.3333	-1.86673	Down	0.806993	XM_015467604.1	ZNF541	PREDICTED: Bos taurus zinc finger protein 541 (ZNF541), mRNA	K09228|1|6e-15|86.7|ocu:100352875|KRAB domain-containing zinc finger protein	-	-	-	gi|982954057|ref|XP_015313711.1|/0/PREDICTED: zinc finger protein 541 [Bos taurus]
104976281	5068	8205.68	2008.89	-2.03022	Down	0.92469	XR_822134.2	LOC104976281	PREDICTED: Bos taurus uncharacterized LOC104976281 (LOC104976281), ncRNA	-	-	-	-	gi|440912227|gb|ELR61814.1|/6.64858e-15/hypothetical protein M91_08065 [Bos mutus]
280798	3682.07	2282	1083.67	-1.07438	Down	0.9002	NM_173913.2	GAA	Bos taurus glucosidase, alpha; acid (GAA), mRNA	K12316|1|0.0|1889|bta:280798|lysosomal alpha-glucosidase [EC:3.2.1.20]	GO:0005764//lysosome	GO:0004558//alpha-1,4-glucosidase activity;GO:0005488	GO:0050905//neuromuscular process;GO:0008016//regulation of heart contraction;GO:0003011//involuntary skeletal muscle contraction;GO:0019725//cellular homeostasis;GO:0051651//maintenance of location in cell;GO:0003208//cardiac ventricle morphogenesis;GO:0007033//vacuole organization;GO:0044708//single-organism behavior;GO:0005977//glycogen metabolic process	gi|27806889|ref|NP_776338.1|/0/lysosomal alpha-glucosidase precursor [Bos taurus]
282337	1807	96.5267	43.9933	-1.13364	Down	0.731557	NM_174593.2	RASSF2	Bos taurus Ras association (RalGDS/AF-6) domain family member 2 (RASSF2), mRNA	K09851|1|4e-174|613|bta:282337|Ras association domain-containing protein 2/4	-	-	-	gi|27807071|ref|NP_777018.1|/4.16532e-173/ras association domain-containing protein 2 [Bos taurus]
616240	4286.24	347.747	171.757	-1.01767	Down	0.862322	XM_015467136.1,XM_015467137.1	BCL7A	PREDICTED: Bos taurus B-cell CLL/lymphoma 7A (BCL7A), transcript variant X2, mRNA	-	-	-	-	gi|594684191|ref|XP_007189627.1|/9.54581e-79/PREDICTED: B-cell CLL/lymphoma 7 protein family member A isoform X2 [Balaenoptera acutorostrata scammoni]
104974073	1784	105.333	47.3333	-1.15403	Down	0.750259	XR_817888.2	LOC104974073	PREDICTED: Bos taurus uncharacterized LOC104974073 (LOC104974073), ncRNA	-	-	-	-	-
100140560	2528.98	658.347	320.733	-1.03747	Down	0.886453	XM_003583441.4,XM_015467589.1,XM_015467590.1,XM_015467591.1,XM_015467592.1,XM_015467593.1,XM_015467594.1,XM_015467595.1,XR_001498571.1	FBXO46	PREDICTED: Bos taurus F-box protein 46 (FBXO46), transcript variant X9, misc_RNA	K10320|1|0.0|982|bom:102283320|F-box protein 46	-	-	-	gi|359075668|ref|XP_003587323.1|/0/PREDICTED: F-box only protein 46 [Bos taurus]
533445	6142	6291.55	2650.26	-1.24728	Down	0.909493	NM_001206705.1	ARNT2	Bos taurus aryl-hydrocarbon receptor nuclear translocator 2 (ARNT2), mRNA	K15589|1|0.0|1265|bta:533445|aryl hydrocarbon receptor nuclear translocator 2	GO:0043231//intracellular membrane-bounded organelle;GO:0043234//protein complex	GO:0005102//receptor binding;GO:0060089;GO:0001071//nucleic acid binding transcription factor activity;GO:0046983//protein dimerization activity;GO:0003676//nucleic acid binding	GO:0006366//transcription from RNA polymerase II promoter;GO:0008283//cell proliferation;GO:0043627//response to estrogen;GO:0006915//apoptotic process;GO:0043009//chordate embryonic development;GO:0007154//cell communication;GO:0006950//response to stress;GO:0007399//nervous system development	gi|332000000|ref|NP_001193634.1|/0/aryl hydrocarbon receptor nuclear translocator 2 [Bos taurus]
107133316	2400	70.9067	26.1967	-1.43654	Down	0.713186	XR_001498434.1	LOC107133316	PREDICTED: Bos taurus uncharacterized LOC107133316 (LOC107133316), ncRNA	-	-	-	-	-
540848	2954.95	104.017	46.5067	-1.16131	Down	0.747925	NM_001103307.1	B3GNT6	Bos taurus UDP-GlcNAc:betaGal beta-1,3-N-acetylglucosaminyltransferase 6 (core 3 synthase) (B3GNT6), mRNA	K00739|1|0.0|717|bta:540848|acetylgalactosaminyl-O-glycosyl-glycoprotein beta-1,3-N-acetylglucosaminyltransferase [EC:2.4.1.147]	GO:0012505//endomembrane system;GO:0043231//intracellular membrane-bounded organelle;GO:0031224//intrinsic component of membrane	GO:0008375//acetylglucosaminyltransferase activity	GO:0016266//O-glycan processing	gi|157074130|ref|NP_001096777.1|/0/acetylgalactosaminyl-O-glycosyl-glycoprotein beta-1,3-N-acetylglucosaminyltransferase [Bos taurus]
104975091	2306	100.98	42.35	-1.25364	Down	0.754946	XR_819422.2	LOC104975091	PREDICTED: Bos taurus uncharacterized LOC104975091 (LOC104975091), ncRNA	K15196|1|2e-10|70.1|bta:618161|transcription factor IIIB 90 kDa subunit;K12347|2|2e-08|63.9|oas:101116391|natural resistance-associated macrophage protein;K10838|3|1e-07|61.2|oas:101109650|xeroderma pigmentosum group C-complementing protein;K19529|4|4e-07|59.3|bta:784000|synaptonemal complex protein 2;K13712|5|6e-07|58.9|oas:101109528|phosphatidylinositol-4-phosphate 5-kinase-like protein 1 [EC:2…	-	-	-	gi|965997221|ref|XP_014958786.1|/4.23311e-11/PREDICTED: LOW QUALITY PROTEIN: type I inositol 1,4,5-trisphosphate 5-phosphatase isoform X1 [Ovis aries]
281685	2538	676.967	298.137	-1.18311	Down	0.895209	NM_174270.2	CHRM3	Bos taurus cholinergic receptor, muscarinic 3 (CHRM3), mRNA	K04131|1|0.0|1186|oas:443189|muscarinic acetylcholine receptor M3	GO:0044459;GO:0031224//intrinsic component of membrane;GO:0097060//synaptic membrane	GO:0008227//G-protein coupled amine receptor activity	GO:0006939//smooth muscle contraction	gi|742203294|ref|XP_010858423.1|/0/PREDICTED: muscarinic acetylcholine receptor M3 [Bison bison bison]
100140586	2962	138.003	68.1767	-1.01735	Down	0.772495	XM_015463076.1	LOC100140586	PREDICTED: Bos taurus uncharacterized LOC100140586 (LOC100140586), mRNA	K08474|1|2e-24|117|bom:102286375|taste receptor type 2;K17086|2|9e-24|89.7|bta:509946|transmembrane 9 superfamily member 2/4	GO:0031224//intrinsic component of membrane	GO:0004888//transmembrane signaling receptor activity	GO:0007606//sensory perception of chemical stimulus	gi|296488385|tpg|DAA30498.1|/2.50336e-75/TPA: hypothetical protein BOS_4399 [Bos taurus]
100140532	8899	108.567	50.2167	-1.11234	Down	0.748685	XM_005192400.3	ANKRD63	PREDICTED: Bos taurus ankyrin repeat domain 63 (ANKRD63), mRNA	K05858|1|9e-20|103|lve:103086280|phosphatidylinositol phospholipase C, beta [EC:3.1.4.11];K10799|2|2e-14|85.9|bmor:101740141|tankyrase [EC:2.4.2.30]	-	-	-	gi|431896130|gb|ELK05548.1|/4.09976e-167/Ankyrin repeat domain-containing protein 50 [Pteropus alecto]
107131406	3325.75	99.2733	32.16	-1.62614	Down	0.788371	XM_015468045.1,XM_015468046.1,XM_015468047.1	LOC107131406	PREDICTED: Bos taurus RING finger protein 186-like (LOC107131406), transcript variant X2, mRNA	K11983|1|5e-06|56.2|gfr:102042071|E3 ubiquitin-protein ligase RNF182 [EC:2.3.2.27]	-	-	-	gi|296476644|tpg|DAA18759.1|/1.19589e-80/TPA: A030009H04Rik-like [Bos taurus]
541012	3874.1	157.333	38.3333	-2.03715	Down	0.860273	NM_001105431.1	TCP11L2	Bos taurus t-complex 11, testis-specific-like 2 (TCP11L2), mRNA	-	-	-	-	gi|157427986|ref|NP_001098901.1|/0/T-complex protein 11-like protein 2 [Bos taurus]
107133475	9688.1	2270.68	1056.93	-1.10324	Down	0.901479	-
529298	5719.59	92.4233	41.7633	-1.14602	Down	0.725922	XM_005194462.3,XM_005194463.3,XM_005194465.3,XM_015466182.1,XM_015466183.1,XR_001497897.1	L3MBTL1	PREDICTED: Bos taurus l(3)mbt-like 1 (Drosophila) (L3MBTL1), transcript variant X2, misc_RNA	K11461|1|3e-46|190|tca:654967|polycomb protein SCMH1	-	-	-	gi|528914068|ref|XP_005194520.1|/0/PREDICTED: lethal(3)malignant brain tumor-like protein 1 isoform X2 [Bos taurus]
517063	4630.97	2088.05	817.297	-1.35322	Down	0.911926	NM_001077933.2	AK4	Bos taurus adenylate kinase 4 (AK4), mRNA	K00939|1|1e-126|456|bta:517063|adenylate kinase [EC:2.7.4.3]	GO:0044429	GO:0032550;GO:0016776//phosphotransferase activity, phosphate group as acceptor;GO:0019205//nucleobase-containing compound kinase activity	GO:0009150//purine ribonucleotide metabolic process	gi|594070184|ref|XP_006058980.1|/4.60835e-150/PREDICTED: adenylate kinase 4, mitochondrial [Bubalus bubalis]
NM_001192345.1	6724	263.543	110.307	-1.25652	Down	0.864871	-
618649	9092.57	905	444	-1.02736	Down	0.891668	XM_005197378.3,XM_010826361.2,XM_015470104.1,XM_015470105.1,XM_015470106.1,XM_015470107.1,XM_015470108.1	SHANK2	PREDICTED: Bos taurus SH3 and multiple ankyrin repeat domains 2 (SHANK2), transcript variant X7, mRNA	K15009|1|0.0|3132|bta:618649|SH3 and multiple ankyrin repeat domains protein	-	-	-	gi|982972438|ref|XP_015316873.1|/0/PREDICTED: SH3 and multiple ankyrin repeat domains protein 2 isoform X4 [Bos taurus]
100125317	4816.1	2546.75	1211.5	-1.07186	Down	0.900433	NM_001103348.1	ERO1A	Bos taurus ERO1-like (S. cerevisiae) (ERO1A), mRNA	K10950|1|0.0|933|bta:100125317|ERO1-like protein alpha [EC:1.8.4.-]	GO:0044432;GO:0031090//organelle membrane	GO:0000166//nucleotide binding;GO:0016667//oxidoreductase activity, acting on a sulfur group of donors;GO:0016862//intramolecular oxidoreductase activity, interconverting keto- and enol-groups	GO:0006984//ER-nucleus signaling pathway;GO:0051283//negative regulation of sequestering of calcium ion;GO:0006091//generation of precursor metabolites and energy;GO:0045444//fat cell differentiation;GO:0034976//response to endoplasmic reticulum stress;GO:0009628//response to abiotic stimulus;GO:0036211//protein modification process;GO:0051084//'de novo' posttranslational protein folding	gi|157074206|ref|NP_001096818.1|/0/ERO1-like protein alpha precursor [Bos taurus]
107133139	4128	199.017	78.65	-1.33937	Down	0.850023	XR_001498039.1	LOC107133139	PREDICTED: Bos taurus uncharacterized LOC107133139 (LOC107133139), ncRNA	K00826|1|6e-10|69.7|chx:102186149|branched-chain amino acid aminotransferase [EC:2.6.1.42];K17086|2|6e-10|69.7|bta:509946|transmembrane 9 superfamily member 2/4;K08474|4|2e-08|65.1|bom:102286375|taste receptor type 2;K09228|5|2e-08|65.1|bta:509250|KRAB domain-containing zinc finger protein	-	-	-	gi|965968435|ref|XP_014955304.1|/4.09054e-10/PREDICTED: interferon regulatory factor 8-like isoform X2 [Ovis aries]
538952	1631.36	384	135.667	-1.50104	Down	0.894494	NM_001205521.1	PRR15	Bos taurus proline rich 15 (PRR15), mRNA	-	-	-	-	gi|329664900|ref|NP_001192450.1|/7.10688e-40/proline-rich protein 15 [Bos taurus]
524212	13020.6	3288.17	1335.01	-1.30044	Down	0.910334	XM_010825751.2	GRIN2A	PREDICTED: Bos taurus glutamate receptor, ionotropic, N-methyl D-aspartate 2A (GRIN2A), transcript variant X2, mRNA	K05209|1|0.0|2298|bta:524212|glutamate receptor ionotropic, NMDA 2A	-	-	-	gi|983006954|ref|XP_010824053.2|/0/PREDICTED: glutamate receptor ionotropic, NMDA 2A isoform X2 [Bos taurus]
107131892	2500	101.04	34.4433	-1.55263	Down	0.783568	XR_001499667.1	LOC107131892	PREDICTED: Bos taurus uncharacterized LOC107131892 (LOC107131892), ncRNA	-	-	-	-	-
615833	663	185.213	88.8867	-1.05915	Down	0.816688	NM_001078054.2	IFITM2	Bos taurus interferon induced transmembrane protein 2 (1-8D) (IFITM2), mRNA	K06566|1|7e-66|251|bta:615833|interferon induced transmembrane protein	GO:0031224//intrinsic component of membrane	-	GO:0050896//response to stimulus	gi|118151192|ref|NP_001071522.1|/6.08298e-65/interferon induced transmembrane protein 2 (1-8D) [Bos taurus]
100140500	3239	780.667	337	-1.21196	Down	0.898733	XM_010823177.2,XM_010823178.2	SAMD11	PREDICTED: Bos taurus sterile alpha motif domain containing 11 (SAMD11), transcript variant X2, mRNA	K10603|1|9e-11|72.0|lcm:102364558|autoimmune regulator;K11457|2|2e-07|56.2|xma:102227010|polyhomeotic-like protein 2;K15413|4|6e-07|59.3|mcf:102147042|nuclear autoantigen Sp-100	-	-	-	gi|982948489|ref|XP_010811750.2|/0/PREDICTED: sterile alpha motif domain-containing protein 11 isoform X2 [Bos taurus]
539739	7474	147.583	73.53	-1.00512	Down	0.782038	NM_001191378.1	KCND3	Bos taurus potassium voltage-gated channel, Shal-related subfamily, member 3 (KCND3), mRNA	K04893|1|0.0|1183|bom:102285468|potassium voltage-gated channel Shal-related subfamily D member 3	-	-	-	gi|300798558|ref|NP_001178307.1|/0/potassium voltage-gated channel subfamily D member 3 precursor [Bos taurus]
519758	674	897.053	384.897	-1.22072	Down	0.901739	NM_001035334.1	ATP1B1	Bos taurus ATPase, Na+/K+ transporting, beta 1 polypeptide (ATP1B1), mRNA	K01540|1|1e-72|274|bta:519758|sodium/potassium-transporting ATPase subunit beta	GO:0005887//integral component of plasma membrane	-	GO:0030001//metal ion transport	gi|78369470|ref|NP_001030411.1|/9.05249e-72/sodium/potassium-transporting ATPase subunit beta-1 [Bos taurus]
532960	3947.27	279.177	135.667	-1.04111	Down	0.850962	XM_015463828.1,XM_612186.8,XR_001496643.1	KLHL8	PREDICTED: Bos taurus kelch like family member 8 (KLHL8), transcript variant X2, misc_RNA	K10446|1|0.0|1214|bacu:103003678|kelch-like protein 8	-	-	-	gi|296486379|tpg|DAA28492.1|/0/TPA: KIAA1378 protein-like [Bos taurus]
514512	1278.96	137.667	48.3333	-1.51009	Down	0.823754	NM_001040528.2	TMEM116	Bos taurus transmembrane protein 116 (TMEM116), mRNA	-	-	-	-	gi|528988672|ref|XP_005217883.1|/1.28514e-86/PREDICTED: transmembrane protein 116 isoform X6 [Bos taurus]
523846	5130	67	18.3333	-1.86969	Down	0.735814	NM_001101115.1	SPOCK2	Bos taurus sparc/osteonectin, cwcv and kazal-like domains proteoglycan (testican) 2 (SPOCK2), mRNA	K08136|1|0.0|716|bta:523846|sparc/osteonectin, cwcv and kazal-like domains proteoglycan (testican)	GO:0031012//extracellular matrix	GO:0046872//metal ion binding;GO:0097367//carbohydrate derivative binding	GO:0018149//peptide cross-linking;GO:0043062//extracellular structure organization;GO:0007399//nervous system development;GO:0030154//cell differentiation;GO:0007154//cell communication;GO:0010810//regulation of cell-substrate adhesion	gi|989969770|ref|XP_006915599.2|/0/PREDICTED: testican-2 [Pteropus alecto]
522864	4902.49	411	168	-1.29068	Down	0.88783	XM_005193689.3,XM_005193690.3,XM_005193691.2,XM_005193692.3,XM_005193694.3,XM_005193696.3,XM_005193697.2,XM_015465097.1,XM_015465098.1,XM_601152.7,XR_001497367.1	FAM214A	PREDICTED: Bos taurus family with sequence similarity 214 member A (FAM214A), transcript variant X11, misc_RNA	-	-	-	-	gi|982937288|ref|XP_015328685.1|/0/PREDICTED: protein FAM214A isoform X2 [Bos taurus]
530951	4506	123.823	60.3433	-1.03702	Down	0.759159	-
101902809	3922	107.927	47.0733	-1.19707	Down	0.758604	XR_229717.3,XR_229718.3	LOC101902809	PREDICTED: Bos taurus uncharacterized LOC101902809 (LOC101902809), transcript variant X1, ncRNA	K10838|1|9e-08|62.4|oas:101109650|xeroderma pigmentosum group C-complementing protein;K17086|2|1e-06|58.5|bta:509946|transmembrane 9 superfamily member 2/4	-	-	-	gi|965788724|ref|XP_014961252.1|/1.44865e-09/PREDICTED: uncharacterized protein LOC106992064 [Ovis aries musimon]
104968668	2078	162.943	73.54	-1.14777	Down	0.812243	XM_015468878.1	LOC104968668	PREDICTED: Bos taurus kinesin-like protein KIF6 (LOC104968668), mRNA	K10397|1|9e-113|410|bom:102264957|kinesin family member 6/9	-	-	-	gi|742160074|ref|XP_010847004.1|/1.16413e-113/PREDICTED: kinesin-like protein KIF6 [Bison bison bison]
540619	2839	91.98	45.0833	-1.02873	Down	0.706379	NM_001083498.1	RHOJ	Bos taurus ras homolog family member J (RHOJ), mRNA	K07864|1|8e-115|417|oas:101107285|Ras homolog gene family, member J	GO:0044464	GO:0032550	GO:0022604//regulation of cell morphogenesis;GO:0007010//cytoskeleton organization;GO:0007265//Ras protein signal transduction	gi|594034856|ref|XP_006042123.1|/1.527e-114/PREDICTED: rho-related GTP-binding protein RhoJ [Bubalus bubalis]
104970973	2860	77.9567	23.0067	-1.76062	Down	0.755089	XR_001495756.1	LOC104970973	PREDICTED: Bos taurus uncharacterized LOC104970973 (LOC104970973), ncRNA	-	-	-	-	-
539369	5791.79	3925.67	1388.33	-1.49958	Down	0.916533	NM_001205660.1	NRP1	Bos taurus neuropilin 1 (NRP1), mRNA	K06724|1|0.0|1832|bta:539369|neuropilin 1	GO:0016020//membrane;GO:0005882//intermediate filament;GO:0044444//cytoplasmic part	GO:0005515//protein binding;GO:0004714//transmembrane receptor protein tyrosine kinase activity	GO:0001934//positive regulation of protein phosphorylation;GO:0001525//angiogenesis;GO:0035728//response to hepatocyte growth factor;GO:0043542//endothelial cell migration;GO:0007169//transmembrane receptor protein tyrosine kinase signaling pathway;GO:0022610;GO:0006935//chemotaxis;GO:0021559//trigeminal nerve development;GO:0048483//autonomic nervous system development;GO:0030517//negative regul…	gi|329663966|ref|NP_001192589.1|/0/neuropilin-1 precursor [Bos taurus]
616169	1581	252.667	113.333	-1.15666	Down	0.853994	NM_001034789.2	TCTA	Bos taurus T-cell leukemia translocation altered (TCTA), mRNA	-	GO:0031224//intrinsic component of membrane	-	-	gi|77736558|ref|NP_001029961.1|/1.98554e-43/T-cell leukemia translocation-altered gene protein homolog [Bos taurus]
107131455	2651	244.383	112.41	-1.12038	Down	0.848091	XM_015467712.1	LOC107131455	PREDICTED: Bos taurus uncharacterized LOC107131455 (LOC107131455), mRNA	K05249|1|2e-12|77.0|clv:102094581|neuromedin U;K17879|2|2e-11|73.9|ccw:104687527|peroxisomal coenzyme A diphosphatase NUDT7 [EC:3.6.1.-];K12019|3|1e-08|64.7|ngi:103739296|tripartite motif-containing protein 43/48/49/64/77	-	-	-	gi|982954706|ref|XP_015313819.1|/0/PREDICTED: uncharacterized protein LOC107131455 [Bos taurus]
511299	4238	263.317	112.803	-1.22299	Down	0.862483	NM_001075508.1	SETMAR	Bos taurus SET domain without mariner transposase fusion (SETMAR), mRNA	K11433|1|0.0|650|bta:511299|histone-lysine N-methyltransferase SETMAR [EC:2.1.1.43]	GO:0043232;GO:0043231//intracellular membrane-bounded organelle	GO:0046914//transition metal ion binding;GO:0003676//nucleic acid binding;GO:0016279//protein-lysine N-methyltransferase activity	GO:0006310//DNA recombination	gi|942055671|ref|XP_014333839.1|/0/PREDICTED: LOW QUALITY PROTEIN: histone-lysine N-methyltransferase SETMAR [Bos mutus]
520599	1855.15	113	38	-1.57225	Down	0.801876	NM_001102060.2	TBC1D10C	Bos taurus TBC1 domain family, member 10C (TBC1D10C), mRNA	K18341|1|8e-18|94.7|aml:100469773|TBC1 domain family member 1	GO:0044464	-	-	gi|156120767|ref|NP_001095530.1|/0/carabin [Bos taurus]
104973383	2742	206.2	87.9967	-1.22852	Down	0.84446	XR_819109.2	LOC104973383	PREDICTED: Bos taurus uncharacterized LOC104973383 (LOC104973383), ncRNA	K10838|1|3e-06|57.0|oas:101109650|xeroderma pigmentosum group C-complementing protein;K04358|2|7e-06|45.1|oas:780460|fibroblast growth factor;K04362|2|7e-06|45.1|oas:780460|fibroblast growth factor receptor 1 [EC:2.7.10.1];K05093|2|7e-06|45.1|oas:780460|fibroblast growth factor receptor 2 [EC:2.7.10.1];K05094|2|7e-06|45.1|oas:780460|fibroblast growth factor receptor 3 [EC:2.7.10.1];K05095|2|7e-06…	-	-	-	gi|741975733|ref|XP_010818100.1|/1.15489e-10/PREDICTED: peroxisomal N(1)-acetyl-spermine/spermidine oxidase isoform X5 [Bos taurus]
535951	10915	5043.57	2268.5	-1.15271	Down	0.905066	XM_616068.6	ITGA1	PREDICTED: Bos taurus integrin subunit alpha 1 (ITGA1), mRNA	K06480|1|0.0|2328|bta:535951|integrin alpha 1	-	-	-	gi|528922189|ref|XP_616068.4|/0/PREDICTED: integrin alpha-1 [Bos taurus]
534119	2193.26	615.443	263.82	-1.22207	Down	0.895791	NM_001192800.1	DTNB	Bos taurus dystrobrevin, beta (DTNB), mRNA	K10366|1|2e-47|193|lgi:LOTGIDRAFT_169302|dystrophin	GO:0044424	GO:0046914//transition metal ion binding	-	gi|987415780|ref|XP_015396052.1|/0/PREDICTED: dystrobrevin beta isoform X9 [Panthera tigris altaica]
529757	1976	83.56	36.2767	-1.20377	Down	0.716853	XM_002702874.3,XM_010825334.1	LTB	PREDICTED: Bos taurus lymphotoxin beta (LTB), transcript variant X2, mRNA	K03157|1|8e-102|353|oas:101122820|lymphotoxin beta (TNF superfamily, member 3)	GO:0044421	GO:0032813//tumor necrosis factor receptor superfamily binding	GO:0048534//hematopoietic or lymphoid organ development;GO:0008544//epidermis development;GO:0042090	gi|296474327|tpg|DAA16442.1|/2.12582e-120/TPA: lymphotoxin beta (TNF superfamily, member 3) [Bos taurus]
100335642	6766	468.337	195.093	-1.26338	Down	0.890469	XM_002704784.4,XR_001496697.1	LOC100335642	PREDICTED: Bos taurus zinc finger protein 177 (LOC100335642), transcript variant X2, misc_RNA	K09228|1|2e-104|384|bacu:103001152|KRAB domain-containing zinc finger protein	-	-	-	gi|594631072|ref|XP_007169075.1|/5.65267e-99/PREDICTED: zinc finger protein 558-like isoform X1 [Balaenoptera acutorostrata scammoni]
101907485	2590	96.4433	40.0333	-1.26848	Down	0.749571	XR_228455.3	LOC101907485	PREDICTED: Bos taurus uncharacterized LOC101907485 (LOC101907485), ncRNA	-	-	-	-	gi|440897362|gb|ELR49073.1|/3.25775e-07/hypothetical protein M91_10594, partial [Bos mutus]
511769	7024.93	1286	607	-1.08312	Down	0.897544	NM_001077907.1	ABCC5	Bos taurus ATP-binding cassette, sub-family C (CFTR/MRP), member 5 (ABCC5), mRNA	K05668|1|1e-118|429|bta:511769|ATP-binding cassette, subfamily C (CFTR/MRP), member 5	-	GO:0032550	-	gi|556772953|ref|XP_005981639.1|/2.58385e-118/PREDICTED: multidrug resistance-associated protein 5 isoform X4 [Pantholops hodgsonii]
104973491	7680	237.333	97.3567	-1.28556	Down	0.859316	XR_815150.2	LOC104973491	PREDICTED: Bos taurus uncharacterized LOC104973491 (LOC104973491), ncRNA	-	-	-	-	-
536445	1953	166	82.3333	-1.01163	Down	0.797896	XM_015469296.1	LOC536445	PREDICTED: Bos taurus glutamate receptor ionotropic, NMDA 2A-like (LOC536445), mRNA	K05209|1|2e-64|249|bom:102283831|glutamate receptor ionotropic, NMDA 2A	-	-	-	gi|62088970|dbj|BAD92932.1|/3.99938e-68/N-methyl-D-aspartate receptor subunit 2A precursor variant [Homo sapiens]
107133080	1008	62.3333	19	-1.714	Down	0.714509	XR_001497883.1	LOC107133080	PREDICTED: Bos taurus uncharacterized LOC107133080 (LOC107133080), ncRNA	-	-	-	-	-
107131309	863.09	137.497	67.5667	-1.02501	Down	0.772933	XM_015469315.1,XM_015469316.1	LOC107131309	PREDICTED: Bos taurus serine/threonine-protein phosphatase CPPED1-like (LOC107131309), transcript variant X2, mRNA	-	-	GO:0043169//cation binding;GO:0003824//catalytic activity;GO:0043169//cation binding;GO:0003824//catalytic activity	-	gi|803259944|ref|XP_011989724.1|/3.50635e-60/PREDICTED: serine/threonine-protein phosphatase CPPED1 isoform X3 [Ovis aries musimon]
100337213	3320	76.3533	27.38	-1.47957	Down	0.729741	XM_005198840.3,XM_015464012.1	LOC100337213	PREDICTED: Bos taurus adhesion G protein-coupled receptor E2 (LOC100337213), transcript variant X1, mRNA	K08443|1|0.0|1063|chx:102181672|egf-like module containing, mucin-like, hormone receptor-like 2	-	-	-	gi|982929920|ref|XP_015327426.1|/0/PREDICTED: adhesion G protein-coupled receptor E2 isoform X1 [Bos taurus]
616622	1496.04	596.333	195.333	-1.61018	Down	0.909654	NM_001034794.2	PRR15L	Bos taurus proline rich 15-like (PRR15L), mRNA	-	-	-	-	gi|594102631|ref|XP_006074375.1|/1.55413e-90/PREDICTED: proline-rich protein 15-like protein isoform X1 [Bubalus bubalis]
505300	3910.02	215.55	107.357	-1.00561	Down	0.826285	NM_001035019.2	SMPDL3A	Bos taurus sphingomyelin phosphodiesterase, acid-like 3A (SMPDL3A), mRNA	K01128|1|0.0|873|bta:505300|sphingomyelin phosphodiesterase acid-like 3 [EC:3.1.4.-]	GO:0044421	GO:0004620//phospholipase activity	GO:0006684//sphingomyelin metabolic process	gi|78042502|ref|NP_001030191.1|/0/acid sphingomyelinase-like phosphodiesterase 3a precursor [Bos taurus]
360195	1389	220.667	103.667	-1.08992	Down	0.837519	NM_182987.1	FUT10	Bos taurus fucosyltransferase 10 (alpha (1,3) fucosyltransferase) (FUT10), mRNA	K09669|1|0.0|962|bta:360195|alpha-1,3-fucosyltransferase 10 [EC:2.4.1.-]	GO:0031224//intrinsic component of membrane	GO:0008417//fucosyltransferase activity	GO:0006464//cellular protein modification process	gi|33695121|ref|NP_892032.1|/0/alpha-(1,3)-fucosyltransferase 10 [Bos taurus]
512868	4225.64	277.407	135.867	-1.02981	Down	0.849576	NM_001205733.1	SMYD4	Bos taurus SET and MYND domain containing 4 (SMYD4), mRNA	K11426|1|2e-69|267|isc:IscW_ISCW000409|SET and MYND domain-containing protein	-	-	-	gi|329664548|ref|NP_001192662.1|/0/SET and MYND domain-containing protein 4 [Bos taurus]
786807	3192	173.623	86.66	-1.00252	Down	0.801868	XM_005193887.3	OXER1	PREDICTED: Bos taurus oxoeicosanoid (OXE) receptor 1 (OXER1), mRNA	K10043|1|2e-158|562|bta:786807|oxoeicosanoid receptor 1	-	-	-	gi|440900291|gb|ELR51458.1|/9.42235e-169/Oxoeicosanoid receptor 1, partial [Bos mutus]
506151	5126.1	384.333	187.333	-1.03675	Down	0.869074	XM_005198779.3,XM_015463927.1,XM_582558.9	JMJD4	PREDICTED: Bos taurus jumonji domain containing 4 (JMJD4), transcript variant X1, mRNA	K17500|1|1e-19|102|smm:Smp_147870|integrin-linked kinase-associated serine/threonine phosphatase 2C [EC:3.1.3.16];K11323|2|2e-06|58.5|lgi:LOTGIDRAFT_117140|histone arginine demethylase JMJD6 [EC:1.14.11.-]	-	-	-	gi|528954270|ref|XP_002688559.3|/0/PREDICTED: jmjC domain-containing protein 4 isoform X1 [Bos taurus]
616180	2977.67	2863.72	1363	-1.07111	Down	0.900755	NM_001079510.2	YPEL2	Bos taurus yippee-like 2 (Drosophila) (YPEL2), mRNA	K04371|1|2e-07|58.5|asn:102375250|mitogen-activated protein kinase 1/3 [EC:2.7.11.24]	-	-	-	gi|533160359|ref|XP_005394044.1|/2.28786e-89/PREDICTED: protein yippee-like 2 [Chinchilla lanigera]
527553	3697	771.923	359.153	-1.10386	Down	0.892947	NM_001144097.1	CRP	Bos taurus C-reactive protein, pentraxin-related (CRP), mRNA	K16143|1|5e-128|461|bom:102283150|	-	GO:0071813//lipoprotein particle binding	GO:0010742//macrophage derived foam cell differentiation;GO:0010883//regulation of lipid storage	gi|221136893|ref|NP_001137569.1|/4.985e-127/C-reactive protein precursor [Bos taurus]
531109	2181	294.947	129.217	-1.19066	Down	0.866543	NM_001206533.1	TAF6L	Bos taurus TAF6-like RNA polymerase II, p300/CBP-associated factor (PCAF)-associated factor, 65kDa (TAF6L), mRNA	K03131|1|0.0|1176|bta:531109|transcription initiation factor TFIID subunit 6	GO:0070461//SAGA-type complex	GO:0003712//transcription cofactor activity;GO:0008080//N-acetyltransferase activity;GO:0046983//protein dimerization activity	GO:0006355//regulation of transcription, DNA-templated	gi|330688406|ref|NP_001193462.1|/0/TAF6-like RNA polymerase II p300/CBP-associated factor-associated factor 65 kDa subunit 6L [Bos taurus]
784007	7907	197.63	93.11	-1.08579	Down	0.826419	XM_010826766.2,XM_010826767.2,XM_010826768.1,XM_015462544.1,XM_015462545.1,XR_822719.2	LOC784007	PREDICTED: Bos taurus T-lymphocyte surface antigen Ly-9 (LOC784007), transcript variant X3, misc_RNA	K06727|1|1e-24|117|cjc:100896586|Fc receptor-like protein;K06570|2|7e-13|78.6|fca:101089325|lymphocyte antigen 9	-	-	-	gi|741874121|ref|XP_010825068.1|/0/PREDICTED: T-lymphocyte surface antigen Ly-9 isoform X1 [Bos taurus]
510830	5142.77	2633.67	1257.67	-1.06632	Down	0.900531	XM_010823416.2,XM_010823418.2,XM_015467155.1,XM_015467156.1,XM_015467157.1,XM_588037.9	TPCN1	PREDICTED: Bos taurus two pore segment channel 1 (TPCN1), transcript variant X3, mRNA	K16896|1|0.0|1353|bta:510830|two pore calcium channel protein 1	-	-	-	gi|528989105|ref|XP_005218063.1|/0/PREDICTED: two pore calcium channel protein 1 isoform X1 [Bos taurus]
616956	1624	125.197	55.82	-1.16534	Down	0.778988	XM_015462858.1	RAB17	PREDICTED: Bos taurus RAB17, member RAS oncogene family (RAB17), mRNA	K07909|1|1e-85|319|bom:102274706|Ras-related protein Rab-17	-	-	-	gi|982920605|ref|XP_002686627.4|/2.01213e-131/PREDICTED: ras-related protein Rab-17 [Bos taurus]
788425	3468	156.057	59.9533	-1.38016	Down	0.829094	XM_015462487.1	LOC788425	PREDICTED: Bos taurus aflatoxin B1 aldehyde reductase member 3 (LOC788425), transcript variant X2, partial mRNA	K15303|1|0.0|675|bta:788425|aflatoxin B1 aldehyde reductase	-	-	-	gi|982978052|ref|XP_015317973.1|/0/PREDICTED: aflatoxin B1 aldehyde reductase member 4 isoform X2, partial [Bos taurus]
508108	2971	180.237	88.1033	-1.03262	Down	0.810651	XM_010824120.2,XM_010824121.2,XM_010824122.2,XM_015468100.1	B4GALNT2	PREDICTED: Bos taurus beta-1,4-N-acetyl-galactosaminyl transferase 2 (B4GALNT2), transcript variant X4, mRNA	K09655|1|0.0|994|bta:508108|beta-1,4-N-acetylgalactosaminyltransferase 2 [EC:2.4.1.-]	-	-	-	gi|741896421|ref|XP_010822422.1|/0/PREDICTED: beta-1,4 N-acetylgalactosaminyltransferase 2 isoform X1 [Bos taurus]
338037	3983	631	282	-1.16194	Down	0.892276	NM_176636.2	MYLK	Bos taurus myosin light chain kinase (MYLK), mRNA	K00907|1|0.0|2163|bta:338037|myosin-light-chain kinase [EC:2.7.11.18]	GO:0043232;GO:0031252//cell leading edge;GO:0032155	GO:0043169//cation binding;GO:0008092//cytoskeletal protein binding;GO:0004674//protein serine/threonine kinase activity;GO:0032550	-	gi|594111591|ref|XP_006078612.1|/0/PREDICTED: myosin light chain kinase, smooth muscle isoform X2 [Bubalus bubalis]
529002	4933.29	564.087	254.073	-1.15067	Down	0.889083	NM_001046296.2	TBC1D24	Bos taurus TBC1 domain family, member 24 (TBC1D24), mRNA	-	GO:0044464	-	-	gi|114052747|ref|NP_001039761.1|/0/TBC1 domain family member 24 [Bos taurus]
107131329	2035.45	79.89	32.18	-1.31185	Down	0.72094	XR_001497535.1,XR_001497536.1,XR_001497537.1	LOC107131329	PREDICTED: Bos taurus uncharacterized LOC107131329 (LOC107131329), transcript variant X3, ncRNA	-	-	-	-	gi|594062160|ref|XP_006055142.1|/5.69856e-14/PREDICTED: dystrobrevin beta-like isoform X2 [Bubalus bubalis]
521961	4879	3896.33	1815.67	-1.10162	Down	0.902571	XM_015462647.1	VAV3	PREDICTED: Bos taurus vav guanine nucleotide exchange factor 3 (VAV3), mRNA	K05730|1|0.0|1634|bta:521961|guanine nucleotide exchange factor VAV	-	-	-	gi|296489418|tpg|DAA31531.1|/0/TPA: vav 3 guanine nucleotide exchange factor [Bos taurus]
517316	1881	90.2933	32.6667	-1.4668	Down	0.758488	NM_001192466.1	KLHL14	Bos taurus kelch-like family member 14 (KLHL14), mRNA	K10451|1|0.0|1196|bta:517316|kelch-like protein 14	GO:0042995//cell projection;GO:0044297//cell body;GO:0043231//intracellular membrane-bounded organelle	-	-	gi|300794631|ref|NP_001179395.1|/0/kelch-like protein 14 [Bos taurus]
617472	2514.75	462.793	188.297	-1.29736	Down	0.891569	XM_005198941.3,XM_010798289.2,XM_010798290.2,XM_010798291.2,XM_010798292.2,XM_010798293.2,XM_010798294.2,XM_010798295.2,XM_015464117.1,XR_001496724.1	CATSPERD	PREDICTED: Bos taurus catsper channel auxiliary subunit delta (CATSPERD), transcript variant X9, misc_RNA	K16895|1|0.0|1493|bta:617472|cation channel sperm-associated protein subunit delta	-	-	-	gi|741880326|ref|XP_010796591.1|/0/PREDICTED: cation channel sperm-associated protein subunit delta isoform X2 [Bos taurus]
513676	2867	210.083	99.3333	-1.08061	Down	0.83133	NM_001205766.1	SIX5	Bos taurus SIX homeobox 5 (SIX5), mRNA	K19474|1|0.0|1016|bta:513676|homeobox protein SIX5	GO:0043231//intracellular membrane-bounded organelle	GO:0003677//DNA binding;GO:0001071//nucleic acid binding transcription factor activity	GO:0008283//cell proliferation;GO:0007281//germ cell development;GO:0043010//camera-type eye development	gi|329664814|ref|NP_001192695.1|/0/homeobox protein SIX5 [Bos taurus]
281536	3663.76	1348.67	478.333	-1.49545	Down	0.913626	NM_174198.6	TLR4	Bos taurus toll-like receptor 4 (TLR4), mRNA	K10160|1|0.0|1534|bta:281536|toll-like receptor 4	GO:0009986//cell surface;GO:0016021//integral component of membrane;GO:0044444//cytoplasmic part	GO:0008329//signaling pattern recognition receptor activity	GO:0042090;GO:0042108//positive regulation of cytokine biosynthetic process;GO:0010543//regulation of platelet activation;GO:0032481//positive regulation of type I interferon production;GO:0043409//negative regulation of MAPK cascade;GO:0006809//nitric oxide biosynthetic process;GO:0009612//response to mechanical stimulus;GO:0051091//positive regulation of sequence-specific DNA binding transcript…	gi|34148380|gb|AAQ62700.1|/0/toll-like receptor 4 [Bos taurus]
510361	2331.9	1795.67	845	-1.0875	Down	0.900084	NM_001206722.1	AGFG2	Bos taurus ArfGAP with FG repeats 2 (AGFG2), mRNA	K15044|1|3e-62|242|lcm:102352411|Arf-GAP domain and FG repeats-containing protein 1	-	-	-	gi|332078540|ref|NP_001193651.1|/1.73347e-176/arf-GAP domain and FG repeat-containing protein 2 [Bos taurus]
512408	2373.51	96.2367	44.2233	-1.12178	Down	0.730752	XM_005194432.3,XM_005194433.3,XM_010822606.2,XM_010822607.2,XM_010822608.2,XM_010822609.2,XM_010822611.2,XM_015466131.1	RAD21L1	PREDICTED: Bos taurus RAD21 cohesin complex component like 1 (RAD21L1), transcript variant X6, mRNA	K06670|1|7e-63|244|lcm:102345596|cohesin complex subunit SCC1	-	-	-	gi|741888661|ref|XP_010820911.1|/0/PREDICTED: double-strand-break repair protein rad21-like protein 1 isoform X5 [Bos taurus]
104974770	1697	80	35	-1.19265	Down	0.708356	XR_001498471.1	LOC104974770	PREDICTED: Bos taurus uncharacterized LOC104974770 (LOC104974770), ncRNA	-	-	-	-	-
104975460	4573.63	89.3333	41	-1.12357	Down	0.717076	XR_820611.2	LOC104975460	PREDICTED: Bos taurus uncharacterized LOC104975460 (LOC104975460), transcript variant X3, ncRNA	K01939|1|2e-42|177|phd:102323680|adenylosuccinate synthase [EC:6.3.4.4]	-	-	-	gi|556737933|ref|XP_005964546.1|/2.03237e-41/PREDICTED: uncharacterized protein LOC102323680 [Pantholops hodgsonii]
107132269	527	230.763	109.007	-1.082	Down	0.839916	XM_015462568.1	RUSC1-AS1	PREDICTED: Bos taurus RUSC1 antisense RNA 1 (RUSC1-AS1), mRNA	K08474|1|2e-08|60.1|bom:102286375|taste receptor type 2;K00826|2|2e-06|45.8|chx:102186149|branched-chain amino acid aminotransferase [EC:2.6.1.42];K16477|4|3e-06|53.1|oas:101106868|ninein-like protein	-	-	-	gi|942062917|ref|XP_014334579.1|/9.26248e-25/PREDICTED: putative uncharacterized protein RUSC1-AS1 [Bos mutus]
618227	3189.16	716.333	317	-1.17615	Down	0.896059	XM_010798038.2,XM_010798039.2,XM_010798040.2,XM_010798041.2,XM_010798042.2,XM_010798043.2,XM_010798044.2,XM_010798048.2,XM_010798049.2,XM_010798050.2,XM_010798051.2,XM_010798052.2,XM_010798053.2,XM_015463914.1,XR_801044.2,XR_801045.2	ABLIM2	PREDICTED: Bos taurus actin binding LIM protein family member 2 (ABLIM2), transcript variant X11, misc_RNA	K07520|1|0.0|1013|bacu:103016760|actin-binding LIM protein	-	-	-	gi|803244398|ref|XP_011982254.1|/0/PREDICTED: actin-binding LIM protein 2 isoform X4 [Ovis aries musimon]
101904705	687	93.1467	43.8833	-1.08583	Down	0.71942	XR_229499.3	LOC101904705	PREDICTED: Bos taurus uncharacterized LOC101904705 (LOC101904705), ncRNA	K17086|1|4e-06|38.9|bta:509946|transmembrane 9 superfamily member 2/4	-	-	-	gi|440899724|gb|ELR50988.1|/3.31529e-08/hypothetical protein M91_11147, partial [Bos mutus]
107131843	4296	89.0533	16.04	-2.473	Down	0.806295	XM_015469391.1,XM_015469392.1	LOC107131843	PREDICTED: Bos taurus insulin receptor substrate 1-like (LOC107131843), transcript variant X2, mRNA	K17445|1|0.0|744|bacu:103005013|insulin receptor substrate 3	-	-	-	gi|982967539|ref|XP_015315997.1|/0/PREDICTED: insulin receptor substrate 1-like isoform X2 [Bos taurus]
504806	3157	88.65	36.6733	-1.27339	Down	0.734553	XM_015465728.1	LOC504806	PREDICTED: Bos taurus cis-aconitate decarboxylase (LOC504806), mRNA	K17724|1|0.0|811|bta:504806|aconitate decarboxylase [EC:4.1.1.6]	-	-	-	gi|528971686|ref|XP_002691944.2|/0/PREDICTED: cis-aconitate decarboxylase [Bos taurus]
100301361	5962	391.953	182.04	-1.10643	Down	0.8747	XM_015466179.1,XM_015466180.1	SLC32A1	PREDICTED: Bos taurus solute carrier family 32 (GABA vesicular transporter), member 1 (SLC32A1), transcript variant X2, mRNA	K15015|1|0.0|1012|bom:102280205|solute carrier family 32 (vesicular inhibitory amino acid transporter)	GO:0060187//cell pole;GO:0030425//dendrite;GO:0031224//intrinsic component of membrane;GO:0045202//synapse;GO:0043679//axon terminus;GO:0060187//cell pole;GO:0030425//dendrite;GO:0031224//intrinsic component of membrane;GO:0045202//synapse;GO:0043679//axon terminus	GO:0005280//hydrogen:amino acid symporter activity;GO:0005280//hydrogen:amino acid symporter activity	GO:0006812//cation transport;GO:0006812//cation transport	gi|296480937|tpg|DAA23052.1|/0/TPA: vesicular inhibitory amino acid transporter-like [Bos taurus]
784386	1809	514.667	247	-1.05913	Down	0.881391	-
101904288	1869.33	397	143	-1.47312	Down	0.894691	XM_015462907.1,XM_015462908.1,XM_015462909.1,XR_001496196.1	LOC101904288	PREDICTED: Bos taurus brevican core protein-like (LOC101904288), transcript variant X4, misc_RNA	K05695|1|1e-06|57.8|ngi:103750255|receptor-type tyrosine-protein phosphatase F [EC:3.1.3.48];K06256|1|1e-06|57.8|ngi:103750255|CD44 antigen;K06495|1|1e-06|57.8|ngi:103750255|selectin, lymphocyte;K06793|1|1e-06|57.8|ngi:103750255|versican core protein;K02599|2|3e-06|56.6|bfo:BRAFLDRAFT_211833|Notch	-	-	-	gi|528945704|ref|XP_005205134.1|/2.96828e-145/PREDICTED: uncharacterized protein LOC101904288 isoform X3 [Bos taurus]
536925	2902	562	183	-1.61873	Down	0.908894	NM_001046419.2	ADCK3	Bos taurus aarF domain containing kinase 3 (ADCK3), mRNA	K08869|1|0.0|1165|bta:536925|aarF domain-containing kinase	GO:0043231//intracellular membrane-bounded organelle	GO:0004672//protein kinase activity;GO:0032550	-	gi|114051798|ref|NP_001039884.1|/0/atypical kinase ADCK3, mitochondrial [Bos taurus]
104975073	2209	117.207	37.02	-1.66268	Down	0.81422	XR_819391.2	LOC104975073	PREDICTED: Bos taurus uncharacterized LOC104975073 (LOC104975073), ncRNA	K09303|1|1e-06|57.8|bta:618214|homeobox protein HoxA/B/D3	-	-	-	-
537051	7009.5	423.97	141	-1.58827	Down	0.901336	NM_001206573.1	ADAMTS9	Bos taurus ADAM metallopeptidase with thrombospondin type 1 motif, 9 (ADAMTS9), mRNA	K08624|1|0.0|4052|bta:537051|a disintegrin and metalloproteinase with thrombospondin motifs 9 [EC:3.4.24.-]	GO:0044421;GO:0031012//extracellular matrix	GO:0046914//transition metal ion binding;GO:0004175//endopeptidase activity	GO:0019538//protein metabolic process	gi|330864763|ref|NP_001193502.1|/0/A disintegrin and metalloproteinase with thrombospondin motifs 9 precursor [Bos taurus]
515418	3434	107.893	53.6767	-1.00724	Down	0.732514	NM_001102024.1	LOC515418	Bos taurus CD1a molecule-like (LOC515418), mRNA	K06448|1|0.0|647|bta:515418|CD1 antigen	-	-	GO:0002376//immune system process	gi|156120695|ref|NP_001095494.1|/0/T-cell surface glycoprotein CD1a precursor [Bos taurus]
507622	10640	81.2033	32.2967	-1.33015	Down	0.726504	NM_001205616.1	FRY	Bos taurus furry homolog (Drosophila) (FRY), mRNA	K18762|1|1e-19|103|oas:101110248|zygote arrest protein 1	-	-	-	gi|329663628|ref|NP_001192545.1|/0/protein furry homolog [Bos taurus]
535353	2593.71	1572.67	660.667	-1.25122	Down	0.906667	XM_015463504.1	PLEKHG6	PREDICTED: Bos taurus pleckstrin homology and RhoGEF domain containing G6 (PLEKHG6), transcript variant X2, mRNA	K19464|1|7e-104|380|asn:102373991|pleckstrin homology domain-containing family G member 5	-	-	-	gi|982982398|ref|XP_015318990.1|/0/PREDICTED: LOW QUALITY PROTEIN: pleckstrin homology domain-containing family G member 6 isoform X2 [Bos taurus]
104970450	3364	59.6667	18.3633	-1.7001	Down	0.705655	XR_001499565.1	LOC104970450	PREDICTED: Bos taurus uncharacterized LOC104970450 (LOC104970450), ncRNA	-	-	-	-	gi|148645276|gb|ABR01162.1|/1.25011e-08/endonuclease/reverse transcriptase [Sus scrofa]
617852	4841.37	565.277	280.213	-1.01243	Down	0.881015	XM_015467540.1	KCNC3	PREDICTED: Bos taurus potassium channel, voltage gated Shaw related subfamily C, member 3 (KCNC3), transcript variant X2, mRNA	K04889|1|0.0|892|ssc:100511263|potassium voltage-gated channel Shaw-related subfamily C member 3;K04887|5|0.0|849|hgl:101701612|potassium voltage-gated channel Shaw-related subfamily C member 1	GO:0045202//synapse;GO:0033267;GO:0032589//neuron projection membrane;GO:0043025//neuronal cell body	-	GO:0007269//neurotransmitter secretion	gi|983000001|ref|XP_015323026.1|/0/PREDICTED: LOW QUALITY PROTEIN: potassium voltage-gated channel subfamily C member 3 isoform X2 [Bos taurus]
101905910	2188	235.857	93.96	-1.32779	Down	0.862545	XR_001497980.1,XR_001497981.1	LOC101905910	PREDICTED: Bos taurus uncharacterized LOC101905910 (LOC101905910), transcript variant X2, ncRNA	K05066|1|1e-22|102|bom:102279567|granulocyte-macrophage colony-stimulating factor receptor alpha	-	-	-	gi|942056083|ref|XP_014333889.1|/1.41692e-21/PREDICTED: granulocyte-macrophage colony-stimulating factor receptor subunit alpha [Bos mutus]
505581	2764.25	463.667	205.333	-1.17512	Down	0.885648	NM_001103229.2	GRAMD1C	Bos taurus GRAM domain containing 1C (GRAMD1C), mRNA	-	-	-	-	gi|157073980|ref|NP_001096699.1|/0/GRAM domain-containing protein 1C [Bos taurus]
101905758	2622	63.3333	16.3333	-1.95515	Down	0.731968	XM_005197086.3	C26H10orf62	PREDICTED: Bos taurus chromosome 26 open reading frame, human C10orf62 (C26H10orf62), mRNA	-	-	-	-	gi|594074927|ref|XP_006061249.1|/5.62672e-132/PREDICTED: uncharacterized protein C10orf62 homolog [Bubalus bubalis]
513038	1699	145	52.6667	-1.46109	Down	0.826491	NM_001034435.1	CTSK	Bos taurus cathepsin K (CTSK), mRNA	K01371|1|0.0|700|bta:513038|cathepsin K [EC:3.4.22.38]	-	GO:0070011//peptidase activity, acting on L-amino acid peptides	GO:0019538//protein metabolic process	gi|545528379|ref|XP_005630679.1|/0/PREDICTED: cathepsin K isoform X1 [Canis lupus familiaris]
281124	4421	127.667	41	-1.63869	Down	0.823128	NM_174041.2	DPYD	Bos taurus dihydropyrimidine dehydrogenase (DPYD), mRNA	K00207|1|0.0|2073|bta:281124|dihydropyrimidine dehydrogenase (NADP+) [EC:1.3.1.2]	GO:0044444//cytoplasmic part	GO:0051536//iron-sulfur cluster binding;GO:0042802//identical protein binding;GO:0043169//cation binding;GO:0004152//dihydroorotate dehydrogenase activity;GO:0032553//ribonucleotide binding;GO:0016628//oxidoreductase activity, acting on the CH-CH group of donors, NAD or NADP as acceptor	GO:0046104//thymidine metabolic process;GO:0006144//purine nucleobase metabolic process;GO:0006208//pyrimidine nucleobase catabolic process;GO:0008652//cellular amino acid biosynthetic process;GO:0009174	gi|27806651|ref|NP_776466.1|/0/dihydropyrimidine dehydrogenase [NADP(+)] [Bos taurus]
286883	1392.96	324.667	140.333	-1.2101	Down	0.872572	NM_001034045.1	MAP2K6	Bos taurus mitogen-activated protein kinase kinase 6 (MAP2K6), mRNA	K04433|1|0.0|657|bta:286883|mitogen-activated protein kinase kinase 6 [EC:2.7.12.2]	GO:0043231//intracellular membrane-bounded organelle;GO:0043232	GO:0032550;GO:0004672//protein kinase activity;GO:0019900//kinase binding	GO:0006351//transcription, DNA-templated;GO:0006941//striated muscle contraction;GO:0012501//programmed cell death;GO:0006468//protein phosphorylation	gi|507673141|ref|XP_004709231.1|/0/PREDICTED: dual specificity mitogen-activated protein kinase kinase 6 [Echinops telfairi]
531821	5011.02	264.977	116.863	-1.18104	Down	0.859379	XM_015469269.1,XM_610323.8	FLYWCH1	PREDICTED: Bos taurus FLYWCH-type zinc finger 1 (FLYWCH1), transcript variant X2, mRNA	-	-	-	-	gi|982966454|ref|XP_005224690.2|/0/PREDICTED: FLYWCH-type zinc finger-containing protein 1 isoform X1 [Bos taurus]
107131740	3120	204.55	78.5267	-1.3812	Down	0.854576	-
104975899	249	138203	65725	-1.07228	Down	0.902526	-
101904191	2164	229.5	94.38	-1.28194	Down	0.85691	XR_230122.3	LOC101904191	PREDICTED: Bos taurus uncharacterized LOC101904191 (LOC101904191), ncRNA	K10383|1|7e-10|68.6|oas:101118371|envoplakin;K01724|2|3e-06|56.2|phd:102319486|4a-hydroxytetrahydrobiopterin dehydratase [EC:4.2.1.96]	-	-	-	gi|982950891|ref|XP_015331055.1|/1.06511e-08/PREDICTED: uncharacterized protein LOC101904268 [Bos taurus]
530279	1412.54	192.063	86.7633	-1.14642	Down	0.829639	NM_001192693.1	NXNL2	Bos taurus nucleoredoxin-like 2 (NXNL2), mRNA	K17609|1|2e-86|322|bta:530279|nucleoredoxin [EC:1.8.1.8]	-	-	-	gi|982934261|ref|XP_010806502.2|/4.91947e-138/PREDICTED: nucleoredoxin-like protein 2 isoform X2 [Bos taurus]
511564	3111.02	91	41.6667	-1.12697	Down	0.721012	XM_010823031.2,XM_015466716.1,XM_015466717.1,XM_588921.9	FCMR	PREDICTED: Bos taurus Fc fragment of IgM receptor (FCMR), transcript variant X3, mRNA	K13073|1|3e-13|80.5|pss:102454434|polymeric immunoglobulin receptor	-	-	-	gi|741953631|ref|XP_010811365.1|/0/PREDICTED: fas apoptotic inhibitory molecule 3 isoform X1 [Bos taurus]
100848906	2396	350.637	142.653	-1.29746	Down	0.881811	XR_138873.4	LOC100848906	PREDICTED: Bos taurus uncharacterized LOC100848906 (LOC100848906), ncRNA	K13084|1|1e-18|97.8|bom:102277826|phosphatidylinositol-4,5-bisphosphate 4-phosphatase [EC:3.1.3.78];K09648|2|2e-18|97.1|bta:768034|mitochondrial inner membrane protease subunit 2 [EC:3.4.21.-];K10838|3|2e-06|57.0|oas:101109650|xeroderma pigmentosum group C-complementing protein	-	-	-	gi|982921588|ref|XP_015324842.1|/1.519e-11/PREDICTED: mitochondrial inner membrane protease subunit 2 [Bos taurus]
538761	2014	51.6667	11.3333	-2.18866	Down	0.704948	NM_001098096.1	CLDN8	Bos taurus claudin 8 (CLDN8), mRNA	K06087|1|1e-104|383|bom:102275816|claudin	GO:0031224//intrinsic component of membrane;GO:0043296//apical junction complex;GO:0043231//intracellular membrane-bounded organelle	-	-	gi|148235311|ref|NP_001091565.1|/1.04988e-103/claudin-8 [Bos taurus]
107132737	5164.43	166.653	72.9667	-1.19154	Down	0.818897	XR_001497062.1,XR_001497063.1,XR_001497064.1	LOC107132737	PREDICTED: Bos taurus uncharacterized LOC107132737 (LOC107132737), transcript variant X3, ncRNA	-	-	-	-	gi|126296|sp|P08548.1|LIN1_NYCCO/9.14615e-07/RecName: Full=LINE-1 reverse transcriptase homolog
789224	2828	254.9	121.86	-1.06471	Down	0.846642	-
510369	1048.48	110.56	47.3833	-1.22238	Down	0.767227	XM_002704001.4,XM_005197923.3,XM_587503.7	LOC510369	PREDICTED: Bos taurus hypoxanthine-guanine phosphoribosyltransferase (LOC510369), transcript variant X1, mRNA	K00760|1|2e-121|437|bom:102287153|hypoxanthine phosphoribosyltransferase [EC:2.4.2.8]	GO:0044424;GO:0044424;GO:0044424	GO:0046872//metal ion binding;GO:0042802//identical protein binding;GO:0036094//small molecule binding;GO:0016763//transferase activity, transferring pentosyl groups;GO:0046872//metal ion binding;GO:0042802//identical protein binding;GO:0036094//small molecule binding;GO:0016763//transferase activity, transferring pentosyl groups;GO:0046872//metal ion binding;GO:0042802//identical protein binding…	GO:0016358//dendrite development;GO:0014075//response to amine;GO:0043096;GO:0006188//IMP biosynthetic process;GO:0042053//regulation of dopamine metabolic process;GO:0021953//central nervous system neuron differentiation;GO:0008219//cell death;GO:0009154//purine ribonucleotide catabolic process;GO:0051260//protein homooligomerization;GO:0021544//subpallium development;GO:0032943//mononuclear cel…	gi|594089879|ref|XP_006068353.1|/9.64095e-125/PREDICTED: hypoxanthine-guanine phosphoribosyltransferase-like isoform X1 [Bubalus bubalis]
404185	4805.97	4341.67	1393.67	-1.63936	Down	0.920325	NM_001105327.2	IGFBP5	Bos taurus insulin-like growth factor binding protein 5 (IGFBP5), mRNA	K10138|1|6e-59|229|cjc:100393906|insulin-like growth factor-binding protein 3	GO:0005615//extracellular space	GO:0005520//insulin-like growth factor binding	GO:0014909//smooth muscle cell migration;GO:0001649//osteoblast differentiation;GO:0048771//tissue remodeling;GO:0033500//carbohydrate homeostasis;GO:0006412//translation;GO:0009968//negative regulation of signal transduction;GO:0001942//hair follicle development;GO:0008285//negative regulation of cell proliferation;GO:0007519//skeletal muscle tissue development;GO:0006006//glucose metabolic proc…	gi|157427782|ref|NP_001098797.1|/2.34232e-149/insulin-like growth factor-binding protein 5 precursor [Bos taurus]
101908014	3673	109.63	47.9067	-1.19434	Down	0.760894	XR_820986.2	LOC101908014	PREDICTED: Bos taurus uncharacterized LOC101908014 (LOC101908014), ncRNA	K00826|1|2e-08|64.7|chx:102186149|branched-chain amino acid aminotransferase [EC:2.6.1.42]	-	-	-	gi|685536397|ref|XP_009203314.1|/1.81308e-09/PREDICTED: WAS/WASL-interacting protein family member 3-like [Papio anubis]
528655	3859	719.333	295	-1.28595	Down	0.901131	NM_001205957.1	PDK1	Bos taurus pyruvate dehydrogenase kinase, isozyme 1 (PDK1), mRNA	K12077|1|0.0|853|bta:528655|pyruvate dehydrogenase kinase isoform 1 [EC:2.7.11.2]	GO:0043231//intracellular membrane-bounded organelle	GO:0016301//kinase activity;GO:0032550	-	gi|329664296|ref|NP_001192886.1|/0/pyruvate dehydrogenase (acetyl-transferring) kinase isozyme 1, mitochondrial [Bos taurus]
104971044	4323	116.837	51.7867	-1.17384	Down	0.769964	XR_001495788.1	LOC104971044	PREDICTED: Bos taurus uncharacterized LOC104971044 (LOC104971044), ncRNA	-	-	-	-	-
504632	5470.9	328.917	117.247	-1.48818	Down	0.888242	NM_001191172.1	CNNM2	Bos taurus cyclin and CBS domain divalent metal cation transport mediator 2 (CNNM2), mRNA	K16302|1|0.0|1504|bta:504632|metal transporter CNNM	GO:0044459	-	GO:0055065//metal ion homeostasis;GO:0070838//divalent metal ion transport	gi|300794112|ref|NP_001178101.1|/0/metal transporter CNNM2 [Bos taurus]
515340	2100	97.6667	43.3333	-1.17239	Down	0.739652	NM_001077926.1	ABO	Bos taurus ABO blood group (transferase A, alpha 1-3-N-acetylgalactosaminyltransferase; transferase B, alpha 1-3-galactosyltransferase) (ABO), mRNA	K00709|1|0.0|687|bta:515340|histo-blood group ABO system transferase [EC:2.4.1.40 2.4.1.37]	-	GO:0008376//acetylgalactosaminyltransferase activity	GO:0044238//primary metabolic process	gi|118151396|ref|NP_001071394.1|/0/histo-blood group ABO system transferase [Bos taurus]
788092	5736.36	87.36	29.6	-1.56138	Down	0.75991	XM_010824296.2,XM_015468259.1,XM_015468260.1	DNAH17	PREDICTED: Bos taurus dynein, axonemal, heavy chain 17 (DNAH17), transcript variant X2, mRNA	K10408|1|0.0|8439|bom:102274449|dynein heavy chain, axonemal	-	-	-	gi|741964866|ref|XP_010814886.1|/0/PREDICTED: dynein heavy chain 17, axonemal isoform X3 [Bos taurus]
107131896	806	217.497	103.437	-1.07225	Down	0.834147	XR_001499677.1	LOC107131896	PREDICTED: Bos taurus uncharacterized LOC107131896 (LOC107131896), ncRNA	K09228|1|1e-09|65.9|bta:520684|KRAB domain-containing zinc finger protein	GO:0005635//nuclear envelope	GO:0003676//nucleic acid binding;GO:0022892;GO:0034061//DNA polymerase activity	GO:0006260//DNA replication;GO:0006351//transcription, DNA-templated;GO:0015031//protein transport	gi|440911331|gb|ELR61013.1|/3.23743e-09/hypothetical protein M91_09415, partial [Bos mutus]
785268	573.33	118.853	59.1667	-1.00633	Down	0.747728	NM_001102338.1	TMEM69	Bos taurus transmembrane protein 69 (TMEM69), mRNA	K13168|1|3e-08|62.0|phu:Phum_PHUM606410|splicing factor, arginine/serine-rich 16	-	-	-	gi|742157215|ref|XP_010846164.1|/3.82648e-87/PREDICTED: LOW QUALITY PROTEIN: transmembrane protein 69 [Bison bison bison]
513912	4453.01	449.667	150.667	-1.5775	Down	0.902723	XM_005193007.3,XM_591672.9	SRL	PREDICTED: Bos taurus sarcalumenin (SRL), transcript variant X2, mRNA	K12483|1|3e-60|237|tad:TRIADDRAFT_18691|EH domain-containing protein 1;K12476|4|3e-58|230|ola:101160952|EH domain-containing protein 3	-	-	-	gi|296473606|tpg|DAA15721.1|/0/TPA: sarcoplasmic reticulum glycoprotein-like [Bos taurus]
100498851	70	280.377	85.2533	-1.71754	Down	0.889458	-
404104	4980	20257.3	9226.67	-1.13456	Down	0.904789	XM_015469642.1	DMBT1	PREDICTED: Bos taurus deleted in malignant brain tumors 1 (DMBT1), mRNA	K13912|1|0.0|2568|bta:404104|deleted in malignant brain tumors 1 protein	-	-	-	gi|982968754|ref|XP_015316264.1|/0/PREDICTED: deleted in malignant brain tumors 1 protein [Bos taurus]
101908104	749.39	161.68	80.5167	-1.00578	Down	0.794748	XR_001496063.1,XR_230593.3	LOC101908104	PREDICTED: Bos taurus uncharacterized LOC101908104 (LOC101908104), transcript variant X1, ncRNA	K10383|1|4e-06|53.9|oas:101118371|envoplakin	-	-	-	gi|965912948|ref|XP_014946996.1|/6.22238e-09/PREDICTED: tumor necrosis factor receptor superfamily member 10A-like isoform X3 [Ovis aries musimon]
540667	4658.87	652.363	311.48	-1.06654	Down	0.888099	NM_001076232.1	2017-03-08	Bos taurus membrane-associated ring finger (C3HC4) 8, E3 ubiquitin protein ligase (MARCH8), mRNA	K10656|1|5e-161|571|bta:540667|E3 ubiquitin-protein ligase MARCH1/8 [EC:2.3.2.27]	GO:0031224//intrinsic component of membrane;GO:0005764//lysosome;GO:0005769//early endosome;GO:0012506//vesicle membrane	GO:0046914//transition metal ion binding;GO:0019787//ubiquitin-like protein transferase activity;GO:0042287//MHC protein binding	GO:0010558;GO:0002504//antigen processing and presentation of peptide or polysaccharide antigen via MHC class II;GO:0016567//protein ubiquitination	gi|115495999|ref|NP_001069700.1|/5.12992e-160/E3 ubiquitin-protein ligase MARCH8 [Bos taurus]
526379	5766.17	157.913	75.5433	-1.06376	Down	0.798379	XM_005192685.3,XM_015467330.1,XM_015467331.1,XR_001498468.1	MYLK3	PREDICTED: Bos taurus myosin light chain kinase 3 (MYLK3), transcript variant X3, misc_RNA	K00907|1|0.0|1229|bta:526379|myosin-light-chain kinase [EC:2.7.11.18]	-	-	-	gi|528918890|ref|XP_005192742.1|/0/PREDICTED: myosin light chain kinase 3 isoform X3 [Bos taurus]
618618	2918	131.963	64.7633	-1.02689	Down	0.768362	XM_005193844.2,XM_870951.8	CREG2	PREDICTED: Bos taurus cellular repressor of E1A stimulated genes 2 (CREG2), transcript variant X2, mRNA	-	-	-	-	gi|296482781|tpg|DAA24896.1|/1.61687e-143/TPA: cellular repressor of E1A-stimulated genes-like [Bos taurus]
527459	9485.2	259.06	69.9333	-1.88923	Down	0.889387	NM_001144096.2	RICTOR	Bos taurus RPTOR independent companion of MTOR, complex 2 (RICTOR), mRNA	K08267|1|0.0|3083|bta:527459|rapamycin-insensitive companion of mTOR	GO:0043234//protein complex	GO:0043021//ribonucleoprotein complex binding	GO:0001934//positive regulation of protein phosphorylation;GO:0007275//multicellular organism development;GO:0030041//actin filament polymerization;GO:0009967//positive regulation of signal transduction	gi|221136891|ref|NP_001137568.1|/0/rapamycin-insensitive companion of mTOR [Bos taurus]
281194	1607	101.333	21	-2.27065	Down	0.818835	NM_174069.2	GJB1	Bos taurus gap junction protein, beta 1, 32kDa (GJB1), mRNA	K07620|1|2e-165|584|chx:102190947|gap junction protein, beta 1	GO:0005921//gap junction;GO:0043231//intracellular membrane-bounded organelle;GO:0031224//intrinsic component of membrane	GO:0042802//identical protein binding;GO:0022829//wide pore channel activity	GO:0006461//protein complex assembly;GO:0044763;GO:0015865//purine nucleotide transport	gi|27806609|ref|NP_776494.1|/1.77563e-164/gap junction beta-1 protein [Bos taurus]
535174	1342.3	968	328.333	-1.55985	Down	0.912525	NM_001046396.2	ECI1	Bos taurus enoyl-CoA delta isomerase 1 (ECI1), mRNA	K13238|1|2e-147|524|bta:535174|3,2-trans-enoyl-CoA isomerase, mitochondrial [EC:5.3.3.8]	-	GO:0016863//intramolecular oxidoreductase activity, transposing C=C bonds	-	gi|114051956|ref|NP_001039861.1|/1.82027e-146/enoyl-CoA delta isomerase 1, mitochondrial [Bos taurus]
614254	1233	181	82.3333	-1.13644	Down	0.822368	NM_001035446.2	QPRT	Bos taurus quinolinate phosphoribosyltransferase (QPRT), mRNA	K00767|1|4e-135|483|bta:614254|nicotinate-nucleotide pyrophosphorylase (carboxylating) [EC:2.4.2.19]	-	GO:0016763//transferase activity, transferring pentosyl groups;GO:0042802//identical protein binding	GO:0043649//dicarboxylic acid catabolic process;GO:0019359//nicotinamide nucleotide biosynthetic process	gi|78369366|ref|NP_001030523.1|/3.85054e-134/nicotinate-nucleotide pyrophosphorylase [carboxylating] [Bos taurus]
107133133	2663	158.523	76.73	-1.04683	Down	0.796608	XR_001498029.1,XR_001498030.1	LOC107133133	PREDICTED: Bos taurus uncharacterized LOC107133133 (LOC107133133), transcript variant X2, ncRNA	-	-	-	-	-
618633	2587	192.087	94.3167	-1.02617	Down	0.816465	NM_001103302.1	LOC618633	Bos taurus myeloid-associated differentiation marker-like (LOC618633), mRNA	K08474|1|3e-27|126|bom:102286375|taste receptor type 2;K17086|2|3e-24|105|bta:509946|transmembrane 9 superfamily member 2/4;K00286|4|4e-20|102|bacu:103012704|pyrroline-5-carboxylate reductase [EC:1.5.1.2];K14860|5|3e-14|53.9|oas:101106328|translation machinery-associated protein 16	GO:0031224//intrinsic component of membrane	-	-	gi|528998916|ref|XP_005221848.1|/0/PREDICTED: uncharacterized protein LOC618633 isoform X1 [Bos taurus]
101904423	2395	366.447	179.197	-1.03206	Down	0.865837	XR_001497684.1,XR_816763.2	LOC101904423	PREDICTED: Bos taurus uncharacterized LOC101904423 (LOC101904423), transcript variant X2, ncRNA	K10383|1|2e-08|63.5|oas:101118371|envoplakin	-	-	-	-
510924	4746.3	201.313	98	-1.03859	Down	0.823083	NM_001083663.1	HERC3	Bos taurus HECT and RLD domain containing E3 ubiquitin protein ligase 3 (HERC3), mRNA	K10614|1|0.0|2075|bta:510924|E3 ubiquitin-protein ligase HERC3 [EC:2.3.2.26]	-	-	-	gi|139948634|ref|NP_001077132.1|/0/probable E3 ubiquitin-protein ligase HERC3 [Bos taurus]
509859	10783	2847	1398.33	-1.02573	Down	0.898859	XM_002702704.5	TRANK1	PREDICTED: Bos taurus tetratricopeptide repeat and ankyrin repeat containing 1 (TRANK1), mRNA	K09553|1|7e-06|57.8|tsp:Tsp_03199|stress-induced-phosphoprotein 1	-	-	-	gi|741968435|ref|XP_002696986.2|/0/PREDICTED: LOW QUALITY PROTEIN: TPR and ankyrin repeat-containing protein 1 [Bos taurus]
540440	3929	169.113	72.24	-1.22712	Down	0.824434	-
504531	5016	117.307	47.7167	-1.29772	Down	0.783532	NM_001205548.1	PIK3CD	Bos taurus phosphatidylinositol-4,5-bisphosphate 3-kinase, catalytic subunit delta (PIK3CD), mRNA	K00922|1|0.0|1888|bta:504531|phosphatidylinositol-4,5-bisphosphate 3-kinase [EC:2.7.1.153]	-	-	-	gi|329663186|ref|NP_001192477.1|/0/phosphatidylinositol 4,5-bisphosphate 3-kinase catalytic subunit delta isoform [Bos taurus]
107132917	4794	909.193	387.53	-1.23028	Down	0.902159	XR_001497470.1	LOC107132917	PREDICTED: Bos taurus uncharacterized LOC107132917 (LOC107132917), ncRNA	-	-	-	-	-
107131573	4227	575.233	231.94	-1.3104	Down	0.897553	XR_001498848.1	LOC107131573	PREDICTED: Bos taurus uncharacterized LOC107131573 (LOC107131573), ncRNA	K10838|1|2e-15|88.2|oas:101109650|xeroderma pigmentosum group C-complementing protein;K04358|2|7e-07|59.7|oas:780460|fibroblast growth factor;K04362|2|7e-07|59.7|oas:780460|fibroblast growth factor receptor 1 [EC:2.7.10.1];K05093|2|7e-07|59.7|oas:780460|fibroblast growth factor receptor 2 [EC:2.7.10.1];K05094|2|7e-07|59.7|oas:780460|fibroblast growth factor receptor 3 [EC:2.7.10.1];K05095|2|7e-07…	-	-	-	gi|965987920|ref|XP_014957662.1|/1.64824e-14/PREDICTED: LOW QUALITY PROTEIN: DNA repair protein complementing XP-C cells isoform X1 [Ovis aries]
539356	4215	315.623	154.017	-1.03512	Down	0.858413	NM_001192230.1	FMO4	Bos taurus flavin containing monooxygenase 4 (FMO4), mRNA	K00485|1|0.0|1134|bta:539356|dimethylaniline monooxygenase (N-oxide forming) [EC:1.14.13.8]	GO:0005789//endoplasmic reticulum membrane;GO:0031224//intrinsic component of membrane	GO:0016709//oxidoreductase activity, acting on paired donors, with incorporation or reduction of molecular oxygen, NAD(P)H as one donor, and incorporation of one atom of oxygen;GO:0000166//nucleotide binding	GO:0044237//cellular metabolic process	gi|300795044|ref|NP_001179159.1|/0/dimethylaniline monooxygenase [N-oxide-forming] 4 [Bos taurus]
104970816	1556	86.13	32.62	-1.40076	Down	0.744472	XR_819817.2	LOC104970816	PREDICTED: Bos taurus uncharacterized LOC104970816 (LOC104970816), ncRNA	-	-	-	-	gi|803060475|ref|XP_012031712.1|/5.52846e-06/PREDICTED: EF-hand calcium-binding domain-containing protein 1-like isoform X3 [Ovis aries]
617013	4383.52	124.333	51.6667	-1.26691	Down	0.789042	XM_010798087.2,XM_015464378.1	KIAA0825	PREDICTED: Bos taurus KIAA0825 ortholog (KIAA0825), transcript variant X2, mRNA	-	-	-	-	gi|741881373|ref|XP_010796389.1|/0/PREDICTED: uncharacterized protein KIAA0825 homolog isoform X1 [Bos taurus]
107131141	1335.69	172.577	75.5867	-1.19103	Down	0.822573	XR_001496207.1	LOC107131141	PREDICTED: Bos taurus aromatic-L-amino-acid decarboxylase (LOC107131141), transcript variant X2, misc_RNA	K01593|1|1e-53|213|bom:102287020|aromatic-L-amino-acid decarboxylase [EC:4.1.1.28]	-	GO:0016831//carboxy-lyase activity;GO:0043168//anion binding	GO:0042417//dopamine metabolic process;GO:0019752//carboxylic acid metabolic process	gi|296488726|tpg|DAA30839.1|/7.4322e-53/TPA: DDC protein-like [Bos taurus]
104975309	3384	134.44	66.7867	-1.00933	Down	0.767871	XR_820313.2	LOC104975309	PREDICTED: Bos taurus uncharacterized LOC104975309 (LOC104975309), ncRNA	-	-	-	-	-
100296459	3319.77	243.87	79.76	-1.61237	Down	0.879083	XM_015467885.1,XM_015467886.1,XM_015467887.1,XM_015467888.1,XM_015467889.1,XR_001498634.1,XR_001498635.1,XR_001498636.1,XR_001498637.1,XR_001498638.1,XR_001498639.1,XR_001498640.1,XR_001498641.1	C18H19orf18	PREDICTED: Bos taurus chromosome 18 open reading frame, human C19orf18 (C18H19orf18), transcript variant X14, misc_RNA	K09228|1|2e-77|292|bta:616329|KRAB domain-containing zinc finger protein	-	-	-	gi|982955745|ref|XP_015313985.1|/3.12076e-98/PREDICTED: zinc finger protein 606 isoform X3 [Bos taurus]
104970914	7148.28	124.857	44.4567	-1.4898	Down	0.810239	XR_001495740.1,XR_815474.2	LOC104970914	PREDICTED: Bos taurus uncharacterized LOC104970914 (LOC104970914), transcript variant X2, ncRNA	K19529|1|1e-06|59.3|bta:784000|synaptonemal complex protein 2	-	-	-	gi|440893028|gb|ELR45960.1|/7.49522e-08/hypothetical protein M91_13367, partial [Bos mutus]
512341	1757	107.667	49.3333	-1.12594	Down	0.74958	NM_001098946.1	MLYCD	Bos taurus malonyl-CoA decarboxylase (MLYCD), mRNA	K01578|1|0.0|867|bta:512341|malonyl-CoA decarboxylase [EC:4.1.1.9]	GO:0042579//microbody	GO:0005515//protein binding;GO:0016831//carboxy-lyase activity	GO:0006635//fatty acid beta-oxidation;GO:0006084//acetyl-CoA metabolic process;GO:0006006//glucose metabolic process;GO:0015938//coenzyme A catabolic process	gi|149642931|ref|NP_001092416.1|/0/malonyl-CoA decarboxylase, mitochondrial [Bos taurus]
615138	6157	97.6667	38.74	-1.33404	Down	0.758622	XM_015467409.1	TDRD12	PREDICTED: Bos taurus tudor domain containing 12 (TDRD12), mRNA	K18409|1|0.0|2512|bta:615138|ATP-dependent RNA helicase TDRD12 [EC:3.6.4.13]	-	-	-	gi|982953048|ref|XP_015313575.1|/0/PREDICTED: putative ATP-dependent RNA helicase TDRD12 [Bos taurus]
532275	3572	203.503	97.8167	-1.0569	Down	0.825883	XM_015464357.1	NIPAL4	PREDICTED: Bos taurus NIPA like domain containing 4 (NIPAL4), mRNA	K19364|1|3e-58|229|bom:102274711|magnesium transporter NIPA1	-	-	-	gi|742184418|ref|XP_010853646.1|/0/PREDICTED: LOW QUALITY PROTEIN: magnesium transporter NIPA4 [Bison bison bison]
504993	2196.21	145	67	-1.11382	Down	0.793514	NM_001045905.2	NUDT13	Bos taurus nudix (nucleoside diphosphate linked moiety X)-type motif 13 (NUDT13), mRNA	K03426|1|0.0|713|bom:102273586|NAD+ diphosphatase [EC:3.6.1.22]	GO:0043231//intracellular membrane-bounded organelle	GO:0003824//catalytic activity;GO:0043169//cation binding	-	gi|114052466|ref|NP_001039370.1|/0/nucleoside diphosphate-linked moiety X motif 13 [Bos taurus]
281795	1665	183.667	75.3333	-1.28573	Down	0.837644	-
783239	2090	91.0967	34.7333	-1.39108	Down	0.753291	XR_808733.2	LOC783239	PREDICTED: Bos taurus rho-related GTP-binding protein RhoG-like (LOC783239), misc_RNA	K07863|1|1e-26|75.5|amj:102569367|Ras homolog gene family, member G	-	-	-	gi|557317864|ref|XP_006032136.1|/1.04495e-25/PREDICTED: rho-related GTP-binding protein RhoG [Alligator sinensis]
104973211	5951	154.02	31.7233	-2.2795	Down	0.863261	XR_811560.2	LOC104973211	PREDICTED: Bos taurus uncharacterized LOC104973211 (LOC104973211), ncRNA	-	-	-	-	gi|594098115|ref|XP_006072231.1|/2.67997e-66/PREDICTED: uncharacterized protein LOC102392157 [Bubalus bubalis]
107133265	775.8	321.07	147.15	-1.1256	Down	0.866284	XM_015466972.1,XM_015466973.1,XR_001498300.1,XR_001498301.1,XR_001498302.1	LOC107133265	PREDICTED: Bos taurus uncharacterized LOC107133265 (LOC107133265), transcript variant X5, misc_RNA	-	-	-	-	gi|982949308|ref|XP_015330786.1|/1.95008e-58/PREDICTED: uncharacterized protein LOC107133265 isoform X2 [Bos taurus]
107133150	1443	393.903	182.103	-1.11308	Down	0.87504	XR_001498048.1	LOC107133150	PREDICTED: Bos taurus uncharacterized LOC107133150 (LOC107133150), ncRNA	K10838|1|5e-14|81.6|oas:101109650|xeroderma pigmentosum group C-complementing protein;K08474|2|5e-10|68.2|bom:102286375|taste receptor type 2;K06531|3|2e-07|59.7|bta:505580|poliovirus receptor-related protein 2;K06567|3|2e-07|59.7|bta:505580|CD226 antigen;K06592|3|2e-07|59.7|bta:505580|poliovirus receptor-related protein 3;K16350|3|2e-07|59.7|bta:505580|T-cell immunoreceptor with Ig and ITIM doma…	-	-	-	gi|965987920|ref|XP_014957662.1|/4.21503e-13/PREDICTED: LOW QUALITY PROTEIN: DNA repair protein complementing XP-C cells isoform X1 [Ovis aries]
107133123	3492	224.79	103.06	-1.12509	Down	0.841893	XR_001498010.1	LOC107133123	PREDICTED: Bos taurus uncharacterized LOC107133123 (LOC107133123), ncRNA	K08474|1|1e-09|68.6|bom:102286375|taste receptor type 2;K17086|2|2e-07|41.6|bta:509946|transmembrane 9 superfamily member 2/4;K15143|4|2e-06|58.2|bom:102279649|mediator of RNA polymerase II transcription subunit 30	GO:0031224//intrinsic component of membrane	GO:0004888//transmembrane signaling receptor activity	GO:0007606//sensory perception of chemical stimulus	gi|555964763|ref|XP_005894445.1|/1.0924e-08/PREDICTED: taste receptor type 2 member 42, partial [Bos mutus]
617365	894.52	233.58	116.727	-1.00078	Down	0.832985	XM_005193772.3,XM_005193773.3,XM_005193774.3,XM_005193775.3,XM_010813648.2,XM_010813660.2,XM_010813666.2,XM_010813680.2,XM_869611.7	EFCAB11	PREDICTED: Bos taurus EF-hand calcium binding domain 11 (EFCAB11), transcript variant X2, mRNA	K02183|1|2e-09|64.3|crg:105339773|calmodulin	-	-	-	gi|982938065|ref|XP_010807985.2|/4.63057e-122/PREDICTED: EF-hand calcium-binding domain-containing protein 11 isoform X1 [Bos taurus]
100848863	1249	135.667	53.6667	-1.33797	Down	0.809882	XR_803039.1	LOC100848863	PREDICTED: Bos taurus uncharacterized LOC100848863 (LOC100848863), ncRNA	K16812|1|3e-37|158|oas:101115542|targeting protein for Xklp2	-	-	-	gi|741884779|ref|XP_010798982.1|/1.38634e-38/PREDICTED: targeting protein for Xklp2-like [Bos taurus]
104976722	1243	90.49	29.3767	-1.62309	Down	0.773559	XM_015469080.1	LOC104976722	PREDICTED: Bos taurus endogenous retrovirus group K member 18 Pol protein-like (LOC104976722), mRNA	K01495|1|6e-54|213|tgu:100221053|GTP cyclohydrolase I [EC:3.5.4.16];K13724|3|2e-31|139|fch:102049042|aminopeptidase Q [EC:3.4.11.-];K05605|4|5e-22|107|amj:102568673|3-hydroxyisobutyryl-CoA hydrolase [EC:3.1.2.4];K14401|5|1e-12|76.6|pxy:105386838|cleavage and polyadenylation specificity factor subunit 1	-	-	-	gi|983006053|ref|XP_015324566.1|/0/PREDICTED: endogenous retrovirus group K member 18 Pol protein-like [Bos taurus]
539902	3055.93	556	176	-1.65951	Down	0.909341	NM_001102234.1	ARHGAP24	Bos taurus Rho GTPase activating protein 24 (ARHGAP24), mRNA	K07526|1|2e-28|130|tru:101075439|SLIT-ROBO Rho GTPase activating protein	GO:0044424	GO:0008047//enzyme activator activity;GO:0008289//lipid binding	GO:0007154//cell communication	gi|528953698|ref|XP_005208255.1|/0/PREDICTED: rho GTPase-activating protein 24 isoform X1 [Bos taurus]
107131941	2385.65	182.013	86.1133	-1.07974	Down	0.816643	XR_001499801.1,XR_001499802.1,XR_001499803.1,XR_001499804.1,XR_001499805.1	LOC107131941	PREDICTED: Bos taurus uncharacterized LOC107131941 (LOC107131941), transcript variant X5, ncRNA	-	-	-	-	gi|803104599|ref|XP_012039044.1|/9.36828e-15/PREDICTED: EF-hand calcium-binding domain-containing protein 1 isoform X5 [Ovis aries]
100336614	4857.82	195.8	72.6967	-1.42942	Down	0.853887	XM_003582653.4,XM_015464958.1	LOC100336614	PREDICTED: Bos taurus cartilage intermediate layer protein 1 (LOC100336614), transcript variant X1, mRNA	K19031|1|9e-13|79.3|ola:105358350|cell migration-inducing and hyaluronan-binding protein [EC:3.2.1.35]	GO:0044421;GO:0044421	-	GO:0009968//negative regulation of signal transduction;GO:0009968//negative regulation of signal transduction	gi|594051844|ref|XP_006050247.1|/0/PREDICTED: cartilage intermediate layer protein 1 isoform X1 [Bubalus bubalis]
617196	4846.5	90.6667	28	-1.69515	Down	0.777092	NM_001193146.1	SLC26A7	Bos taurus solute carrier family 26 (anion exchanger), member 7 (SLC26A7), mRNA	K13962|1|0.0|1215|bta:617196|solute carrier family 26 (anion exchange transporter), member 7	GO:0043231//intracellular membrane-bounded organelle;GO:0031224//intrinsic component of membrane	GO:0005310//dicarboxylic acid transmembrane transporter activity;GO:0005253//anion channel activity;GO:0015103//inorganic anion transmembrane transporter activity	GO:0015698//inorganic anion transport;GO:0022600//digestive system process	gi|300798072|ref|NP_001180075.1|/0/anion exchange transporter [Bos taurus]
534304	7171.55	525.44	245.963	-1.09508	Down	0.884208	NM_001034606.1	STX17	Bos taurus syntaxin 17 (STX17), mRNA	K08491|1|2e-132|474|lve:103070122|syntaxin 17	GO:0005793//endoplasmic reticulum-Golgi intermediate compartment;GO:0031090//organelle membrane;GO:0031224//intrinsic component of membrane	GO:0005515//protein binding	GO:0015031//protein transport	gi|602699395|ref|XP_007461706.1|/1.96106e-131/PREDICTED: syntaxin-17 [Lipotes vexillifer]
537453	3372.72	208.253	98.2767	-1.08342	Down	0.830435	NM_001193207.1	PATL1	Bos taurus protein associated with topoisomerase II homolog 1 (yeast) (PATL1), mRNA	K12617|1|0.0|1198|bom:102268751|DNA topoisomerase 2-associated protein PAT1	GO:0043234//protein complex;GO:0016604//nuclear body;GO:0035770//ribonucleoprotein granule	GO:0008187//poly-pyrimidine tract binding;GO:0070717//poly-purine tract binding	GO:0022618//ribonucleoprotein complex assembly;GO:0000288//nuclear-transcribed mRNA catabolic process, deadenylation-dependent decay	gi|300794107|ref|NP_001180136.1|/0/protein PAT1 homolog 1 [Bos taurus]
511385	2856.62	139.1	50.99	-1.44784	Down	0.820946	XM_005193792.3,XM_588706.7	NEURL3	PREDICTED: Bos taurus neuralized E3 ubiquitin protein ligase 3 (NEURL3), transcript variant X1, mRNA	K15689|1|1e-145|520|bta:511385|E3 ubiquitin-protein ligase NEURL3 [EC:2.3.2.27]	-	-	-	gi|296482852|tpg|DAA24967.1|/1.52623e-146/TPA: E3 ubiquitin-protein ligase LINCR-like [Bos taurus]
107133376	1416	59.5433	14.2333	-2.06467	Down	0.725734	XM_015468480.1	LOC107133376	PREDICTED: Bos taurus translation initiation factor IF-2-like (LOC107133376), mRNA	-	-	-	-	gi|983003634|ref|XP_015323966.1|/1.29912e-75/PREDICTED: translation initiation factor IF-2-like [Bos taurus]
528870	9195.94	213.333	97.3333	-1.1321	Down	0.838217	NM_001192669.2	NAV3	Bos taurus neuron navigator 3 (NAV3), mRNA	K19483|1|0.0|2118|ola:101159237|neuron navigator 2 [EC:3.6.4.12]	-	GO:0032550;GO:0016462//pyrophosphatase activity	-	gi|330340412|ref|NP_001179598.2|/0/neuron navigator 3 [Bos taurus]
506758	7435.57	5498.34	2405.14	-1.19287	Down	0.907007	NM_001205595.1	CHST3	Bos taurus carbohydrate (chondroitin 6) sulfotransferase 3 (CHST3), mRNA	K01020|1|0.0|776|bta:506758|chondroitin 6-sulfotransferase 3 [EC:2.8.2.17]	GO:0012505//endomembrane system	GO:0034481//chondroitin sulfotransferase activity	GO:0006024//glycosaminoglycan biosynthetic process;GO:0044238//primary metabolic process;GO:0002260//lymphocyte homeostasis	gi|329663486|ref|NP_001192524.1|/0/carbohydrate sulfotransferase 3 [Bos taurus]
100848883	4423.67	77.6667	24	-1.69426	Down	0.751225	XR_001498244.1,XR_138907.3,XR_228076.2,XR_228077.2,XR_228078.2,XR_228079.2,XR_228082.3,XR_818454.1,XR_818457.2	LOC100848883	PREDICTED: Bos taurus uncharacterized LOC100848883 (LOC100848883), transcript variant X7, ncRNA	-	-	-	-	gi|965847176|ref|XP_014963084.1|/3.18387e-119/PREDICTED: serine/arginine-rich splicing factor SR45-like [Ovis aries musimon]
282245	7780.3	72.9367	28.1	-1.37607	Down	0.711907	NM_174548.3	GUCY2D	Bos taurus guanylate cyclase 2D, membrane (retina-specific) (GUCY2D), mRNA	K12321|1|0.0|1887|bta:282245|guanylate cyclase 2D/E [EC:4.6.1.2]	GO:0031224//intrinsic component of membrane	GO:0009975//cyclase activity;GO:0016301//kinase activity;GO:0032550	GO:0050953//sensory perception of light stimulus;GO:0007165//signal transduction	gi|982956915|ref|XP_015314154.1|/0/PREDICTED: retinal guanylyl cyclase 1 isoform X1 [Bos taurus]
107132398	3511.14	665.973	273.157	-1.28574	Down	0.899798	XM_015463019.1,XM_015463020.1,XR_001496268.1,XR_001496269.1,XR_001496270.1,XR_001496271.1,XR_001496272.1	LOC107132398	PREDICTED: Bos taurus one cut domain family member 2-like (LOC107132398), transcript variant X7, misc_RNA	K10838|1|1e-07|62.8|oas:101109650|xeroderma pigmentosum group C-complementing protein;K04358|2|2e-07|61.6|oas:780460|fibroblast growth factor;K04362|2|2e-07|61.6|oas:780460|fibroblast growth factor receptor 1 [EC:2.7.10.1];K05093|2|2e-07|61.6|oas:780460|fibroblast growth factor receptor 2 [EC:2.7.10.1];K05094|2|2e-07|61.6|oas:780460|fibroblast growth factor receptor 3 [EC:2.7.10.1];K05095|2|2e-07…	-	-	-	gi|982921443|ref|XP_015324529.1|/6.66007e-33/PREDICTED: one cut domain family member 2-like isoform X1 [Bos taurus]
540738	954	198.667	94.6667	-1.06942	Down	0.825355	NM_001038572.1	TMEM53	Bos taurus transmembrane protein 53 (TMEM53), mRNA	-	GO:0031224//intrinsic component of membrane	-	-	gi|84370181|ref|NP_001033661.1|/1.11779e-145/transmembrane protein 53 [Bos taurus]
784089	1695.07	405.667	186.333	-1.12241	Down	0.877053	NM_001099192.1	ADSSL1	Bos taurus adenylosuccinate synthase like 1 (ADSSL1), mRNA	K01939|1|0.0|872|bta:784089|adenylosuccinate synthase [EC:6.3.4.4]	GO:0044424	GO:0032550;GO:0046872//metal ion binding;GO:0016879//ligase activity, forming carbon-nitrogen bonds	GO:0006167//AMP biosynthetic process	gi|529000040|ref|XP_005222311.1|/0/PREDICTED: adenylosuccinate synthetase isozyme 1 isoform X1 [Bos taurus]
539527	1428	1346.33	660	-1.0285	Down	0.895308	NM_001192268.1	BMP3	Bos taurus bone morphogenetic protein 3 (BMP3), mRNA	K05496|1|0.0|967|bta:539527|bone morphogenetic protein 3/3B	GO:0044421	GO:0070696//transmembrane receptor protein serine/threonine kinase binding	GO:0048869//cellular developmental process;GO:0001501//skeletal system development;GO:0006366//transcription from RNA polymerase II promoter	gi|300795805|ref|NP_001179197.1|/0/bone morphogenetic protein 3 precursor [Bos taurus]
508104	4123	445.753	177.357	-1.32959	Down	0.893072	NM_001101064.2	TSPYL4	Bos taurus TSPY-like 4 (TSPYL4), mRNA	K11287|1|0.0|732|bta:508104|TSPY-like 4	GO:0043231//intracellular membrane-bounded organelle	-	GO:0034728//nucleosome organization	gi|440895735|gb|ELR47856.1|/0/Testis-specific Y-encoded-like protein 4, partial [Bos mutus]
497032	3637.34	256.81	121.993	-1.0739	Down	0.847805	NM_001011685.1	MTHFR	Bos taurus methylenetetrahydrofolate reductase (NAD(P)H) (MTHFR), mRNA	K00297|1|0.0|1262|bom:102286710|methylenetetrahydrofolate reductase (NADPH) [EC:1.5.1.20]	-	GO:0016646//oxidoreductase activity, acting on the CH-NH group of donors, NAD or NADP as acceptor;GO:0016597//amino acid binding	GO:0006730//one-carbon metabolic process;GO:0000097//sulfur amino acid biosynthetic process	gi|528979848|ref|XP_005216989.1|/0/PREDICTED: methylenetetrahydrofolate reductase isoform X1 [Bos taurus]
281069	2196.91	79.81	35.0367	-1.1877	Down	0.705189	NM_174019.2	CHAD	Bos taurus chondroadherin (CHAD), mRNA	K05719|1|0.0|661|bta:281069|integrin beta 1;K06248|1|0.0|661|bta:281069|chondroadherin	GO:0031012//extracellular matrix	GO:0005198//structural molecule activity	GO:0016337//single organismal cell-cell adhesion;GO:0016049//cell growth	gi|27806697|ref|NP_776444.1|/0/chondroadherin precursor [Bos taurus]
NM_001193127.1	3164	432.55	135.983	-1.66944	Down	0.903474	-
100848231	2807	119.173	55.7433	-1.09619	Down	0.76178	XR_001499873.1	LOC100848231	PREDICTED: Bos taurus uncharacterized LOC100848231 (LOC100848231), ncRNA	-	-	-	-	-
512133	3978.53	373.01	144.427	-1.36888	Down	0.888635	XM_005192590.3,XM_005192591.3,XM_010825458.2,XM_015466361.1,XM_015466363.1,XM_015466364.1,XM_015466365.1	DCSTAMP	PREDICTED: Bos taurus dendrocyte expressed seven transmembrane protein (DCSTAMP), transcript variant X7, mRNA	K05719|1|7e-09|66.2|fca:101095312|integrin beta 1;K06493|1|7e-09|66.2|fca:101095312|integrin beta 3;K06836|1|7e-09|66.2|fca:101095312|disintegrin and metalloproteinase domain-containing protein 15 [EC:3.4.24.-]	-	-	-	gi|296480527|tpg|DAA22642.1|/0/TPA: transmembrane 7 superfamily member 4 [Bos taurus]
101902922	7095.15	72.3233	28.8167	-1.32756	Down	0.706782	XR_001498357.1,XR_001498358.1,XR_818680.2	LOC101902922	PREDICTED: Bos taurus uncharacterized LOC101902922 (LOC101902922), transcript variant X2, ncRNA	-	-	-	-	gi|440912083|gb|ELR61684.1|/2.07313e-20/Sodium channel and clathrin linker 1 [Bos mutus]
101909028	2694.85	89.5767	36.4933	-1.29549	Down	0.740859	XR_001497097.1,XR_001497098.1,XR_232054.3	LOC101909028	PREDICTED: Bos taurus uncharacterized LOC101909028 (LOC101909028), transcript variant X3, ncRNA	-	-	-	-	gi|594071988|ref|XP_006059837.1|/3.46163e-07/PREDICTED: C-type lectin domain family 12 member A-like isoform X1 [Bubalus bubalis]
512872	3396.62	1701.33	824.333	-1.04537	Down	0.897803	XM_010823414.2,XM_590469.9	RASAL1	PREDICTED: Bos taurus RAS protein activator like 1 (GAP1 like) (RASAL1), transcript variant X1, mRNA	K17632|1|0.0|1529|bta:512872|RAS protein activator-like 1	-	-	-	gi|741892952|ref|XP_010821716.1|/0/PREDICTED: rasGAP-activating-like protein 1 isoform X2 [Bos taurus]
538865	1664	125.667	60.3333	-1.05857	Down	0.765178	NM_001076134.2	HOXA4	Bos taurus homeobox A4 (HOXA4), mRNA	K09304|1|8e-98|360|bta:538865|homeobox protein HoxA/B/C/D4	-	-	GO:0032502//developmental process	gi|274317370|ref|NP_001069602.2|/7.46156e-97/homeobox protein Hox-A4 [Bos taurus]
519687	3789	1969.9	920.817	-1.09713	Down	0.900907	NM_001076866.1	CFAP100	Bos taurus coiled-coil domain containing 37 (CCDC37), mRNA	-	-	-	-	gi|529002412|ref|XP_005223230.1|/0/PREDICTED: coiled-coil domain-containing protein 37 isoform X2 [Bos taurus]
508029	6820	112.38	45.3967	-1.30773	Down	0.777557	XM_010824475.2,XM_015462173.1,XM_015462174.1,XM_015462175.1,XM_015462176.1,XM_015462177.1,XM_015462178.1,XM_015462179.1	TRPM2	PREDICTED: Bos taurus transient receptor potential cation channel, subfamily M, member 2 (TRPM2), transcript variant X8, mRNA	K04977|1|0.0|2884|bta:508029|transient receptor potential cation channel subfamily M member 2	-	-	-	gi|982912374|ref|XP_015329319.1|/0/PREDICTED: transient receptor potential cation channel subfamily M member 2 isoform X4 [Bos taurus]
100337047	3445	79.6667	23.6667	-1.75112	Down	0.760295	XM_003584853.3,XM_005193324.3,XM_010805634.2,XM_010805655.2	PHF7	PREDICTED: Bos taurus PHD finger protein 7 (PHF7), transcript variant X4, mRNA	K08592|1|7e-35|151|api:100574671|sentrin-specific protease 1 [EC:3.4.22.68];K09187|2|2e-08|63.5|tru:101062458|histone-lysine N-methyltransferase MLL2 [EC:2.1.1.43];K09188|5|6e-07|58.5|acs:100556055|histone-lysine N-methyltransferase MLL3 [EC:2.1.1.43]	GO:0016020//membrane;GO:0043231//intracellular membrane-bounded organelle;GO:0016020//membrane;GO:0043231//intracellular membrane-bounded organelle;GO:0016020//membrane;GO:0043231//intracellular membrane-bounded organelle;GO:0016020//membrane;GO:0043231//intracellular membrane-bounded organelle	GO:0046914//transition metal ion binding;GO:0046914//transition metal ion binding;GO:0046914//transition metal ion binding;GO:0046914//transition metal ion binding	-	gi|741911783|ref|XP_010803957.1|/0/PREDICTED: PHD finger protein 7 isoform X2 [Bos taurus]
282879	2854.38	1116	486.667	-1.19733	Down	0.902168	NM_001031751.1	HGF	Bos taurus hepatocyte growth factor (hepapoietin A; scatter factor) (HGF), mRNA	K05460|1|0.0|1555|bta:282879|hepatocyte growth factor;K06257|1|0.0|1555|bta:282879|syndecan 1	-	GO:0004175//endopeptidase activity;GO:0005102//receptor binding	GO:0019538//protein metabolic process;GO:0008283//cell proliferation;GO:0032989;GO:0006915//apoptotic process;GO:0007169//transmembrane receptor protein tyrosine kinase signaling pathway	gi|803236431|ref|XP_011978360.1|/0/PREDICTED: hepatocyte growth factor isoform X1 [Ovis aries musimon]
100296348	1134.84	309.63	134.717	-1.20062	Down	0.869727	XR_001500143.1,XR_001500144.1	LOC100296348	PREDICTED: Bos taurus uncharacterized LOC100296348 (LOC100296348), transcript variant X2, misc_RNA	-	-	-	-	gi|296470708|tpg|DAA12823.1|/3.60619e-45/TPA: X antigen family, member 5-like [Bos taurus]
107133090	8214	125.107	43.6	-1.52076	Down	0.812386	XR_001497921.1	LOC107133090	PREDICTED: Bos taurus uncharacterized LOC107133090 (LOC107133090), ncRNA	K10838|1|2e-09|69.3|oas:101109650|xeroderma pigmentosum group C-complementing protein;K04358|3|2e-08|65.5|oas:780460|fibroblast growth factor;K04362|3|2e-08|65.5|oas:780460|fibroblast growth factor receptor 1 [EC:2.7.10.1];K05093|3|2e-08|65.5|oas:780460|fibroblast growth factor receptor 2 [EC:2.7.10.1];K05094|3|2e-08|65.5|oas:780460|fibroblast growth factor receptor 3 [EC:2.7.10.1];K05095|3|2e-08…	-	-	-	gi|966001653|ref|XP_014959394.1|/7.44697e-14/PREDICTED: elastin isoform X1 [Ovis aries]
407768	1555	254	75.3333	-1.75347	Down	0.885049	NM_001001163.1	ST8SIA4	Bos taurus ST8 alpha-N-acetyl-neuraminide alpha-2,8-sialyltransferase 4 (ST8SIA4), mRNA	K06614|1|0.0|724|bta:407768|alpha-N-acetyl-neuraminate alpha-2,8-sialyltransferase (sialyltransferase 8D) [EC:2.4.99.-]	GO:0031228//intrinsic component of Golgi membrane	GO:0031406//carboxylic acid binding;GO:0008373//sialyltransferase activity	GO:0048731//system development;GO:0006935//chemotaxis;GO:0001573//ganglioside metabolic process;GO:0006487//protein N-linked glycosylation	gi|47564072|ref|NP_001001163.1|/0/CMP-N-acetylneuraminate-poly-alpha-2,8-sialyltransferase precursor [Bos taurus]
101905163	1154	473	217	-1.12415	Down	0.88275	XR_231151.3	LOC101905163	PREDICTED: Bos taurus uncharacterized LOC101905163 (LOC101905163), ncRNA	-	-	-	-	-
282135	3674.77	210.573	71.6	-1.55629	Down	0.865622	NM_174499.1	ADRA2A	Bos taurus adrenoceptor alpha 2A (ADRA2A), mRNA	K04138|1|0.0|754|bta:282135|adrenergic receptor alpha-2A	GO:0043234//protein complex;GO:0016021//integral component of membrane;GO:0044424	GO:0004936//alpha-adrenergic receptor activity;GO:0031690//adrenergic receptor binding;GO:0019900//kinase binding;GO:0032403//protein complex binding;GO:0042802//identical protein binding;GO:1901338;GO:0046983//protein dimerization activity	GO:0033555//multicellular organismal response to stress;GO:0035773//insulin secretion involved in cellular response to glucose stimulus;GO:0030818//negative regulation of cAMP biosynthetic process;GO:0006509//membrane protein ectodomain proteolysis;GO:0009895;GO:0016477//cell migration;GO:0006813//potassium ion transport;GO:0045741//positive regulation of epidermal growth factor-activated recepto…	gi|27806207|ref|NP_776924.1|/0/alpha-2A adrenergic receptor [Bos taurus]
280677	5129.98	6370	2775	-1.19881	Down	0.907347	NM_001040469.2	C3	Bos taurus complement component 3 (C3), mRNA	K03990|1|0.0|3252|bta:280677|complement component 3;K06464|1|0.0|3252|bta:280677|integrin beta 2	GO:0044421	GO:0061135;GO:0031714//C5a anaphylatoxin chemotactic receptor binding	GO:0001525//angiogenesis;GO:0007186//G-protein coupled receptor signaling pathway;GO:0010827//regulation of glucose transport;GO:0002455//humoral immune response mediated by circulating immunoglobulin;GO:0001905;GO:0019432//triglyceride biosynthetic process;GO:0001819//positive regulation of cytokine production;GO:0001932//regulation of protein phosphorylation;GO:0032787//monocarboxylic acid meta…	gi|99028969|ref|NP_001035559.2|/0/complement C3 preproprotein [Bos taurus]
507899	2303.19	1972.67	885	-1.1564	Down	0.903402	-
101902113	8778	83.9333	31.48	-1.41481	Down	0.741342	XR_001499540.1	LOC101902113	PREDICTED: Bos taurus uncharacterized LOC101902113 (LOC101902113), ncRNA	K09228|1|5e-12|72.0|cjc:100400142|KRAB domain-containing zinc finger protein	-	-	-	gi|296477391|tpg|DAA19506.1|/1.41164e-11/TPA: zinc finger protein 347-like [Bos taurus]
101904855	1232.86	345.003	146.723	-1.23351	Down	0.877929	XR_001498614.1,XR_001498615.1	LOC101904855	PREDICTED: Bos taurus uncharacterized LOC101904855 (LOC101904855), transcript variant X2, ncRNA	K10838|1|1e-08|63.5|oas:101109650|xeroderma pigmentosum group C-complementing protein;K13712|2|4e-08|61.6|oas:101109528|phosphatidylinositol-4-phosphate 5-kinase-like protein 1 [EC:2.7.1.68];K06727|3|1e-07|60.1|oas:101112371|Fc receptor-like protein;K15196|4|9e-07|57.0|bta:618161|transcription factor IIIB 90 kDa subunit;K12347|5|2e-06|55.8|oas:101116391|natural resistance-associated macrophage pr…	-	-	-	gi|594080579|ref|XP_006063924.1|/2.55178e-26/PREDICTED: uncharacterized protein LOC102398188 isoform X7 [Bubalus bubalis]
538877	4566.77	1772.76	876.853	-1.01559	Down	0.896623	XM_005194400.3,XM_005194401.3,XM_005194403.3,XM_015466112.1,XM_015466113.1	FAM217B	PREDICTED: Bos taurus family with sequence similarity 217 member B (FAM217B), transcript variant X4, mRNA	K07189|1|4e-06|57.4|chx:102174315|protein phosphatase 1 regulatory subunit 3A/B/C/D/E	-	-	-	gi|528913700|ref|XP_005194460.1|/0/PREDICTED: protein FAM217B [Bos taurus]
101903531	830	429.703	201.77	-1.09063	Down	0.877464	XR_001498101.1	LOC101903531	PREDICTED: Bos taurus uncharacterized LOC101903531 (LOC101903531), transcript variant X2, ncRNA	-	-	-	-	gi|4239700|emb|CAA10770.1|/4.60068e-06/reverse transcriptase-like [Bos taurus]
783234	2279.09	97.6167	42.39	-1.2034	Down	0.743524	XM_015468374.1	TTC23L	PREDICTED: Bos taurus tetratricopeptide repeat domain 23-like (TTC23L), transcript variant X2, mRNA	-	-	-	-	gi|983003205|ref|XP_015323860.1|/0/PREDICTED: LOW QUALITY PROTEIN: tetratricopeptide repeat protein 23-like isoform X2 [Bos taurus]
104974006	2209	103.27	47.52	-1.11981	Down	0.740734	XR_820817.1,XR_820818.2	LOC104974006	PREDICTED: Bos taurus uncharacterized LOC104974006 (LOC104974006), transcript variant X2, ncRNA	-	-	-	-	-
508031	1379.07	3247.3	1596.7	-1.02415	Down	0.898653	NM_001166563.2	TMEM216	Bos taurus transmembrane protein 216 (TMEM216), mRNA	K19385|1|3e-73|267|chx:102176021|transmembrane protein 216	-	-	-	gi|548527658|ref|XP_005699813.1|/3.06963e-72/PREDICTED: transmembrane protein 216 isoform X1 [Capra hircus]
101903851	481.57	226.18	101.213	-1.16007	Down	0.844916	XR_001497309.1,XR_001497310.1	LOC101903851	PREDICTED: Bos taurus uncharacterized LOC101903851 (LOC101903851), transcript variant X2, ncRNA	-	-	-	-	-
513400	2970.2	622	301.333	-1.04555	Down	0.885639	NM_001034443.2	NADSYN1	Bos taurus NAD synthetase 1 (NADSYN1), mRNA	K01950|1|0.0|1390|bta:513400|NAD+ synthase (glutamine-hydrolysing) [EC:6.3.5.1]	-	GO:0032550;GO:0016884//carbon-nitrogen ligase activity, with glutamine as amido-N-donor;GO:0016787//hydrolase activity	GO:0019359//nicotinamide nucleotide biosynthetic process	gi|77735841|ref|NP_001029615.1|/0/glutamine-dependent NAD(+) synthetase [Bos taurus]
508445	3125	225.7	97.6167	-1.20921	Down	0.84954	NM_001035057.2	HCLS1	Bos taurus hematopoietic cell-specific Lyn substrate 1 (HCLS1), mRNA	K06106|1|0.0|771|bta:508445|cortactin	GO:0043231//intracellular membrane-bounded organelle;GO:0016020//membrane	GO:0019904//protein domain specific binding	GO:0007260//tyrosine phosphorylation of STAT protein;GO:0009719;GO:0030099//myeloid cell differentiation;GO:0008283//cell proliferation	gi|78050075|ref|NP_001030229.1|/0/hematopoietic lineage cell-specific protein [Bos taurus]
789851	2283	162.333	22.6667	-2.84032	Down	0.875067	XM_015466045.1	HRH3	PREDICTED: Bos taurus histamine receptor H3 (HRH3), mRNA	K04151|1|0.0|694|bta:789851|histamine receptor H3	-	-	-	gi|741949205|ref|XP_010810084.1|/0/PREDICTED: histamine H3 receptor [Bos taurus]
509600	2880.09	2552.67	1221	-1.06394	Down	0.899977	NM_001038065.1	GPNMB	Bos taurus glycoprotein (transmembrane) nmb (GPNMB), mRNA	K17304|1|3e-49|199|lcm:102365525|melanocyte protein PMEL	GO:0016021//integral component of membrane	GO:0005539//glycosaminoglycan binding;GO:0005102//receptor binding	GO:0022610	gi|84000107|ref|NP_001033154.1|/0/transmembrane glycoprotein NMB precursor [Bos taurus]
614154	5987	164.97	72.4367	-1.18741	Down	0.817744	XM_015466771.1	PER3	PREDICTED: Bos taurus period circadian clock 3 (PER3), mRNA	K02633|1|0.0|1921|bta:614154|period circadian protein	-	-	-	gi|982948025|ref|XP_015330607.1|/0/PREDICTED: LOW QUALITY PROTEIN: period circadian protein homolog 3 [Bos taurus]
281848	4369.86	11543	5696.67	-1.01883	Down	0.899771	NM_001244612.1	IGF1R	Bos taurus insulin-like growth factor 1 receptor (IGF1R), mRNA	K05087|1|0.0|2564|bta:281848|insulin-like growth factor 1 receptor [EC:2.7.10.1]	GO:0044459;GO:0042995//cell projection;GO:0043227//membrane-bounded organelle;GO:0016021//integral component of membrane	GO:0004714//transmembrane receptor protein tyrosine kinase activity;GO:0005102//receptor binding;GO:0017046//peptide hormone binding;GO:0032550;GO:0005520//insulin-like growth factor binding	GO:0031016//pancreas development;GO:0006915//apoptotic process;GO:0048732//gland development;GO:0007169//transmembrane receptor protein tyrosine kinase signaling pathway;GO:0014070//response to organic cyclic compound;GO:0007163//establishment or maintenance of cell polarity;GO:0002009//morphogenesis of an epithelium;GO:0016477//cell migration;GO:0007254//JNK cascade;GO:0048015//phosphatidylinosi…	gi|982959828|ref|XP_010815186.2|/0/PREDICTED: insulin-like growth factor 1 receptor isoform X1 [Bos taurus]
537285	3177	364.873	138.467	-1.39786	Down	0.888716	NM_001080303.1	TRIM23	Bos taurus tripartite motif containing 23 (TRIM23), mRNA	K07963|1|0.0|1159|bta:537285|tripartite motif-containing protein 23 [EC:2.3.2.27]	GO:0005764//lysosome;GO:0012505//endomembrane system	GO:0017111//nucleoside-triphosphatase activity;GO:0032550;GO:0046914//transition metal ion binding;GO:0005515//protein binding;GO:0019787//ubiquitin-like protein transferase activity	GO:0035556//intracellular signal transduction	gi|122692467|ref|NP_001073772.1|/0/E3 ubiquitin-protein ligase TRIM23 [Bos taurus]
505819	2704.84	116.993	44.8167	-1.38432	Down	0.792422	NM_001192072.2	MASP2	Bos taurus mannan-binding lectin serine peptidase 2 (MASP2), mRNA	K03993|1|0.0|1420|bta:505819|mannan-binding lectin serine protease 2 [EC:3.4.21.104]	-	-	-	gi|300797019|ref|NP_001179001.1|/0/mannan-binding lectin serine protease 2 precursor [Bos taurus]
540504	16209.9	5864.16	2611.96	-1.16679	Down	0.906336	NM_001206586.1	SYNE2	Bos taurus spectrin repeat containing, nuclear envelope 2 (SYNE2), mRNA	K19346|1|0.0|1.265e+04|bta:540504|nesprin-2	GO:0030175//filopodium;GO:0031224//intrinsic component of membrane;GO:0005739//mitochondrion;GO:0031674//I band;GO:0005924//cell-substrate adherens junction;GO:0034992//microtubule organizing center attachment site;GO:0030027//lamellipodium;GO:0005783//endoplasmic reticulum	GO:0008092//cytoskeletal protein binding	GO:0007097//nuclear migration;GO:0001667//ameboidal-type cell migration;GO:0033365//protein localization to organelle;GO:0006997//nucleus organization	gi|330864817|ref|NP_001193515.1|/0/nesprin-2 [Bos taurus]
617882	2511.21	380.717	181.14	-1.07161	Down	0.87106	NM_001193176.1	EPHX3	Bos taurus epoxide hydrolase 3 (EPHX3), mRNA	K08059|1|3e-38|162|bfo:BRAFLDRAFT_126371|interferon, gamma-inducible protein 30;K08726|2|6e-32|141|tup:102480725|soluble epoxide hydrolase / lipid-phosphate phosphatase [EC:3.3.2.10 3.1.3.76]	-	-	-	gi|965934490|ref|XP_004008512.2|/0/PREDICTED: LOW QUALITY PROTEIN: epoxide hydrolase 3 isoform X1 [Ovis aries]
101905265	453	520.397	238.517	-1.12552	Down	0.885612	XR_229006.2	LOC101905265	PREDICTED: Bos taurus uncharacterized LOC101905265 (LOC101905265), ncRNA	K09228|1|1e-07|57.4|oas:105608474|KRAB domain-containing zinc finger protein	-	-	-	gi|833496433|ref|XP_012770936.1|/5.13127e-07/hypothetical protein, conserved [Babesia bigemina]
517781	12175	610.667	287.667	-1.08599	Down	0.887678	NM_001143874.1	DNAH7	Bos taurus dynein, axonemal, heavy chain 7 (DNAH7), mRNA	K10408|1|0.0|7928|bta:517781|dynein heavy chain, axonemal	GO:0030286//dynein complex;GO:0043231//intracellular membrane-bounded organelle	GO:0046872//metal ion binding;GO:0003774//motor activity;GO:0032550	GO:0048870//cell motility	gi|219805006|ref|NP_001137346.1|/0/dynein heavy chain 7, axonemal [Bos taurus]
617707	1588	315.333	137.333	-1.1992	Down	0.870783	NM_001076473.2	PLPP3	Bos taurus phosphatidic acid phosphatase type 2B (PLPP3), mRNA	K01080|1|1e-168|595|bom:102270713|phosphatidate phosphatase [EC:3.1.3.4]	GO:0031224//intrinsic component of membrane;GO:0031090//organelle membrane	GO:0005102//receptor binding;GO:0016791//phosphatase activity	GO:0001934//positive regulation of protein phosphorylation;GO:0060070//canonical Wnt signaling pathway;GO:0007369//gastrulation;GO:0031647//regulation of protein stability;GO:0001944//vasculature development;GO:0022409//positive regulation of cell-cell adhesion;GO:0044093;GO:0010595//positive regulation of endothelial cell migration	gi|115497984|ref|NP_001069941.1|/1.29347e-167/phospholipid phosphatase 3 [Bos taurus]
107132288	3369	216.333	91.3333	-1.24404	Down	0.849299	XR_001496056.1	LOC107132288	PREDICTED: Bos taurus uncharacterized LOC107132288 (LOC107132288), ncRNA	K02437|1|1e-08|65.1|ocu:100338787|glycine cleavage system H protein	-	-	-	gi|826268093|ref|XP_012502788.1|/1.16197e-07/PREDICTED: glycine cleavage system H protein, mitochondrial-like [Propithecus coquereli]
100138159	4216.3	182.667	89.6967	-1.02609	Down	0.81083	XM_015467198.1,XM_015467199.1,XR_001498427.1	SFI1	PREDICTED: Bos taurus SFI1 centrin binding protein (SFI1), transcript variant X3, misc_RNA	K16489|1|0.0|1811|bta:100138159|protein SFI1	-	-	-	gi|982951010|ref|XP_015331083.1|/0/PREDICTED: protein SFI1 homolog isoform X2 [Bos taurus]
617667	3298	123.717	50.82	-1.28357	Down	0.78939	XM_005196317.3,XM_015468595.1	SERPINA3	PREDICTED: Bos taurus serpin peptidase inhibitor, clade A (alpha-1 antiproteinase, antitrypsin), member 3 (SERPINA3), transcript variant X1, mRNA	K04525|1|0.0|731|bta:617667|serpin peptidase inhibitor, clade A	GO:0030141//secretory granule;GO:0044421;GO:0030141//secretory granule;GO:0044421	GO:0004866//endopeptidase inhibitor activity;GO:0004866//endopeptidase inhibitor activity	-	gi|296475228|tpg|DAA17343.1|/0/TPA: serpin peptidase inhibitor, clade A (alpha-1 antiproteinase, antitrypsin), member 3 [Bos taurus]
617478	1712	128.79	60.33	-1.09407	Down	0.773282	NM_001076462.1	CCDC190	Bos taurus coiled-coil domain-containing protein 190 (CCDC190), mRNA	-	-	-	-	gi|528941891|ref|XP_005203607.1|/7.35275e-148/PREDICTED: coiled-coil domain-containing protein 190 isoform X1 [Bos taurus]
506413	2793.27	776	331	-1.22923	Down	0.900281	NM_001101872.2	C1QTNF6	Bos taurus C1q and tumor necrosis factor related protein 6 (C1QTNF6), mRNA	K19470|1|3e-126|455|bta:506413|complement C1q tumor necrosis factor-related protein 6	GO:0005578//proteinaceous extracellular matrix	GO:0005515//protein binding	GO:0051291//protein heterooligomerization	gi|156120393|ref|NP_001095342.1|/3.11856e-125/complement C1q tumor necrosis factor-related protein 6 precursor [Bos taurus]
101909274	3477.22	172.81	61.58	-1.48865	Down	0.846276	XR_001496842.1,XR_001496843.1,XR_001496844.1,XR_231503.3	LOC101909274	PREDICTED: Bos taurus uncharacterized LOC101909274 (LOC101909274), transcript variant X2, ncRNA	-	-	-	-	gi|987398501|ref|XP_015390973.1|/1.93509e-28/PREDICTED: LOW QUALITY PROTEIN: teneurin-2 [Panthera tigris altaica]
615863	4007.41	140.667	58	-1.27816	Down	0.807395	XM_005199432.3,XM_867784.7	ZC3H12D	PREDICTED: Bos taurus zinc finger CCCH-type containing 12D (ZC3H12D), transcript variant X1, mRNA	K18668|1|0.0|1028|bta:615863|ribonuclease ZC3H12 [EC:3.1.-.-]	GO:0031981//nuclear lumen;GO:0031981//nuclear lumen	GO:0005488;GO:0005488	GO:0016049//cell growth;GO:1901991//negative regulation of mitotic cell cycle phase transition;GO:0016049//cell growth;GO:1901991//negative regulation of mitotic cell cycle phase transition	gi|296483930|tpg|DAA26045.1|/0/TPA: ZC3H12D protein-like [Bos taurus]
101905149	874	79.27	31.6333	-1.32533	Down	0.722756	XR_226437.3	LOC101905149	PREDICTED: Bos taurus uncharacterized LOC101905149 (LOC101905149), ncRNA	K10838|1|2e-10|68.2|oas:101109650|xeroderma pigmentosum group C-complementing protein;K15196|2|9e-10|66.2|bta:618161|transcription factor IIIB 90 kDa subunit;K05719|3|7e-08|58.9|oas:100820740|integrin beta 1;K06252|3|7e-08|58.9|oas:100820740|tenascin;K06257|3|7e-08|58.9|oas:100820740|syndecan 1;K06493|3|7e-08|58.9|oas:100820740|integrin beta 3;K06550|3|7e-08|58.9|oas:100820740|L1 cell adhesion mo…	-	-	-	gi|741975729|ref|XP_010818099.1|/1.29038e-09/PREDICTED: peroxisomal N(1)-acetyl-spermine/spermidine oxidase isoform X2 [Bos taurus]
104975965	3716.77	198.19	56.4633	-1.8115	Down	0.871829	XR_001499601.1,XR_821580.2	LOC104975965	PREDICTED: Bos taurus uncharacterized LOC104975965 (LOC104975965), transcript variant X2, ncRNA	-	-	-	-	-
101902310	9428	28.6667	0.01	-11.4852	Down	0.70679	-
101902468	2190	86.0467	34.4067	-1.32243	Down	0.736906	XR_228040.3	LOC101902468	PREDICTED: Bos taurus uncharacterized LOC101902468 (LOC101902468), ncRNA	K17086|1|5e-07|58.9|bta:509946|transmembrane 9 superfamily member 2/4;K08474|2|7e-07|58.5|bom:102286375|taste receptor type 2	GO:0031224//intrinsic component of membrane	GO:0004888//transmembrane signaling receptor activity	GO:0007606//sensory perception of chemical stimulus	gi|594113833|ref|XP_006079658.1|/1.41301e-08/PREDICTED: CKLF-like MARVEL transmembrane domain-containing protein 6 isoform X1 [Bubalus bubalis]
508521	1160.63	675.333	272	-1.31199	Down	0.900639	NM_001075363.2	AGTRAP	Bos taurus angiotensin II receptor-associated protein (AGTRAP), mRNA	-	GO:0043227//membrane-bounded organelle;GO:0044444//cytoplasmic part;GO:0016020//membrane	GO:0001595//angiotensin receptor activity	GO:0008015//blood circulation	gi|115496318|ref|NP_001068831.1|/1.65555e-80/type-1 angiotensin II receptor-associated protein [Bos taurus]
281482	1940	280	97.3333	-1.52442	Down	0.88157	NM_174180.3	DHRS3	Bos taurus dehydrogenase/reductase (SDR family) member 3 (DHRS3), mRNA	K11146|1|1e-170|602|bta:281482|short-chain dehydrogenase/reductase 3 [EC:1.1.1.300]	GO:0031224//intrinsic component of membrane	GO:0036094//small molecule binding;GO:0008106//alcohol dehydrogenase (NADP+) activity	GO:0050953//sensory perception of light stimulus;GO:0001523//retinoid metabolic process	gi|76253697|ref|NP_776605.2|/1.36919e-169/short-chain dehydrogenase/reductase 3 [Bos taurus]
444870	1176.51	102.817	49.38	-1.05808	Down	0.731816	XM_015466756.1,XM_015466757.1,XM_015466758.1,XM_015466759.1,XR_001498208.1,XR_001498209.1,XR_001498210.1,XR_001498211.1,XR_001498212.1,XR_001498213.1	TLR5	PREDICTED: Bos taurus toll like receptor 5 (TLR5), transcript variant X10, misc_RNA	-	GO:0031224//intrinsic component of membrane;GO:0031224//intrinsic component of membrane;GO:0031224//intrinsic component of membrane;GO:0031224//intrinsic component of membrane	GO:0005126//cytokine receptor binding;GO:0038023//signaling receptor activity;GO:0005126//cytokine receptor binding;GO:0038023//signaling receptor activity;GO:0005126//cytokine receptor binding;GO:0038023//signaling receptor activity;GO:0005126//cytokine receptor binding;GO:0038023//signaling receptor activity	GO:0002224//toll-like receptor signaling pathway;GO:0001819//positive regulation of cytokine production;GO:0009612//response to mechanical stimulus;GO:0002224//toll-like receptor signaling pathway;GO:0001819//positive regulation of cytokine production;GO:0009612//response to mechanical stimulus;GO:0002224//toll-like receptor signaling pathway;GO:0001819//positive regulation of cytokine production…	gi|84874624|gb|ABC68311.1|/0/toll-like receptor 5 [Bos taurus]
511259	1619	409.307	189.177	-1.11345	Down	0.876623	NM_001101941.1	MGC148692	Bos taurus uncharacterized LOC511259 (MGC148692), mRNA	-	-	-	-	gi|528905942|ref|XP_005198685.1|/1.65103e-106/PREDICTED: uncharacterized protein KIAA1211 homolog isoform X1 [Bos taurus]
104975974	5216	69.6667	19.3333	-1.84938	Down	0.74263	XR_821572.2	LOC104975974	PREDICTED: Bos taurus uncharacterized LOC104975974 (LOC104975974), ncRNA	-	-	-	-	-
100847376	1118	138.667	63.6667	-1.12301	Down	0.78846	XR_230440.3	LOC100847376	PREDICTED: Bos taurus uncharacterized LOC100847376 (LOC100847376), ncRNA	-	-	-	-	gi|556727697|ref|XP_005959595.1|/2.68921e-59/PREDICTED: uncharacterized protein LOC102340165 [Pantholops hodgsonii]
539477	3276	277.807	124.79	-1.15458	Down	0.860202	NM_001191345.1	TSSK4	Bos taurus testis-specific serine kinase 4 (TSSK4), mRNA	K08811|1|0.0|661|bta:539477|testis-specific serine kinase [EC:2.7.11.1]	-	GO:0032550;GO:0004672//protein kinase activity	GO:0051091//positive regulation of sequence-specific DNA binding transcription factor activity;GO:0006464//cellular protein modification process	gi|300797869|ref|NP_001178274.1|/0/testis-specific serine/threonine-protein kinase 4 [Bos taurus]
101905783	6253	245.16	119.383	-1.03812	Down	0.840659	XR_001498398.1	LOC101905783	PREDICTED: Bos taurus uncharacterized LOC101905783 (LOC101905783), ncRNA	K13240|1|3e-56|112|bacu:103008209|nitric-oxide synthase, brain [EC:1.14.13.39]	-	-	-	gi|594683990|ref|XP_007189528.1|/2.93286e-55/PREDICTED: LOW QUALITY PROTEIN: nitric oxide synthase, brain [Balaenoptera acutorostrata scammoni]
615552	1735.87	541	238.667	-1.18063	Down	0.889789	NM_001076382.1	MGST2	Bos taurus microsomal glutathione S-transferase 2 (MGST2), mRNA	K00799|1|2e-60|236|bom:102276470|glutathione S-transferase [EC:2.5.1.18]	-	-	-	gi|115496986|ref|NP_001069850.1|/1.91528e-59/microsomal glutathione S-transferase 2 precursor [Bos taurus]
100141235	1656.55	309.333	144.333	-1.09976	Down	0.862438	XM_005193705.3,XM_005193707.3,XM_015465185.1	PPP1R36	PREDICTED: Bos taurus protein phosphatase 1 regulatory subunit 36 (PPP1R36), transcript variant X2, mRNA	K17575|1|0.0|704|bta:100141235|protein phosphatase 1 regulatory subunit 36	-	-	-	gi|528910813|ref|XP_005193764.1|/0/PREDICTED: protein phosphatase 1 regulatory subunit 36 isoform X3 [Bos taurus]
534475	4243	79.33	33.6667	-1.23655	Down	0.71128	NM_001102172.1	RFX2	Bos taurus regulatory factor X, 2 (influences HLA class II expression) (RFX2), mRNA	K09173|1|0.0|1228|bta:534475|regulatory factor X 1/2/3	GO:0043231//intracellular membrane-bounded organelle	GO:0003676//nucleic acid binding	GO:0006351//transcription, DNA-templated	gi|156120991|ref|NP_001095642.1|/0/DNA-binding protein RFX2 [Bos taurus]
527023	3282.09	96.6667	35	-1.46566	Down	0.769704	NM_001077970.1	SLC40A1	Bos taurus solute carrier family 40 (iron-regulated transporter), member 1 (SLC40A1), mRNA	K14685|1|0.0|1059|bta:527023|solute carrier family 40 (iron-regulated transporter), member 1	GO:0031224//intrinsic component of membrane;GO:0030136//clathrin-coated vesicle;GO:0005770//late endosome	GO:0022890//inorganic cation transmembrane transporter activity	GO:0012501//programmed cell death;GO:0009888//tissue development;GO:0048536//spleen development;GO:0006875//cellular metal ion homeostasis;GO:0001776//leukocyte homeostasis;GO:0048871//multicellular organismal homeostasis	gi|118151032|ref|NP_001071438.1|/0/solute carrier family 40 member 1 [Bos taurus]
520133	4848	4134	1988	-1.05622	Down	0.900898	XM_015468390.1	ADAMTS16	PREDICTED: Bos taurus ADAM metallopeptidase with thrombospondin type 1 motif 16 (ADAMTS16), mRNA	K08630|1|0.0|2358|bom:102266168|a disintegrin and metalloproteinase with thrombospondin motifs 16 [EC:3.4.24.-]	-	-	-	gi|982959730|ref|XP_015314614.1|/0/PREDICTED: A disintegrin and metalloproteinase with thrombospondin motifs 16 [Bos taurus]
101908195	3542	247.94	89.2	-1.47488	Down	0.873135	XR_001499666.1	LOC101908195	PREDICTED: Bos taurus uncharacterized LOC101908195 (LOC101908195), ncRNA	-	-	-	-	-
537349	5096.67	122.44	61.2	-1.00047	Down	0.752433	NM_001076092.1	DZIP3	Bos taurus DAZ interacting zinc finger protein 3 (DZIP3), mRNA	K10642|1|0.0|1915|bta:537349|E3 ubiquitin-protein ligase DZIP3 [EC:2.3.2.27]	GO:0044424	GO:0046914//transition metal ion binding;GO:0003676//nucleic acid binding;GO:0043130//ubiquitin binding;GO:0019899//enzyme binding;GO:0019787//ubiquitin-like protein transferase activity	GO:0016567//protein ubiquitination	gi|115497364|ref|NP_001069560.1|/0/E3 ubiquitin-protein ligase DZIP3 [Bos taurus]
789726	5953.93	697.357	336.677	-1.05053	Down	0.888385	XM_001256391.6,XM_015467796.1,XM_015467797.1	SHISA7	PREDICTED: Bos taurus shisa family member 7 (SHISA7), transcript variant X4, mRNA	K10583|1|9e-34|149|shr:100927511|ubiquitin-conjugating enzyme E2 S [EC:2.3.2.23]	-	-	-	gi|982955124|ref|XP_015313877.1|/0/PREDICTED: protein shisa-7 isoform X1 [Bos taurus]
104970269	3528	98.25	46.3433	-1.0841	Down	0.726727	XM_015463127.1,XM_015463128.1,XM_015463129.1	LOC104970269	PREDICTED: Bos taurus endogenous retrovirus group K member 11 Pol protein-like (LOC104970269), transcript variant X3, mRNA	K13724|1|8e-61|238|fch:102049042|aminopeptidase Q [EC:3.4.11.-];K01495|2|3e-53|150|tgu:100221053|GTP cyclohydrolase I [EC:3.5.4.16];K02894|5|2e-15|87.4|cge:100763537|large subunit ribosomal protein L23e	-	-	-	gi|982922193|ref|XP_015326232.1|/0/PREDICTED: endogenous retrovirus group K member 11 Pol protein-like [Bos taurus]
327686	2722	1050.33	364.667	-1.5262	Down	0.912552	NM_175805.3	FNTB	Bos taurus farnesyltransferase, CAAX box, beta (FNTB), mRNA	K05954|1|0.0|895|bom:102287965|protein farnesyltransferase subunit beta [EC:2.5.1.58]	GO:0043234//protein complex	GO:0008318//protein prenyltransferase activity;GO:0043169//cation binding	GO:0018342//protein prenylation;GO:0009611//response to wounding;GO:0008284//positive regulation of cell proliferation	gi|28461237|ref|NP_786999.1|/0/protein farnesyltransferase subunit beta [Bos taurus]
518563	1325	683.31	290.997	-1.23154	Down	0.898125	NM_001192491.1	HS6ST1	Bos taurus heparan sulfate 6-O-sulfotransferase 1 (HS6ST1), mRNA	K02514|1|0.0|732|bta:518563|heparan sulfate 6-O-sulfotransferase HS6ST1 [EC:2.8.2.-]	GO:0031224//intrinsic component of membrane	GO:0016782//transferase activity, transferring sulfur-containing groups	GO:0048646//anatomical structure formation involved in morphogenesis;GO:0030166//proteoglycan biosynthetic process;GO:0048568//embryonic organ development;GO:0030324//lung development	gi|300795146|ref|NP_001179420.1|/0/heparan-sulfate 6-O-sulfotransferase 1 [Bos taurus]
511801	1874.55	511.033	247.227	-1.04758	Down	0.880586	NM_001075539.2	UBE2D4	Bos taurus ubiquitin-conjugating enzyme E2D 4 (putative) (UBE2D4), mRNA	K06689|1|4e-85|317|phd:102331948|ubiquitin-conjugating enzyme E2 D/E [EC:2.3.2.23]	-	GO:0019787//ubiquitin-like protein transferase activity;GO:0032550	GO:0000209//protein polyubiquitination	gi|115495771|ref|NP_001069007.1|/2.82447e-86/ubiquitin-conjugating enzyme E2 D4 [Bos taurus]
101907074	995.17	111.78	44.0267	-1.34421	Down	0.781654	XR_001498784.1,XR_001498785.1,XR_228812.3	LOC101907074	PREDICTED: Bos taurus uncharacterized LOC101907074 (LOC101907074), transcript variant X1, ncRNA	K17086|1|1e-09|66.2|bta:509946|transmembrane 9 superfamily member 2/4;K00826|2|3e-07|58.2|chx:102186149|branched-chain amino acid aminotransferase [EC:2.6.1.42];K04825|3|1e-06|55.8|oas:100170325|amiloride-sensitive sodium channel subunit beta	-	-	-	gi|440901693|gb|ELR52585.1|/2.8475e-10/Cleavage stimulation factor subunit 2 [Bos mutus]
107133476	1021	69	24.3333	-1.50366	Down	0.714482	-
507076	2971	207.333	96.3333	-1.10585	Down	0.833137	XM_864684.7	MOXD1	PREDICTED: Bos taurus monooxygenase, DBH-like 1 (MOXD1), mRNA	K15266|1|3e-95|352|bfo:BRAFLDRAFT_125270|dimethyladenosine transferase 1, mitochondrial [EC:2.1.1.-];K00503|3|4e-76|288|xtr:100492247|dopamine beta-monooxygenase [EC:1.14.17.1]	GO:0031090//organelle membrane;GO:0031224//intrinsic component of membrane	GO:0046914//transition metal ion binding;GO:0016715//oxidoreductase activity, acting on paired donors, with incorporation or reduction of molecular oxygen, reduced ascorbate as one donor, and incorporation of one atom of oxygen	GO:0009712//catechol-containing compound metabolic process	gi|296484023|tpg|DAA26138.1|/0/TPA: monooxygenase, DBH-like 1 [Bos taurus]
505691	1683.79	532.667	258	-1.04586	Down	0.88157	NM_001101054.2	CDKN2C	Bos taurus cyclin-dependent kinase inhibitor 2C (p18, inhibits CDK4) (CDKN2C), mRNA	K06622|1|6e-83|309|lve:103075084|cyclin-dependent kinase inhibitor 2C	GO:0043231//intracellular membrane-bounded organelle	GO:0019900//kinase binding;GO:0016538//cyclin-dependent protein serine/threonine kinase regulator activity	GO:0012502//induction of programmed cell death;GO:0016049//cell growth;GO:0051726//regulation of cell cycle;GO:0044772//mitotic cell cycle phase transition;GO:0008283//cell proliferation	gi|155371839|ref|NP_001094524.1|/5.58747e-82/cyclin-dependent kinase 4 inhibitor C [Bos taurus]
100848766	866.78	101.497	38.8667	-1.38483	Down	0.769946	XR_001498721.1,XR_001498722.1	LOC100848766	PREDICTED: Bos taurus uncharacterized LOC100848766 (LOC100848766), transcript variant X2, ncRNA	K09303|1|1e-18|95.9|ecb:100069398|homeobox protein HoxA/B/D3	GO:0043231//intracellular membrane-bounded organelle	GO:0003676//nucleic acid binding;GO:0001071//nucleic acid binding transcription factor activity	GO:0006351//transcription, DNA-templated;GO:0032502//developmental process	gi|984118693|ref|XP_015351018.1|/3.34505e-15/PREDICTED: homeobox protein Hox-B3 [Marmota marmota marmota]
527592	1679.34	944.333	464.667	-1.0231	Down	0.89173	NM_001046286.2	HSD17B11	Bos taurus hydroxysteroid (17-beta) dehydrogenase 11 (HSD17B11), mRNA	K15734|1|2e-70|269|apla:101805250|all-trans-retinol dehydrogenase (NAD+) [EC:1.1.1.105]	GO:0044444//cytoplasmic part	GO:0016491//oxidoreductase activity;GO:0036094//small molecule binding	GO:0006706//steroid catabolic process	gi|114052807|ref|NP_001039751.1|/1.12644e-164/estradiol 17-beta-dehydrogenase 11 [Bos taurus]
104971940	315	181.62	87.0333	-1.06128	Down	0.814542	XR_823164.2	LOC104971940	PREDICTED: Bos taurus uncharacterized LOC104971940 (LOC104971940), ncRNA	-	-	-	-	-
286824	4110.59	144	61	-1.23919	Down	0.807511	NM_001192867.1	HAS3	Bos taurus hyaluronan synthase 3 (HAS3), mRNA	K00752|1|0.0|1078|bom:102283309|hyaluronan synthase [EC:2.4.1.212]	GO:0044421	GO:0008194//UDP-glycosyltransferase activity	GO:0006024//glycosaminoglycan biosynthetic process;GO:0051130//positive regulation of cellular component organization;GO:0006351//transcription, DNA-templated	gi|982951486|ref|XP_015331190.1|/0/PREDICTED: hyaluronan synthase 3 isoform X1 [Bos taurus]
100299353	1322	82.6667	26.6667	-1.63227	Down	0.759141	XM_003584967.4	RNF208	PREDICTED: Bos taurus ring finger protein 208 (RNF208), mRNA	K11983|1|4e-09|65.1|xma:102218017|E3 ubiquitin-protein ligase RNF182 [EC:2.3.2.27]	-	-	-	gi|982991568|ref|XP_003585015.2|/2.39046e-143/PREDICTED: RING finger protein 208 isoform X2 [Bos taurus]
107133198	2216	72.32	29.01	-1.31784	Down	0.70637	XM_015466635.1	LOC107133198	PREDICTED: Bos taurus uncharacterized LOC107133198 (LOC107133198), mRNA	-	-	-	-	gi|296470796|tpg|DAA12911.1|/0/TPA: envelope glycoprotein-like [Bos taurus]
540672	7511	173.69	80.5967	-1.10772	Down	0.815087	-
614522	8172	152.88	70.7867	-1.11085	Down	0.80024	XM_015462664.1	LOC614522	PREDICTED: Bos taurus transmembrane protein 56 (LOC614522), transcript variant X2, mRNA	K10838|1|3e-09|68.6|oas:101109650|xeroderma pigmentosum group C-complementing protein;K04825|2|2e-06|59.3|oas:100170325|amiloride-sensitive sodium channel subunit beta;K00767|3|3e-06|58.5|oas:101102696|nicotinate-nucleotide pyrophosphorylase (carboxylating) [EC:2.4.2.19];K05719|4|6e-06|38.9|oas:100820740|integrin beta 1;K06252|4|6e-06|38.9|oas:100820740|tenascin;K06257|4|6e-06|38.9|oas:100820740|…	-	-	-	gi|982979034|ref|XP_015318150.1|/2.79992e-146/PREDICTED: LOW QUALITY PROTEIN: transmembrane protein 56 isoform X2 [Bos taurus]
768074	2277.1	107.667	45.3333	-1.24793	Down	0.76542	NM_001077130.2	ETFDH	Bos taurus electron-transferring-flavoprotein dehydrogenase (ETFDH), mRNA	K00311|1|0.0|1295|bom:102271319|electron-transferring-flavoprotein dehydrogenase [EC:1.5.5.1]	GO:0031304//intrinsic component of mitochondrial inner membrane	GO:0048038//quinone binding;GO:0043169//cation binding;GO:0051536//iron-sulfur cluster binding;GO:0016649//oxidoreductase activity, acting on the CH-NH group of donors, quinone or similar compound as acceptor	GO:0006091//generation of precursor metabolites and energy;GO:0006635//fatty acid beta-oxidation;GO:0006950//response to stress	gi|116004475|ref|NP_001070598.1|/0/electron transfer flavoprotein-ubiquinone oxidoreductase, mitochondrial precursor [Bos taurus]
338077	1746.31	425.583	121	-1.81443	Down	0.905737	NM_176851.1	FUT6	Bos taurus fucosyltransferase 6 (alpha (1,3) fucosyltransferase) (FUT6), mRNA	K07633|1|0.0|815|phd:102335338|galactoside alpha-1,3-fucosyltransferase 5 [EC:2.4.1.65];K00716|4|0.0|717|chx:102181295|galactoside 3(4)-fucosyltransferase 3 [EC:2.4.1.65]	GO:0031224//intrinsic component of membrane	GO:0016758//transferase activity, transferring hexosyl groups	GO:0006464//cellular protein modification process	gi|556733168|ref|XP_005962235.1|/0/PREDICTED: galactoside 3(4)-L-fucosyltransferase [Pantholops hodgsonii]
618274	1531.62	763.333	376.667	-1.01902	Down	0.888439	XM_005195637.2,XM_005195638.2,XM_010824040.2,XM_010824041.2	SLC16A11	PREDICTED: Bos taurus solute carrier family 16 member 11 (SLC16A11), transcript variant X2, mRNA	K08188|1|8e-140|499|bta:618274|MFS transporter, MCP family, solute carrier family 16 (monocarboxylic acid transporters), member 11	-	-	-	gi|296476806|tpg|DAA18921.1|/2.4089e-139/TPA: solute carrier family 16, member 11-like [Bos taurus]
104975777	3747	267	93.6667	-1.51123	Down	0.878833	XR_001499430.1	LOC104975777	PREDICTED: Bos taurus uncharacterized LOC104975777 (LOC104975777), ncRNA	-	-	-	-	gi|966000464|ref|XP_014959163.1|/8.71436e-28/PREDICTED: PRELI domain containing protein 3A isoform X3 [Ovis aries]
516456	2813	2746.33	1341.67	-1.03348	Down	0.89876	-
535092	10258.1	288.273	122.937	-1.22952	Down	0.868422	XM_015466589.1,XM_015466590.1,XM_015466591.1,XM_865073.8,XR_001498115.1	MYO7A	PREDICTED: Bos taurus myosin VIIA (MYO7A), transcript variant X4, misc_RNA	K10359|1|0.0|3600|bta:535092|myosin VII	GO:0031513//nonmotile primary cilium;GO:0015629//actin cytoskeleton;GO:0005902//microvillus;GO:0005764//lysosome;GO:0048770;GO:0044459;GO:0031513//nonmotile primary cilium;GO:0015629//actin cytoskeleton;GO:0005902//microvillus;GO:0005764//lysosome;GO:0048770;GO:0044459;GO:0031513//nonmotile primary cilium;GO:0015629//actin cytoskeleton;GO:0005902//microvillus;GO:0005764//lysosome;GO:0048770;GO:00…	GO:0032550;GO:0003779//actin binding;GO:0003774//motor activity;GO:0032550;GO:0003779//actin binding;GO:0003774//motor activity;GO:0032550;GO:0003779//actin binding;GO:0003774//motor activity;GO:0032550;GO:0003779//actin binding;GO:0003774//motor activity	GO:0006909//phagocytosis;GO:0006928//movement of cell or subcellular component;GO:0007033//vacuole organization;GO:0050953//sensory perception of light stimulus;GO:0015031//protein transport;GO:0050954//sensory perception of mechanical stimulus;GO:0009887//organ morphogenesis;GO:0006909//phagocytosis;GO:0006928//movement of cell or subcellular component;GO:0007033//vacuole organization;GO:0050953…	gi|982946640|ref|XP_015330317.1|/0/PREDICTED: unconventional myosin-VIIa isoform X4 [Bos taurus]
617001	811	82.6667	33.3333	-1.31034	Down	0.727684	NM_001040598.1	FAM213B	Bos taurus family with sequence similarity 213, member B (FAM213B), mRNA	K15717|1|2e-100|367|bta:617001|prostamide/prostaglandin F2alpha synthase [EC:1.11.1.20]	GO:0044444//cytoplasmic part	GO:0016614//oxidoreductase activity, acting on CH-OH group of donors	GO:0006693//prostaglandin metabolic process	gi|926711570|ref|XP_005690822.2|/2.2914e-103/PREDICTED: prostamide/prostaglandin F synthase [Capra hircus]
788507	2260	431.89	212.013	-1.02651	Down	0.873126	NM_001101303.2	GPR65	Bos taurus G protein-coupled receptor 65 (GPR65), mRNA	K08416|1|0.0|642|bom:102281148|G protein-coupled receptor 65	GO:0031224//intrinsic component of membrane	GO:0004888//transmembrane signaling receptor activity	GO:0032233//positive regulation of actin filament bundle assembly;GO:0007166//cell surface receptor signaling pathway;GO:0009268//response to pH;GO:0006171//cAMP biosynthetic process	gi|155372321|ref|NP_001094773.1|/0/psychosine receptor [Bos taurus]
101907689	4760.1	175.943	66.7	-1.39935	Down	0.842134	XR_001498171.1,XR_001498172.1,XR_001498173.1,XR_818294.2	LOC101907689	PREDICTED: Bos taurus uncharacterized LOC101907689 (LOC101907689), transcript variant X3, ncRNA	-	-	-	-	-
100847770	2452.82	110.163	40.9967	-1.42607	Down	0.787602	XR_001497798.1,XR_817459.2	LOC100847770	PREDICTED: Bos taurus uncharacterized LOC100847770 (LOC100847770), transcript variant X3, ncRNA	K04863|1|8e-11|72.4|shr:100930456|voltage-dependent calcium channel beta-2;K04862|5|2e-10|70.9|gfr:102045494|voltage-dependent calcium channel beta-1	-	-	-	gi|612055789|ref|XP_007504971.1|/7.40035e-10/PREDICTED: voltage-dependent L-type calcium channel subunit beta-2 isoform X9 [Monodelphis domestica]
107131924	6452	233.097	109.333	-1.0922	Down	0.841589	XR_001495987.1	LOC107131924	PREDICTED: Bos taurus uncharacterized LOC107131924 (LOC107131924), ncRNA	-	-	-	-	-
522374	5437	71.3367	28.1	-1.34407	Down	0.706629	-
507834	2318.21	511.313	240.03	-1.09099	Down	0.883081	NM_001191373.1	ESRRA	Bos taurus estrogen-related receptor alpha (ESRRA), mRNA	K08552|1|2e-163|578|lve:103081070|estrogen-related receptor alpha	-	GO:0046872//metal ion binding;GO:0003677//DNA binding	GO:0050794//regulation of cellular process;GO:0006351//transcription, DNA-templated	gi|300798453|ref|NP_001178302.1|/2.30896e-162/steroid hormone receptor ERR1 [Bos taurus]
780867	2549.55	209	79.3333	-1.3975	Down	0.856875	NM_001079795.1	C20H5orf28	Bos taurus chromosome 20 open reading frame, human C5orf28 (C20H5orf28), mRNA	-	GO:0031224//intrinsic component of membrane	-	-	gi|119331222|ref|NP_001073263.1|/1.10067e-102/transmembrane protein C5orf28 homolog [Bos taurus]
100847355	13233	118.94	58.6733	-1.01946	Down	0.750563	XM_015468768.1	DNAH12	PREDICTED: Bos taurus dynein, axonemal, heavy chain 12 (DNAH12), mRNA	K10408|1|0.0|7677|bta:100847355|dynein heavy chain, axonemal	-	-	-	gi|982962330|ref|XP_010816109.2|/0/PREDICTED: LOW QUALITY PROTEIN: dynein heavy chain 12, axonemal [Bos taurus]
613384	1391.89	1900.67	834	-1.18839	Down	0.904986	NM_001034735.1	CD74	Bos taurus CD74 molecule, major histocompatibility complex, class II invariant chain (CD74), mRNA	K06505|1|2e-115|417|bom:102271919|CD74 antigen	GO:0009986//cell surface;GO:0000323//lytic vacuole;GO:0031224//intrinsic component of membrane;GO:0043235//receptor complex;GO:0042611;GO:0005770//late endosome	GO:0042287//MHC protein binding;GO:0042277//peptide binding;GO:0004888//transmembrane signaling receptor activity;GO:0019955//cytokine binding;GO:0019899//enzyme binding	GO:0002901;GO:0008284//positive regulation of cell proliferation;GO:0002790//peptide secretion;GO:0043383//negative T cell selection;GO:0019724//B cell mediated immunity;GO:0015031//protein transport;GO:0043410//positive regulation of MAPK cascade;GO:0001934//positive regulation of protein phosphorylation;GO:0002690//positive regulation of leukocyte chemotaxis;GO:0032722//positive regulation of c…	gi|77736415|ref|NP_001029907.1|/2.32407e-114/HLA class II histocompatibility antigen gamma chain [Bos taurus]
104974435	506	58.3333	14.6667	-1.99178	Down	0.717121	XR_818407.2	LOC104974435	PREDICTED: Bos taurus uncharacterized LOC104974435 (LOC104974435), ncRNA	-	-	-	-	-
338059	2155.26	4545.3	2105	-1.11056	Down	0.903045	NM_176654.2	ATP6V1B1	Bos taurus ATPase, H+ transporting, lysosomal 56/58kDa, V1 subunit B1 (ATP6V1B1), mRNA	K02147|1|0.0|983|bta:338059|V-type H+-transporting ATPase subunit B	GO:0005774//vacuolar membrane;GO:0033176//proton-transporting V-type ATPase complex;GO:0042995//cell projection;GO:0044459	GO:0032550;GO:0015077//monovalent inorganic cation transmembrane transporter activity	GO:0009150//purine ribonucleotide metabolic process;GO:0055065//metal ion homeostasis;GO:0015988//energy coupled proton transmembrane transport, against electrochemical gradient;GO:0006885//regulation of pH;GO:0050954//sensory perception of mechanical stimulus;GO:0042471//ear morphogenesis	gi|28603772|ref|NP_788827.1|/0/V-type proton ATPase subunit B, kidney isoform [Bos taurus]
353354	3652.85	242.667	118.667	-1.03206	Down	0.839326	NM_181813.2	DNMT3B	Bos taurus DNA (cytosine-5-)-methyltransferase 3 beta (DNMT3B), mRNA	K17399|1|0.0|1569|bta:353354|DNA (cytosine-5)-methyltransferase 3B [EC:2.1.1.37]	-	-	-	gi|164448558|ref|NP_861529.2|/0/DNA (cytosine-5)-methyltransferase 3B [Bos taurus]
517400	2304.44	802.333	400.333	-1.003	Down	0.888242	NM_001206738.1	SNX30	Bos taurus sorting nexin family member 30 (SNX30), mRNA	K17921|1|0.0|816|bta:517400|sorting nexin-7/30	GO:0044424	-	GO:0044763	gi|332078476|ref|NP_001193667.1|/0/sorting nexin-30 [Bos taurus]
100297905	4389.88	1016.92	500.28	-1.02339	Down	0.892607	XM_015465867.1,XM_015465868.1,XM_015465869.1,XM_015465870.1	NINL	PREDICTED: Bos taurus ninein like (NINL), transcript variant X4, mRNA	K16477|1|0.0|1570|bta:100297905|ninein-like protein	-	-	-	gi|741946696|ref|XP_010809371.1|/0/PREDICTED: ninein-like protein isoform X3 [Bos taurus]
100295382	1467	736.227	366.29	-1.00716	Down	0.887187	XM_002706690.4,XR_803200.2	C6H4orf26	PREDICTED: Bos taurus chromosome 6 open reading frame, human C4orf26 (C6H4orf26), transcript variant X2, misc_RNA	-	-	-	-	gi|296486470|tpg|DAA28583.1|/1.38131e-08/TPA: Uncharacterized protein C4orf26-like [Bos taurus]
614719	2817	184.417	88.2033	-1.06406	Down	0.816688	NM_001101233.1	TMEM117	Bos taurus transmembrane protein 117 (TMEM117), mRNA	-	GO:0043231//intracellular membrane-bounded organelle	-	-	gi|155372185|ref|NP_001094703.1|/0/transmembrane protein 117 [Bos taurus]
540530	3597.2	142.667	64	-1.1565	Down	0.795875	NM_001206008.1	FSD2	Bos taurus fibronectin type III and SPRY domain containing 2 (FSD2), mRNA	K10647|1|8e-38|161|hgl:101722499|midline 2 [EC:2.3.2.27]	-	-	-	gi|329664702|ref|NP_001192937.1|/0/fibronectin type III and SPRY domain-containing protein 2 [Bos taurus]
104974722	7257	106.667	53	-1.00905	Down	0.729929	XR_001498440.1	LOC104974722	PREDICTED: Bos taurus uncharacterized LOC104974722 (LOC104974722), ncRNA	-	-	-	-	-
100336419	3001.07	101	46	-1.13465	Down	0.740287	XM_005196539.3,XM_015468825.1,XM_015468826.1,XM_015468827.1	UROC1	PREDICTED: Bos taurus urocanate hydratase 1 (UROC1), transcript variant X3, mRNA	K01712|1|0.0|1302|bta:100336419|urocanate hydratase [EC:4.2.1.49]	-	-	-	gi|529002450|ref|XP_005223243.1|/0/PREDICTED: urocanate hydratase isoform X2 [Bos taurus]
536128	8373.64	148.687	70.2567	-1.08157	Down	0.792646	NM_001206948.1	NOTCH4	Bos taurus notch 4 (NOTCH4), mRNA	K02599|1|0.0|3944|bta:536128|Notch	GO:0031224//intrinsic component of membrane;GO:0044464	GO:0046872//metal ion binding	GO:0007166//cell surface receptor signaling pathway;GO:0048732//gland development;GO:0048869//cellular developmental process	gi|332688237|ref|NP_001193877.1|/0/neurogenic locus notch homolog protein 4 precursor [Bos taurus]
493779	1873	991476	494610	-1.00329	Down	0.899467	-
104973322	5731	96.63	26.48	-1.86757	Down	0.797011	XR_813107.1	LOC104973322	PREDICTED: Bos taurus uncharacterized LOC104973322 (LOC104973322), ncRNA	-	-	-	-	gi|74705367|sp|O00370.1|LORF2_HUMAN/8.41191e-13/RecName: Full=LINE-1 retrotransposable element ORF2 protein; Short=ORF2p; Includes: RecName: Full=Reverse transcriptase; Includes: RecName: Full=Endonuclease
101907749	6495	124.69	40.28	-1.63021	Down	0.820141	XR_232610.3	LOC101907749	PREDICTED: Bos taurus uncharacterized LOC101907749 (LOC101907749), ncRNA	K15196|1|1e-08|65.9|bta:618161|transcription factor IIIB 90 kDa subunit;K10838|2|4e-08|64.3|oas:101109650|xeroderma pigmentosum group C-complementing protein;K04358|3|3e-07|61.6|oas:780460|fibroblast growth factor;K04362|3|3e-07|61.6|oas:780460|fibroblast growth factor receptor 1 [EC:2.7.10.1];K05093|3|3e-07|61.6|oas:780460|fibroblast growth factor receptor 2 [EC:2.7.10.1];K05094|3|3e-07|61.6|oas…	-	-	-	gi|966001653|ref|XP_014959394.1|/2.73871e-12/PREDICTED: elastin isoform X1 [Ovis aries]
615582	2212.55	111.333	47.6667	-1.22383	Down	0.767611	NM_001206214.1	GGT1	Bos taurus gamma-glutamyltransferase 1 (GGT1), mRNA	K18592|1|0.0|1074|bta:615582|gamma-glutamyltranspeptidase / glutathione hydrolase / leukotriene-C4 hydrolase [EC:2.3.2.2 3.4.19.13 3.4.19.14]	GO:0031224//intrinsic component of membrane	GO:0016755//transferase activity, transferring amino-acyl groups	GO:0000097//sulfur amino acid biosynthetic process;GO:0006954//inflammatory response;GO:0006749//glutathione metabolic process;GO:0002376//immune system process;GO:0048232//male gamete generation	gi|329664306|ref|NP_001193143.1|/0/gamma-glutamyltranspeptidase 1 [Bos taurus]
614755	4907.8	346.7	100.053	-1.79292	Down	0.899315	NM_001193046.1	TMEM8C	Bos taurus transmembrane protein 8C (TMEM8C), mRNA	K08144|1|3e-18|95.1|ptg:102960509|MFS transporter, SP family, solute carrier family 2 (facilitated glucose transporter), member 6	GO:0031224//intrinsic component of membrane	-	-	gi|926705375|ref|XP_013823522.1|/7.472e-136/PREDICTED: protein myomaker [Capra hircus]
506485	3275	2321.29	1141.71	-1.02373	Down	0.897884	NM_001075265.1	PBXIP1	Bos taurus pre-B-cell leukemia homeobox interacting protein 1 (PBXIP1), mRNA	K13273|1|2e-09|67.8|cmy:102930230|phosphomevalonate kinase [EC:2.7.4.2]	GO:0015630//microtubule cytoskeleton	-	GO:0006351//transcription, DNA-templated	gi|115497324|ref|NP_001068733.1|/0/pre-B-cell leukemia transcription factor-interacting protein 1 [Bos taurus]
101903478	530	96.5467	45.9033	-1.07263	Down	0.722559	XM_010827051.2	LOC101903478	PREDICTED: Bos taurus 40S ribosomal protein S27-like (LOC101903478), mRNA	K02978|1|1e-46|187|mcc:708492|small subunit ribosomal protein S27e	GO:0043231//intracellular membrane-bounded organelle;GO:0030529//intracellular ribonucleoprotein complex	GO:0090079//translation regulator activity, nucleic acid binding;GO:0005198//structural molecule activity;GO:0016505//peptidase activator activity involved in apoptotic process;GO:0043169//cation binding	GO:0006412//translation;GO:0008630//intrinsic apoptotic signaling pathway in response to DNA damage;GO:0006259//DNA metabolic process;GO:0044773//mitotic DNA damage checkpoint	gi|741940428|ref|XP_010807585.1|/2.75941e-49/PREDICTED: 40S ribosomal protein S27-like isoform X1 [Bos taurus]
510459	3237.46	2058.33	911	-1.17595	Down	0.904798	NM_001105617.2	HOXA9	Bos taurus homeobox A9 (HOXA9), mRNA	K09294|1|1e-128|462|bta:510459|homeobox protein HoxA/B/C/D9	GO:0043231//intracellular membrane-bounded organelle	GO:0003677//DNA binding;GO:0001071//nucleic acid binding transcription factor activity	GO:0006351//transcription, DNA-templated	gi|332801060|ref|NP_001099087.2|/1.07256e-127/homeobox protein Hox-A9 [Bos taurus]
104975923	2524.83	213	76.3333	-1.48047	Down	0.863368	XR_001499578.1,XR_001499579.1	LOC104975923	PREDICTED: Bos taurus uncharacterized LOC104975923 (LOC104975923), transcript variant X2, ncRNA	-	-	-	-	-
445420	2105	104	50.3333	-1.047	Down	0.731575	NM_001099363.2	WNT2B	Bos taurus wingless-type MMTV integration site family, member 2B (WNT2B), mRNA	K00182|1|0.0|783|bta:445420|wingless-type MMTV integration site family, member 2	GO:0016020//membrane;GO:0044421;GO:0031012//extracellular matrix	GO:0005109//frizzled binding	GO:0008283//cell proliferation;GO:0008406//gonad development;GO:0001759//organ induction;GO:0035567//non-canonical Wnt signaling pathway;GO:0009798//axis specification;GO:0030177//positive regulation of Wnt signaling pathway	gi|150247052|ref|NP_001092833.1|/0/protein Wnt-2b [Bos taurus]
507513	1152	67.6667	21.6667	-1.64297	Down	0.725305	XM_015464375.1	LOC507513	PREDICTED: Bos taurus G-protein coupled receptor 98 (LOC507513), mRNA	K18263|1|5e-143|509|bom:102275942|G-protein coupled receptor 98	-	-	-	gi|982932673|ref|XP_015327846.1|/9.10026e-151/PREDICTED: G-protein coupled receptor 98 [Bos taurus]
104973974	7531	91.63	43.5833	-1.07204	Down	0.714661	XR_001497944.1	LOC104973974	PREDICTED: Bos taurus uncharacterized LOC104973974 (LOC104973974), ncRNA	K08474|1|1e-08|66.2|bom:102286375|taste receptor type 2;K00826|2|7e-07|60.5|chx:102186149|branched-chain amino acid aminotransferase [EC:2.6.1.42]	-	-	-	gi|555964763|ref|XP_005894445.1|/1.24048e-07/PREDICTED: taste receptor type 2 member 42, partial [Bos mutus]
781105	3250.59	2656.67	1305	-1.02557	Down	0.898635	NM_001191121.2	VILL	Bos taurus villin-like (VILL), mRNA	K05761|1|0.0|947|pss:102456626|villin 1	-	GO:0008092//cytoskeletal protein binding	GO:0006996//organelle organization	gi|328926594|ref|NP_001178050.2|/0/villin-like protein [Bos taurus]
535675	5400.99	3228	1455	-1.14962	Down	0.904449	NM_001191494.1	PTPRU	Bos taurus protein tyrosine phosphatase, receptor type, U (PTPRU), mRNA	K16662|1|0.0|2826|bta:535675|receptor-type tyrosine-protein phosphatase U [EC:3.1.3.48]	GO:0030054//cell junction	GO:0004721//phosphoprotein phosphatase activity;GO:0005515//protein binding	GO:0016337//single organismal cell-cell adhesion;GO:0016055//Wnt signaling pathway;GO:0016477//cell migration;GO:0008283//cell proliferation;GO:0034613//cellular protein localization	gi|300795675|ref|NP_001178423.1|/0/receptor-type tyrosine-protein phosphatase U precursor [Bos taurus]
618516	1033	255.09	110.42	-1.208	Down	0.858529	NM_001193192.1	TNFRSF13C	Bos taurus tumor necrosis factor receptor superfamily, member 13C (TNFRSF13C), mRNA	K05151|1|2e-66|254|bta:618516|tumor necrosis factor receptor superfamily member 13C	-	-	GO:0044699;GO:0048522//positive regulation of cellular process;GO:0002684//positive regulation of immune system process	gi|300793809|ref|NP_001180121.1|/2.22107e-65/tumor necrosis factor receptor superfamily member 13C [Bos taurus]
782020	1988.03	134.333	67	-1.00358	Down	0.7672	NM_001101282.1	PTER	Bos taurus phosphotriesterase related (PTER), mRNA	K07048|1|0.0|713|bom:102279117|phosphotriesterase-related protein	-	GO:0016787//hydrolase activity;GO:0046914//transition metal ion binding	GO:0008152//metabolic process	gi|155372279|ref|NP_001094752.1|/0/phosphotriesterase-related protein [Bos taurus]
531691	6066	105.773	51.4933	-1.03852	Down	0.733686	XM_015462350.1	LOC531691	PREDICTED: Bos taurus E3 ubiquitin-protein ligase HECW2 (LOC531691), mRNA	K12168|1|0.0|2469|bta:531691|E3 ubiquitin-protein ligase HECW2 [EC:2.3.2.26]	-	-	-	gi|741917289|ref|XP_010800522.1|/0/PREDICTED: E3 ubiquitin-protein ligase HECW2 [Bos taurus]
519929	7158	250	95.6067	-1.38674	Down	0.869441	NM_001205867.1	RIMS3	Bos taurus regulating synaptic membrane exocytosis 3 (RIMS3), mRNA	K15298|1|4e-145|516|oas:101102435|regulating synaptic membrane exocytosis protein 3	-	GO:0005515//protein binding	GO:0044765//single-organism transport;GO:0016192//vesicle-mediated transport;GO:0006873//cellular ion homeostasis	gi|329663598|ref|NP_001192796.1|/3.41298e-144/regulating synaptic membrane exocytosis protein 3 [Bos taurus]
787487	3082.69	146.333	72.6667	-1.00989	Down	0.780231	NM_001191209.1	VWCE	Bos taurus von Willebrand factor C and EGF domains (VWCE), mRNA	K04520|1|2e-32|144|xma:102232449|amyloid beta A4 protein;K05719|1|2e-32|144|xma:102232449|integrin beta 1;K06236|1|2e-32|144|xma:102232449|collagen, type I/II/III/V/XI/XXIV/XXVII, alpha;K06256|1|2e-32|144|xma:102232449|CD44 antigen;K06257|1|2e-32|144|xma:102232449|syndecan 1;K06493|1|2e-32|144|xma:102232449|integrin beta 3;K06702|5|4e-30|136|cmk:103179294|CDW93 antigen	-	GO:0046872//metal ion binding	-	gi|300794841|ref|NP_001178138.1|/0/von Willebrand factor C and EGF domain-containing protein precursor [Bos taurus]
538700	3501	84.9467	38.19	-1.15336	Down	0.711307	XM_015468908.1	BOLA-DRB2	PREDICTED: Bos taurus histocompatibility complex, class II, DR beta 2 (BOLA-DRB2), mRNA	K06454|1|1e-116|423|phd:102323171|CD4 antigen;K06565|1|1e-116|423|phd:102323171|lymphocyte-activation gene 3 protein;K06752|1|1e-116|423|phd:102323171|major histocompatibility complex, class II	-	-	GO:0002376//immune system process	gi|982963756|ref|XP_010816599.2|/2.10759e-169/PREDICTED: LOW QUALITY PROTEIN: DLA class II histocompatibility antigen, DR-1 beta chain [Bos taurus]
614550	1279.37	845.357	395.48	-1.09596	Down	0.894449	NM_001046540.2	RGS10	Bos taurus regulator of G-protein signaling 10 (RGS10), mRNA	K16449|1|6e-90|332|bom:102271277|regulator of G-protein signaling	-	-	-	gi|114052440|ref|NP_001040005.1|/5.56292e-89/regulator of G-protein signaling 10 [Bos taurus]
282411	7531.64	125.67	60.6667	-1.05066	Down	0.764525	NM_001193140.1	CACNA1G	Bos taurus calcium channel, voltage-dependent, T type, alpha 1G subunit (CACNA1G), mRNA	K04854|1|0.0|4031|bta:282411|voltage-dependent calcium channel T type alpha-1G	GO:0034704//calcium channel complex	GO:0005245//voltage-gated calcium channel activity;GO:0005515//protein binding	GO:0008016//regulation of heart contraction;GO:0010038//response to metal ion;GO:0070588//calcium ion transmembrane transport;GO:0007267//cell-cell signaling;GO:0003254//regulation of membrane depolarization	gi|300797946|ref|NP_001180069.1|/0/voltage-dependent T-type calcium channel subunit alpha-1G [Bos taurus]
100299937	3679	390.51	190.27	-1.03731	Down	0.869835	XM_015470648.1	P2RY8	PREDICTED: Bos taurus purinergic receptor P2Y, G-protein coupled, 8 (P2RY8), mRNA	K08386|1|2e-147|526|bta:100299937|purinergic receptor P2Y, G protein-coupled, 8	-	-	-	gi|594035679|ref|XP_006042515.1|/1.55535e-146/PREDICTED: P2Y purinoceptor 8 isoform X1 [Bubalus bubalis]
508942	2170.33	139	64.6667	-1.10399	Down	0.785929	NM_001040512.2	LIMD2	Bos taurus LIM domain containing 2 (LIMD2), mRNA	K08271|1|7e-55|217|tup:102476292|STE20-related kinase adapter protein alpha;K04520|2|2e-06|56.6|pon:100457897|amyloid beta A4 protein;K05719|2|2e-06|56.6|pon:100457897|integrin beta 1;K06236|2|2e-06|56.6|pon:100457897|collagen, type I/II/III/V/XI/XXIV/XXVII, alpha;K06256|2|2e-06|56.6|pon:100457897|CD44 antigen;K06257|2|2e-06|56.6|pon:100457897|syndecan 1;K06493|2|2e-06|56.6|pon:100457897|integrin…	-	GO:0046914//transition metal ion binding	-	gi|635091353|ref|XP_008010341.1|/6.31199e-59/PREDICTED: LIM domain-containing protein 2 isoform X3 [Chlorocebus sabaeus]
534937	6508.62	62.11	16.7933	-1.88694	Down	0.724276	NM_001076043.2	UPP2	Bos taurus uridine phosphorylase 2 (UPP2), mRNA	K00757|1|2e-175|618|bom:102275079|uridine phosphorylase [EC:2.4.2.3]	GO:0044444//cytoplasmic part;GO:0005882//intermediate filament	GO:0016763//transferase activity, transferring pentosyl groups	GO:0006222//UMP biosynthetic process;GO:0009112;GO:0008655//pyrimidine-containing compound salvage	gi|440896767|gb|ELR48603.1|/1.75863e-174/Uridine phosphorylase 2 [Bos mutus]
101908406	3935.51	126.333	39.3333	-1.68341	Down	0.824765	XR_001499520.1	LOC101908406	PREDICTED: Bos taurus uncharacterized LOC101908406 (LOC101908406), ncRNA	-	-	-	-	-
506184	2382.52	490.993	244.967	-1.00312	Down	0.876275	NM_001101864.2	HEXDC	Bos taurus hexosaminidase (glycosyl hydrolase family 20, catalytic domain) containing (HEXDC), mRNA	K14459|1|0.0|976|bta:506184|hexosaminidase [EC:3.2.1.52]	GO:0043231//intracellular membrane-bounded organelle	GO:0015929//hexosaminidase activity	GO:0044238//primary metabolic process	gi|262118257|ref|NP_001095334.2|/0/hexosaminidase D [Bos taurus]
529878	3132	101.64	47.2833	-1.10406	Down	0.736414	NM_001206624.1	CCDC69	Bos taurus coiled-coil domain containing 69 (CCDC69), mRNA	K13712|1|3e-10|70.1|oas:101109528|phosphatidylinositol-4-phosphate 5-kinase-like protein 1 [EC:2.7.1.68];K10421|2|2e-07|61.2|tsp:Tsp_00257|CAP-Gly domain-containing linker protein 1;K16481|3|2e-07|60.8|mze:101470652|pericentrin;K10838|4|4e-07|60.1|oas:101109650|xeroderma pigmentosum group C-complementing protein;K12478|5|8e-07|58.9|apla:101805179|early endosome antigen 1	-	-	-	gi|151555666|gb|AAI48946.1|/4.58411e-160/CCDC69 protein [Bos taurus]
510175	1846.13	147.667	60.3333	-1.29132	Down	0.814819	NM_001166568.1	PROCA1	Bos taurus protein interacting with cyclin A1 (PROCA1), mRNA	K01047|1|3e-19|99.4|cmk:103180664|secretory phospholipase A2 [EC:3.1.1.4]	-	-	-	gi|262118286|ref|NP_001160040.1|/1.09972e-144/protein PROCA1 [Bos taurus]
539042	2312	2163.97	1058.03	-1.0323	Down	0.898027	NM_001098098.1	ART1	Bos taurus ADP-ribosyltransferase 1 (ART1), mRNA	K06716|1|4e-171|604|bta:539042|ADP-ribosyltransferase 1 [EC:2.4.2.31]	-	GO:0016763//transferase activity, transferring pentosyl groups	GO:0006486//protein glycosylation	gi|148226418|ref|NP_001091567.1|/3.43219e-170/GPI-linked NAD(P)(+)--arginine ADP-ribosyltransferase 1 precursor [Bos taurus]
101903564	2495.53	160.35	70.81	-1.1792	Down	0.813692	XR_001498588.1,XR_228569.3	LOC101903564	PREDICTED: Bos taurus uncharacterized LOC101903564 (LOC101903564), transcript variant X1, ncRNA	K13712|1|2e-10|70.9|oas:101109528|phosphatidylinositol-4-phosphate 5-kinase-like protein 1 [EC:2.7.1.68]	-	-	-	gi|529008331|ref|XP_005225506.1|/7.49894e-11/PREDICTED: peroxisomal N(1)-acetyl-spermine/spermidine oxidase isoform X1 [Bos taurus]
523867	1416	214	101.667	-1.07376	Down	0.832537	NM_001081722.1	FADS6	Bos taurus fatty acid desaturase 6 (FADS6), mRNA	K12419|1|6e-173|609|bta:523867|fatty acid desaturase 6 [EC:1.14.19.-]	GO:0031224//intrinsic component of membrane	GO:0003824//catalytic activity	GO:0006631//fatty acid metabolic process	gi|126165303|ref|NP_001075191.1|/5.67144e-172/fatty acid desaturase 6 [Bos taurus]
614490	1217.07	225.667	89.6667	-1.33155	Down	0.859987	XM_010822751.1,XM_866023.7	C15H11orf52	PREDICTED: Bos taurus chromosome 15 open reading frame, human C11orf52 (C15H11orf52), transcript variant X1, mRNA	-	-	-	-	gi|76635157|ref|XP_871116.1|/2.2635e-46/PREDICTED: uncharacterized protein C11orf52 homolog isoform X1 [Bos taurus]
327707	1272	160.453	80.0733	-1.00276	Down	0.792691	NM_175823.3	ENDOG	Bos taurus endonuclease G (ENDOG), mRNA	K01173|1|7e-144|512|bta:327707|endonuclease G, mitochondrial	GO:0043231//intracellular membrane-bounded organelle	GO:0043169//cation binding;GO:0097159//organic cyclic compound binding;GO:0004518//nuclease activity	GO:0009636//response to toxic substance;GO:0006915//apoptotic process;GO:0043009//chordate embryonic development;GO:0000737//DNA catabolic process, endonucleolytic;GO:0034097//response to cytokine	gi|28461269|ref|NP_787017.1|/6.19967e-143/endonuclease G, mitochondrial precursor [Bos taurus]
790103	5064.58	179.333	37.6667	-2.25128	Down	0.874656	NM_001191259.1	SEC14L5	Bos taurus SEC14-like 5 (S. cerevisiae) (SEC14L5), mRNA	K16302|1|7e-41|171|tru:101066937|metal transporter CNNM;K17981|2|2e-37|159|fch:102055515|mitochondrial fission process protein 1;K19625|3|1e-07|60.8|xtr:448050|retinaldehyde-binding protein 1	-	-	-	gi|300795859|ref|NP_001178188.1|/0/SEC14-like protein 5 [Bos taurus]
107131855	1995	145.263	61.92	-1.23019	Down	0.807431	XM_015469409.1	FBXO24	PREDICTED: Bos taurus F-box protein 24 (FBXO24), mRNA	K10304|1|0.0|1142|cfr:102505298|F-box protein 24	-	-	-	gi|982967705|ref|XP_015316036.1|/0/PREDICTED: F-box only protein 24 [Bos taurus]
107131438	442	106.253	50.89	-1.06205	Down	0.737809	XR_001498578.1	LOC107131438	PREDICTED: Bos taurus uncharacterized LOC107131438 (LOC107131438), ncRNA	-	-	-	-	-
617368	3269.29	2085.96	1008.11	-1.04906	Down	0.89885	NM_001193156.1	ECHDC3	Bos taurus enoyl CoA hydratase domain containing 3 (ECHDC3), mRNA	K02366|1|9e-60|232|tsp:Tsp_04346|glucuronyl/N-acetylglucosaminyl transferase EXT1 [EC:2.4.1.224 2.4.1.225];K07511|2|1e-29|132|hmg:100211063|enoyl-CoA hydratase [EC:4.2.1.17]	GO:0043231//intracellular membrane-bounded organelle	-	-	gi|300798280|ref|NP_001180085.1|/9.36568e-161/enoyl-CoA hydratase domain-containing protein 3, mitochondrial [Bos taurus]
107131942	10267	140.987	63.1533	-1.15863	Down	0.79414	XR_001499806.1	LOC107131942	PREDICTED: Bos taurus uncharacterized LOC107131942 (LOC107131942), ncRNA	K17707|1|1e-06|60.1|oas:101119284|dedicator of cytokinesis protein 5	-	-	-	gi|742173279|ref|XP_010850702.1|/3.39916e-56/PREDICTED: uncharacterized protein LOC104997555 [Bison bison bison]
404193	4188.75	1200.67	511.667	-1.23056	Down	0.904386	NM_001205310.1	FGFR2	Bos taurus fibroblast growth factor receptor 2 (FGFR2), mRNA	K05093|1|0.0|1621|bom:102270743|fibroblast growth factor receptor 2 [EC:2.7.10.1]	-	-	-	gi|328887912|ref|NP_001192239.1|/0/fibroblast growth factor receptor 2 [Bos taurus]
100848357	1785	100.393	47.8133	-1.07018	Down	0.72916	NM_001255970.1,NM_001255971.1	LOC100848357	Bos taurus uncharacterized LOC100848357 (LOC100848357), transcript variant 2, mRNA	-	-	-	-	gi|364023783|ref|NP_001242900.1|/6.73283e-67/uncharacterized protein LOC100848357 isoform 2 [Bos taurus]
614904	3747.51	283.467	138.56	-1.03267	Down	0.851007	NM_001076354.1	MAP6D1	Bos taurus MAP6 domain containing 1 (MAP6D1), mRNA	K10432|1|6e-13|78.6|acs:103278228|microtubule-associated protein 6	GO:0015630//microtubule cytoskeleton;GO:0016023//cytoplasmic, membrane-bounded vesicle	GO:0015631//tubulin binding	GO:0006500;GO:0007019//microtubule depolymerization	gi|115496632|ref|NP_001069822.1|/3.56353e-93/MAP6 domain-containing protein 1 [Bos taurus]
534615	1606.34	3703	1720	-1.10629	Down	0.902776	NM_001034614.2	BNIP3L	Bos taurus BCL2/adenovirus E1B 19kDa interacting protein 3-like (BNIP3L), mRNA	K15465|1|3e-85|317|bom:102287928|BCL2/adenovirus E1B 19 kDa protein-interacting protein 3-like	GO:0031966//mitochondrial membrane	GO:0046983//protein dimerization activity	GO:0012502//induction of programmed cell death;GO:0006915//apoptotic process;GO:0007005//mitochondrion organization;GO:0002252	gi|545209605|ref|XP_005607750.1|/5.11208e-87/PREDICTED: BCL2/adenovirus E1B 19 kDa protein-interacting protein 3-like isoform X1 [Equus caballus]
517459	2768.26	5508.67	2601.67	-1.08227	Down	0.902123	NM_001015618.1	GABRP	Bos taurus gamma-aminobutyric acid (GABA) A receptor, pi (GABRP), mRNA	K05189|1|0.0|832|bom:102288071|gamma-aminobutyric acid receptor subunit pi	GO:0034702//ion channel complex;GO:0097060//synaptic membrane	GO:0015276//ligand-gated ion channel activity;GO:0016917//GABA receptor activity;GO:0005253//anion channel activity	-	gi|62751765|ref|NP_001015618.1|/0/gamma-aminobutyric acid receptor subunit pi precursor [Bos taurus]
282260	954	6452.67	3082	-1.06603	Down	0.901748	NM_174555.1	IGFBP2	Bos taurus insulin-like growth factor binding protein 2, 36kDa (IGFBP2), mRNA	K10138|1|4e-30|134|lve:103082081|insulin-like growth factor-binding protein 3	GO:0044459;GO:0031982//vesicle;GO:0044421	GO:0005520//insulin-like growth factor binding	GO:0044703;GO:0010038//response to metal ion;GO:0016049//cell growth;GO:0043627//response to estrogen;GO:0031667//response to nutrient levels;GO:0042102//positive regulation of T cell proliferation;GO:0044767//single-organism developmental process;GO:0009966//regulation of signal transduction;GO:0031960//response to corticosteroid	gi|27807005|ref|NP_776980.1|/1.36009e-159/insulin-like growth factor-binding protein 2 precursor [Bos taurus]
107131418	2723	117.637	55.6667	-1.07945	Down	0.756288	XR_001498531.1	LOC107131418	PREDICTED: Bos taurus uncharacterized LOC107131418 (LOC107131418), transcript variant X2, ncRNA	K04358|1|6e-07|47.0|oas:780460|fibroblast growth factor;K04362|1|6e-07|47.0|oas:780460|fibroblast growth factor receptor 1 [EC:2.7.10.1];K05093|1|6e-07|47.0|oas:780460|fibroblast growth factor receptor 2 [EC:2.7.10.1];K05094|1|6e-07|47.0|oas:780460|fibroblast growth factor receptor 3 [EC:2.7.10.1];K05095|1|6e-07|47.0|oas:780460|fibroblast growth factor receptor 4 [EC:2.7.10.1];K06816|1|6e-07|47.0…	-	-	-	gi|803328406|ref|XP_012022356.1|/2.2048e-07/PREDICTED: protein NLRC5 isoform X7 [Ovis aries musimon]
540601	14059	316.317	81.9033	-1.94938	Down	0.899055	XM_015468735.1	DNAH1	PREDICTED: Bos taurus dynein, axonemal, heavy chain 1 (DNAH1), mRNA	K10408|1|0.0|7932|bta:540601|dynein heavy chain, axonemal	-	-	-	gi|982962253|ref|XP_015315110.1|/0/PREDICTED: dynein heavy chain 1, axonemal [Bos taurus]
539015	2350	221	94.6667	-1.22312	Down	0.849522	XM_003582196.4	LMBR1L	PREDICTED: Bos taurus limb development membrane protein 1-like (LMBR1L), mRNA	K00858|1|2e-14|84.0|smm:Smp_126160|NAD+ kinase [EC:2.7.1.23]	-	-	-	gi|440905551|gb|ELR55921.1|/0/Protein LMBR1L [Bos mutus]
104975936	2004	85.8933	26.33	-1.70584	Down	0.769203	XM_015469481.1	LOC104975936	PREDICTED: Bos taurus endogenous retrovirus group K member 7 Gag polyprotein-like (LOC104975936), mRNA	K09667|1|1e-19|100|ngi:103752242|protein O-GlcNAc transferase [EC:2.4.1.255];K08445|2|2e-18|96.7|ocu:100356264|egf-like module containing, mucin-like, hormone receptor-like 4;K12741|3|2e-15|87.0|chx:102177976|heterogeneous nuclear ribonucleoprotein A1/A3;K04257|4|3e-15|86.3|ngi:103735069|olfactory receptor	-	-	-	gi|741975499|ref|XP_010818025.1|/0/PREDICTED: endogenous retrovirus group K member 7 Gag polyprotein-like [Bos taurus]
530095	13387.3	274.427	126.907	-1.11265	Down	0.855613	XM_015463131.1,XM_015463132.1	DGKI	PREDICTED: Bos taurus diacylglycerol kinase iota (DGKI), transcript variant X2, mRNA	K00901|1|0.0|1887|bta:530095|diacylglycerol kinase (ATP) [EC:2.7.1.107]	-	-	-	gi|982922389|ref|XP_010802895.2|/0/PREDICTED: diacylglycerol kinase iota isoform X1 [Bos taurus]
515575	2363	1954	958.667	-1.02733	Down	0.897544	NM_001075718.1	TPP1	Bos taurus tripeptidyl peptidase I (TPP1), mRNA	K01279|1|0.0|1093|bom:102279785|tripeptidyl-peptidase I [EC:3.4.14.9]	GO:0005764//lysosome;GO:0048770	GO:0004175//endopeptidase activity;GO:0008236//serine-type peptidase activity;GO:0033218//amide binding;GO:0043169//cation binding	GO:0048731//system development;GO:0007033//vacuole organization;GO:0006518//peptide metabolic process;GO:0009057//macromolecule catabolic process;GO:0030968//endoplasmic reticulum unfolded protein response;GO:0050905//neuromuscular process;GO:0019538//protein metabolic process;GO:0001894//tissue homeostasis	gi|440896004|gb|ELR48046.1|/0/Tripeptidyl-peptidase 1 [Bos mutus]
101901983	1407	732.35	349.453	-1.06743	Down	0.890523	XR_800982.2,XR_800983.2	LOC101901983	PREDICTED: Bos taurus uncharacterized LOC101901983 (LOC101901983), transcript variant X2, ncRNA	-	-	-	-	gi|965814566|ref|XP_014961077.1|/7.18976e-13/PREDICTED: protein FAM47E isoform X2 [Ovis aries musimon]
104969171	5402	87.4267	31.1533	-1.48869	Down	0.755697	XR_801403.2	LOC104969171	PREDICTED: Bos taurus uncharacterized LOC104969171 (LOC104969171), ncRNA	-	-	-	-	-
100140137	5003	205.543	83.87	-1.29322	Down	0.848234	XM_001790520.4,XM_005193606.3	RNASE10	PREDICTED: Bos taurus ribonuclease A family member 10 (inactive) (RNASE10), transcript variant X1, mRNA	K06736|1|7e-13|79.7|oas:101122716|cadherin 2, type 1, N-cadherin;K06797|1|7e-13|79.7|oas:101122716|cadherin 4, type 1, R-cadherin;K04358|2|2e-11|74.7|oas:780460|fibroblast growth factor;K04362|2|2e-11|74.7|oas:780460|fibroblast growth factor receptor 1 [EC:2.7.10.1];K05093|2|2e-11|74.7|oas:780460|fibroblast growth factor receptor 2 [EC:2.7.10.1];K05094|2|2e-11|74.7|oas:780460|fibroblast growth fa…	-	GO:0016892//endoribonuclease activity, producing 3'-phosphomonoesters;GO:0097159//organic cyclic compound binding;GO:0016892//endoribonuclease activity, producing 3'-phosphomonoesters;GO:0097159//organic cyclic compound binding	-	gi|440900921|gb|ELR51946.1|/5.80525e-99/Ribonuclease-like protein 10, partial [Bos mutus]
101904849	1473	103.003	40.3933	-1.3505	Down	0.769391	XR_228348.3	LOC101904849	PREDICTED: Bos taurus uncharacterized LOC101904849 (LOC101904849), ncRNA	-	-	-	-	gi|350596802|ref|XP_003484319.1|/1.18223e-10/PREDICTED: SEC14-like protein 2 [Sus scrofa]
104975129	2637	67.6667	11.6767	-2.53482	Down	0.762611	XR_819510.2	LOC104975129	PREDICTED: Bos taurus uncharacterized LOC104975129 (LOC104975129), ncRNA	-	-	-	-	-
100848721	812.94	265.313	122.707	-1.11248	Down	0.853422	XR_230522.3,XR_822723.1	LOC100848721	PREDICTED: Bos taurus uncharacterized LOC100848721 (LOC100848721), transcript variant X1, ncRNA	-	-	-	-	gi|440904302|gb|ELR54835.1|/1.0449e-16/hypothetical protein M91_02532, partial [Bos mutus]
104974362	4035	183	89.2067	-1.03662	Down	0.812288	XR_818302.1	LOC104974362	PREDICTED: Bos taurus uncharacterized LOC104974362 (LOC104974362), ncRNA	K10838|1|2e-11|74.7|oas:101109650|xeroderma pigmentosum group C-complementing protein;K12347|2|2e-09|67.8|oas:101116391|natural resistance-associated macrophage protein;K13712|3|5e-09|57.8|oas:101109528|phosphatidylinositol-4-phosphate 5-kinase-like protein 1 [EC:2.7.1.68];K06727|5|9e-09|65.9|oas:101112371|Fc receptor-like protein	-	-	-	gi|742191260|ref|XP_010855494.1|/1.08314e-15/PREDICTED: LOW QUALITY PROTEIN: cohesin subunit SA-2 [Bison bison bison]
280994	2419.59	256.333	104.333	-1.29682	Down	0.86547	NM_176858.2	ALPL	Bos taurus alkaline phosphatase, liver/bone/kidney (ALPL), mRNA	K01077|1|0.0|1019|bta:280994|alkaline phosphatase [EC:3.1.3.1]	GO:0031224//intrinsic component of membrane	GO:0016818//hydrolase activity, acting on acid anhydrides, in phosphorus-containing anhydrides;GO:0043169//cation binding;GO:0016791//phosphatase activity	GO:0036075;GO:0022414//reproductive process;GO:0014070//response to organic cyclic compound;GO:0009636//response to toxic substance	gi|110347574|ref|NP_789828.2|/0/alkaline phosphatase, tissue-nonspecific isozyme precursor [Bos taurus]
512304	2593.16	132.333	55.6667	-1.24929	Down	0.796081	NM_001206724.1	ENPP5	Bos taurus ectonucleotide pyrophosphatase/phosphodiesterase 5 (putative) (ENPP5), mRNA	K18398|1|0.0|941|bta:512304|ectonucleotide pyrophosphatase/phosphodiesterase family member 5 [EC:3.1.-.-]	-	-	-	gi|332078546|ref|NP_001193653.1|/0/ectonucleotide pyrophosphatase/phosphodiesterase family member 5 precursor [Bos taurus]
541119	11379	219.45	90.2633	-1.28168	Down	0.853046	XM_005194688.3,XM_010822900.2,XM_015466602.1,XM_614642.8	SLC1A2	PREDICTED: Bos taurus solute carrier family 1 (glial high affinity glutamate transporter), member 2 (SLC1A2), transcript variant X2, mRNA	K05613|1|2e-158|564|ola:101160301|solute carrier family 1 (glial high affinity glutamate transporter), member 2	-	-	-	gi|741890863|ref|XP_010821202.1|/0/PREDICTED: excitatory amino acid transporter 2 isoform X4 [Bos taurus]
533033	3466	111.333	47.6667	-1.22383	Down	0.767611	XM_003582581.4,XM_015464690.1	DFNB31	PREDICTED: Bos taurus deafness, autosomal recessive 31 (DFNB31), transcript variant X1, mRNA	K05032|1|2e-32|144|xma:102224164|ATP-binding cassette subfamily C (CFTR/MRP) member 8;K16175|3|7e-18|95.9|pss:102458055|protein scribble;K11828|5|1e-17|94.7|amj:102573315|discs large protein 4;K16354|5|1e-17|94.7|amj:102573315|leucine-rich repeat and fibronectin type-III domain-containing protein 1;K16355|5|1e-17|94.7|amj:102573315|leucine-rich repeat and fibronectin type-III domain-containing pr…	GO:0005902//microvillus;GO:0043231//intracellular membrane-bounded organelle;GO:0002141//stereocilia ankle link;GO:0015629//actin cytoskeleton;GO:0005902//microvillus;GO:0043231//intracellular membrane-bounded organelle;GO:0002141//stereocilia ankle link;GO:0015629//actin cytoskeleton	-	GO:0001894//tissue homeostasis;GO:0050954//sensory perception of mechanical stimulus;GO:0001894//tissue homeostasis;GO:0050954//sensory perception of mechanical stimulus	gi|528959989|ref|XP_005210632.1|/0/PREDICTED: whirlin isoform X1 [Bos taurus]
101902793	3118.74	391.98	182.427	-1.10346	Down	0.874414	XR_001499947.1,XR_001499948.1,XR_001499949.1,XR_001499950.1,XR_001499951.1,XR_001499952.1,XR_001499953.1,XR_001499954.1,XR_001499955.1	LOC101902793	PREDICTED: Bos taurus uncharacterized LOC101902793 (LOC101902793), transcript variant X9, ncRNA	K06736|1|2e-10|71.6|oas:101122716|cadherin 2, type 1, N-cadherin;K06797|1|2e-10|71.6|oas:101122716|cadherin 4, type 1, R-cadherin;K17584|2|4e-07|60.8|oas:101113874|phosphorylated CTD-interacting factor 1;K06727|3|1e-06|58.9|oas:101112371|Fc receptor-like protein;K04257|4|2e-06|58.2|ssc:100625386|olfactory receptor;K02892|5|3e-06|57.8|phd:102344538|large subunit ribosomal protein L23	-	-	-	gi|440911162|gb|ELR60873.1|/2.36386e-17/hypothetical protein M91_12677 [Bos mutus]
617224	1903.69	103.513	51.62	-1.00381	Down	0.723275	XM_015468403.1,XM_015468404.1,XM_015468405.1,XR_001498885.1,XR_001498886.1	LOC617224	PREDICTED: Bos taurus probable palmitoyltransferase ZDHHC11 (LOC617224), transcript variant X2, misc_RNA	K18932|1|4e-90|334|bta:617224|palmitoyltransferase [EC:2.3.1.225]	-	-	-	gi|594058845|ref|XP_006053577.1|/6.59088e-113/PREDICTED: uncharacterized protein LOC102398132 [Bubalus bubalis]
101907931	2044.89	67.4033	22.16	-1.60486	Down	0.721352	XR_001497917.1,XR_001497918.1	LOC101907931	PREDICTED: Bos taurus uncharacterized LOC101907931 (LOC101907931), transcript variant X2, ncRNA	-	-	-	-	-
618674	2274.2	86.1133	36.7767	-1.22745	Down	0.725663	NM_001046621.2	C25H16orf71	Bos taurus chromosome 25 open reading frame, human C16orf71 (C25H16orf71), mRNA	-	-	-	-	gi|114051065|ref|NP_001040086.1|/2.31065e-170/uncharacterized protein C16orf71 homolog [Bos taurus]
280687	6910	1499.33	653	-1.19917	Down	0.904028	NM_173879.2	F5	Bos taurus coagulation factor V (proaccelerin, labile factor) (F5), mRNA	K03902|1|0.0|4307|bta:280687|coagulation factor V (labile factor)	GO:0044421	GO:0046914//transition metal ion binding	GO:0001775//cell activation;GO:0022610;GO:0007599//hemostasis;GO:0003013//circulatory system process	gi|27806943|ref|NP_776304.1|/0/coagulation factor V precursor [Bos taurus]
540877	6733	563.667	242	-1.21984	Down	0.8936	XM_015466749.1	ITPKB	PREDICTED: Bos taurus inositol-trisphosphate 3-kinase B (ITPKB), mRNA	K00911|1|0.0|1820|bta:540877|1D-myo-inositol-triphosphate 3-kinase [EC:2.7.1.127]	-	-	-	gi|982947777|ref|XP_015330554.1|/0/PREDICTED: LOW QUALITY PROTEIN: inositol-trisphosphate 3-kinase B [Bos taurus]
512958	1080	112.667	54	-1.06103	Down	0.747022	NM_001205739.1	EBPL	Bos taurus emopamil binding protein-like (EBPL), mRNA	K01824|1|1e-14|82.8|pbi:103051122|cholestenol delta-isomerase [EC:5.3.3.5]	GO:0031224//intrinsic component of membrane;GO:0043231//intracellular membrane-bounded organelle	GO:0016863//intramolecular oxidoreductase activity, transposing C=C bonds	GO:0006066//alcohol metabolic process	gi|329664596|ref|NP_001192668.1|/3.28987e-83/emopamil-binding protein-like [Bos taurus]
510502	6353	160.667	51.3333	-1.6461	Down	0.848467	NM_001205676.1	EVPL	Bos taurus envoplakin (EVPL), mRNA	K10383|1|0.0|3137|bta:510502|envoplakin	GO:0043232	-	-	gi|329664094|ref|NP_001192605.1|/0/envoplakin [Bos taurus]
518117	3516	112.333	45	-1.31979	Down	0.781054	NM_001075767.1	ATP2A1	Bos taurus ATPase, Ca++ transporting, cardiac muscle, fast twitch 1 (ATP2A1), mRNA	K05853|1|0.0|1863|bta:518117|Ca2+ transporting ATPase, sarcoplasmic/endoplasmic reticulum [EC:3.6.3.8]	GO:0005789//endoplasmic reticulum membrane;GO:0031672//A band;GO:0031224//intrinsic component of membrane	GO:0032550;GO:0019829//cation-transporting ATPase activity;GO:0046872//metal ion binding;GO:0042802//identical protein binding	GO:0051560//mitochondrial calcium ion homeostasis;GO:0051646//mitochondrion localization;GO:0006915//apoptotic process;GO:0032469//endoplasmic reticulum calcium ion homeostasis;GO:0034976//response to endoplasmic reticulum stress;GO:0031443//fast-twitch skeletal muscle fiber contraction;GO:0070588//calcium ion transmembrane transport	gi|115495087|ref|NP_001069235.1|/0/sarcoplasmic/endoplasmic reticulum calcium ATPase 1 [Bos taurus]
107132522	1604	73.43	26.7233	-1.45827	Down	0.721781	XR_001496493.1	LOC107132522	PREDICTED: Bos taurus uncharacterized LOC107132522 (LOC107132522), ncRNA	-	-	-	-	-
509726	13622.4	505.597	244.647	-1.04729	Down	0.880192	XM_015469946.1,XM_015469947.1,XM_015469948.1,XM_015469949.1,XM_015469950.1,XM_015469951.1,XM_015469952.1,XM_015469954.1	TENM4	PREDICTED: Bos taurus teneurin transmembrane protein 4 (TENM4), transcript variant X9, mRNA	K05719|1|1e-50|206|ngi:103724414|integrin beta 1;K06252|1|1e-50|206|ngi:103724414|tenascin;K06257|1|1e-50|206|ngi:103724414|syndecan 1;K06493|1|1e-50|206|ngi:103724414|integrin beta 3;K06550|1|1e-50|206|ngi:103724414|L1 cell adhesion molecule;K06589|1|1e-50|206|ngi:103724414|integrin beta 6;K06788|1|1e-50|206|ngi:103724414|coxsackievirus and adenovirus receptor;K16338|1|1e-50|206|ngi:103724414|sy…	-	-	-	gi|982971196|ref|XP_015316627.1|/0/PREDICTED: teneurin-4 isoform X1 [Bos taurus]
532574	6386	1267.23	605.587	-1.06528	Down	0.896936	XM_015465105.1	MYO5C	PREDICTED: Bos taurus myosin VC (MYO5C), transcript variant X2, mRNA	K10357|1|0.0|3319|chx:102168636|myosin V	-	-	-	gi|982989586|ref|XP_015320591.1|/0/PREDICTED: LOW QUALITY PROTEIN: unconventional myosin-Vc isoform X2 [Bos taurus]
512219	3059	77.3167	32.9433	-1.23079	Down	0.706594	NM_001083673.1	MGC138914	Bos taurus uncharacterized LOC512219 (MGC138914), mRNA	K13865|1|0.0|736|chx:102169619|solute carrier family 7 (cationic amino acid transporter), member 3	GO:0031224//intrinsic component of membrane	GO:0046943//carboxylic acid transmembrane transporter activity	-	gi|139948503|ref|NP_001077142.1|/0/uncharacterized protein LOC512219 [Bos taurus]
768037	4965.4	203.637	93.5267	-1.12255	Down	0.832806	-
107133404	3060	5730.66	2687.91	-1.09222	Down	0.902606	XM_015469400.1	LOC107133404	PREDICTED: Bos taurus collagen alpha-1(II) chain-like (LOC107133404), mRNA	-	-	-	-	gi|983007323|ref|XP_015324886.1|/0/PREDICTED: collagen alpha-1(II) chain-like [Bos taurus]
506001	1813.55	456.823	145.72	-1.64844	Down	0.904494	NM_001075237.1	HOGA1	Bos taurus 4-hydroxy-2-oxoglutarate aldolase 1 (HOGA1), mRNA	K18123|1|4e-168|593|bta:506001|4-hydroxy-2-oxoglutarate aldolase [EC:4.1.3.16]	-	GO:0042802//identical protein binding;GO:0016832//aldehyde-lyase activity	GO:0046185//aldehyde catabolic process;GO:0019471//4-hydroxyproline metabolic process;GO:0006090//pyruvate metabolic process;GO:0043648//dicarboxylic acid metabolic process	gi|115497664|ref|NP_001068705.1|/3.82253e-167/4-hydroxy-2-oxoglutarate aldolase, mitochondrial precursor [Bos taurus]
525426	3219.55	64.6667	20.6667	-1.64572	Down	0.717425	XM_010823591.2,XM_010823595.2,XM_015467365.1,XM_015467366.1,XM_015467367.1,XM_015467368.1	LOC525426	PREDICTED: Bos taurus F-box/LRR-repeat protein 2 (LOC525426), transcript variant X6, mRNA	K10275|1|0.0|628|cge:100760321|F-box and leucine-rich repeat protein 9	-	-	-	gi|982952230|ref|XP_015331307.1|/0/PREDICTED: F-box/LRR-repeat protein 2 isoform X5 [Bos taurus]
615342	1050	2286	753.667	-1.60083	Down	0.919055	NM_001076366.1	BNIP3	Bos taurus BCL2/adenovirus E1B 19kDa interacting protein 3 (BNIP3), mRNA	K15464|1|4e-85|317|bta:615342|BCL2/adenovirus E1B 19 kDa protein-interacting protein 3	GO:0012505//endomembrane system;GO:0031306//intrinsic component of mitochondrial outer membrane	GO:0046983//protein dimerization activity;GO:0042802//identical protein binding;GO:0019899//enzyme binding	GO:0000266//mitochondrial fission;GO:0000737//DNA catabolic process, endonucleolytic;GO:0009612//response to mechanical stimulus;GO:0006915//apoptotic process;GO:0010822//positive regulation of mitochondrion organization;GO:0045444//fat cell differentiation;GO:0002252;GO:0001666//response to hypoxia;GO:0012502//induction of programmed cell death;GO:0008053//mitochondrial fusion;GO:0043241//protei…	gi|926725431|ref|XP_005698704.2|/1.66368e-84/PREDICTED: BCL2/adenovirus E1B 19 kDa protein-interacting protein 3 [Capra hircus]
613524	1935	288.333	143.667	-1.00501	Down	0.850256	NM_001037620.1	PKIA	Bos taurus protein kinase (cAMP-dependent, catalytic) inhibitor alpha (PKIA), mRNA	K15985|1|5e-39|165|lve:103074989|cAMP-dependent protein kinase inhibitor alpha	GO:0043231//intracellular membrane-bounded organelle	GO:0030291//protein serine/threonine kinase inhibitor activity	GO:0000086//G2/M transition of mitotic cell cycle;GO:0006606//protein import into nucleus;GO:0006366//transcription from RNA polymerase II promoter	gi|803105172|ref|XP_012039292.1|/7.99899e-53/PREDICTED: cAMP-dependent protein kinase inhibitor alpha isoform X2 [Ovis aries]
281918	5834	145.41	66.53	-1.12805	Down	0.794837	NM_174392.3,NM_194465.3	MRVI1	Bos taurus murine retrovirus integration site 1 homolog (MRVI1), transcript variant 2, mRNA	K12337|1|0.0|1427|bta:281918|inositol 1,4,5-triphosphate receptor-associated cGMP kinase substrate	GO:0005783//endoplasmic reticulum;GO:0031224//intrinsic component of membrane;GO:0005783//endoplasmic reticulum;GO:0031224//intrinsic component of membrane	-	-	gi|154816202|ref|NP_776817.2|/0/protein MRVI1 isoform a [Bos taurus]
101905248	5256	364.647	176.747	-1.04482	Down	0.866275	XR_001500160.1,XR_001500161.1	LOC101905248	PREDICTED: Bos taurus uncharacterized LOC101905248 (LOC101905248), transcript variant X2, ncRNA	-	-	-	-	gi|803238971|ref|XP_011979588.1|/2.22919e-16/PREDICTED: serine/arginine repetitive matrix protein 1-like [Ovis aries musimon]
107131525	1317	108.45	46.5467	-1.22028	Down	0.762674	XM_015468157.1	LOC107131525	PREDICTED: Bos taurus uncharacterized LOC107131525 (LOC107131525), mRNA	-	-	-	-	gi|982957955|ref|XP_015314342.1|/2.71646e-165/PREDICTED: uncharacterized protein LOC107131525 [Bos taurus]
107133236	4728	150.333	70.3333	-1.09588	Down	0.796725	XR_001498227.1	LOC107133236	PREDICTED: Bos taurus uncharacterized LOC107133236 (LOC107133236), ncRNA	-	-	-	-	-
513586	1771	623.333	250.667	-1.31423	Down	0.899288	NM_001035284.1	MPI	Bos taurus mannose phosphate isomerase (MPI), mRNA	K01809|1|0.0|845|bta:513586|mannose-6-phosphate isomerase [EC:5.3.1.8]	GO:0044424	GO:0046914//transition metal ion binding;GO:0016861//intramolecular oxidoreductase activity, interconverting aldoses and ketoses	GO:0009226//nucleotide-sugar biosynthetic process	gi|78369406|ref|NP_001030361.1|/0/mannose-6-phosphate isomerase [Bos taurus]
104969644	3476	128.397	49.0733	-1.3876	Down	0.805982	XR_001497216.1	LOC104969644	PREDICTED: Bos taurus uncharacterized LOC104969644 (LOC104969644), ncRNA	K04564|1|4e-10|53.1|bom:102283124|superoxide dismutase, Fe-Mn family [EC:1.15.1.1]	-	-	-	-
101906317	3182	100.067	45.8667	-1.12544	Down	0.737451	XR_232132.3,XR_802180.2,XR_802181.2	LOC101906317	PREDICTED: Bos taurus uncharacterized LOC101906317 (LOC101906317), transcript variant X2, ncRNA	K10838|1|8e-13|79.0|oas:101109650|xeroderma pigmentosum group C-complementing protein;K09228|2|8e-10|68.9|bta:509250|KRAB domain-containing zinc finger protein;K14351|3|1e-06|58.5|oas:101110780|arylacetamide deacetylase-like 3/4 [EC:3.1.1.-];K12347|4|2e-06|57.8|oas:101116391|natural resistance-associated macrophage protein;K04825|5|9e-06|55.5|oas:100170325|amiloride-sensitive sodium channel subun…	GO:0044464;GO:0044464	GO:0097159//organic cyclic compound binding;GO:0097159//organic cyclic compound binding	GO:0006351//transcription, DNA-templated;GO:0006351//transcription, DNA-templated	gi|965987920|ref|XP_014957662.1|/7.27849e-12/PREDICTED: LOW QUALITY PROTEIN: DNA repair protein complementing XP-C cells isoform X1 [Ovis aries]
104975883	1647	106.717	52.7233	-1.01727	Down	0.730591	XR_821459.2	LOC104975883	PREDICTED: Bos taurus uncharacterized LOC104975883 (LOC104975883), ncRNA	-	-	-	-	-
513828	3106.05	422.663	185.673	-1.18674	Down	0.883224	NM_001101981.1	TBC1D2	Bos taurus TBC1 domain family, member 2 (TBC1D2), mRNA	K17902|1|2e-17|94.4|mde:101893064|TBC1 domain family member 4	GO:0043231//intracellular membrane-bounded organelle;GO:0031982//vesicle	GO:0008289//lipid binding;GO:0050839//cell adhesion molecule binding	-	gi|156120611|ref|NP_001095451.1|/0/TBC1 domain family member 2A [Bos taurus]
100299180	2866.04	1441.99	690.927	-1.06146	Down	0.897258	XM_015465772.1,XM_015465773.1,XM_015465774.1,XM_015465775.1,XM_015465776.1,XM_015465777.1	LOC100299180	PREDICTED: Bos taurus multidrug resistance-associated protein 4 (LOC100299180), transcript variant X12, mRNA	K05673|1|0.0|1477|chx:102172427|ATP-binding cassette, subfamily C (CFTR/MRP), member 4	-	-	-	gi|982941657|ref|XP_010809224.2|/0/PREDICTED: multidrug resistance-associated protein 4 isoform X2 [Bos taurus]
516866	11336.6	575.603	117.667	-2.29037	Down	0.916971	XM_015468472.1,XM_015468473.1,XM_015468474.1,XM_015468475.1	ALPK3	PREDICTED: Bos taurus alpha kinase 3 (ALPK3), transcript variant X4, mRNA	K08868|1|0.0|2622|bta:516866|alpha-kinase	-	-	-	gi|982960156|ref|XP_015314695.1|/0/PREDICTED: alpha-protein kinase 3 isoform X1 [Bos taurus]
338446	6464.14	697.807	261.303	-1.4171	Down	0.905898	NM_177945.3	PPARGC1A	Bos taurus peroxisome proliferator-activated receptor gamma, coactivator 1 alpha (PPARGC1A), mRNA	K07202|1|0.0|1317|bom:102275427|alpha peroxisome proliferator-activated receptor gamma coactivator 1-alpha	GO:0043231//intracellular membrane-bounded organelle	GO:0005102//receptor binding;GO:0003676//nucleic acid binding;GO:0003713//transcription coactivator activity;GO:0036094//small molecule binding;GO:0003682//chromatin binding	GO:0032846;GO:0006366//transcription from RNA polymerase II promoter;GO:0043066//negative regulation of apoptotic process;GO:0014823//response to activity;GO:0022900//electron transport chain;GO:0006754//ATP biosynthetic process;GO:0044093;GO:0007005//mitochondrion organization;GO:0006979//response to oxidative stress	gi|154426036|gb|AAI51327.1|/0/PPARGC1A protein [Bos taurus]
539139	1329	167.333	71	-1.23683	Down	0.82447	-
104970268	3171	142.69	70.24	-1.02252	Down	0.778523	XR_001498373.1	LOC104970268	PREDICTED: Bos taurus uncharacterized LOC104970268 (LOC104970268), ncRNA	K08816|1|2e-06|57.8|chx:102191247|vaccinia related kinase [EC:2.7.11.1]	-	-	-	-
520291	4038.87	520.94	215.48	-1.27356	Down	0.893608	NM_001192521.1	CARD6	Bos taurus caspase recruitment domain family, member 6 (CARD6), mRNA	K12797|1|0.0|1907|bta:520291|caspase recruitment domain-containing protein 6	GO:0044464	-	GO:0006915//apoptotic process	gi|300795744|ref|NP_001179450.1|/0/caspase recruitment domain-containing protein 6 [Bos taurus]
787155	4846	197.803	94.2767	-1.06909	Down	0.82455	NM_001206867.1	RNFT2	Bos taurus ring finger protein, transmembrane 2 (RNFT2), mRNA	K10264|1|0.0|679|cfa:611303|F-box and WD-40 domain protein 8;K12838|3|5e-35|151|api:100160417|poly(U)-binding-splicing factor PUF60;K14555|4|8e-07|57.8|oas:101112621|U3 small nucleolar RNA-associated protein 13;K11981|5|2e-06|56.6|ola:101163980|E3 ubiquitin-protein ligase NRDP1 [EC:2.3.2.27]	-	GO:0046914//transition metal ion binding	-	gi|742219413|ref|XP_010826854.1|/0/PREDICTED: RING finger and transmembrane domain-containing protein 2 isoform X1 [Bison bison bison]
515112	1907.31	92.7467	46.19	-1.00571	Down	0.705297	NM_001243296.1	UBXN11	Bos taurus UBX domain protein 11 (UBXN11), mRNA	K14012|1|5e-09|65.1|tad:TRIADDRAFT_63499|UBX domain-containing protein 1	-	-	-	gi|594062924|ref|XP_006055506.1|/0/PREDICTED: UBX domain-containing protein 11 isoform X2 [Bubalus bubalis]
100337349	677	132.667	60.6667	-1.12883	Down	0.78279	XM_015468096.1	LOC100337349	PREDICTED: Bos taurus homeobox protein Hox-B8 (LOC100337349), mRNA	K09308|1|7e-72|271|bta:100337349|homeobox protein HoxB/C/D8	GO:0043231//intracellular membrane-bounded organelle	GO:0044212//transcription regulatory region DNA binding;GO:0001071//nucleic acid binding transcription factor activity	GO:0003002//regionalization;GO:0007600//sensory perception;GO:0021510//spinal cord development;GO:0007626//locomotory behavior;GO:0001501//skeletal system development;GO:0048562//embryonic organ morphogenesis;GO:0030099//myeloid cell differentiation;GO:0006351//transcription, DNA-templated	gi|817274783|ref|XP_012307470.1|/1.78287e-75/PREDICTED: uncharacterized protein LOC105717066, partial [Aotus nancymaae]
107132877	2648	71.41	25.2367	-1.5006	Down	0.721933	XR_001497402.1	LOC107132877	PREDICTED: Bos taurus uncharacterized LOC107132877 (LOC107132877), ncRNA	K08268|1|1e-12|77.8|hgl:101715845|hypoxia-inducible factor 1 alpha	-	-	-	gi|528760727|gb|EPY80386.1|/7.68587e-20/Hypoxia-inducible factor 1 alpha isoform 7-like protein [Camelus ferus]
100847395	9801.4	129.36	28.46	-2.18438	Down	0.844496	XM_015470102.1	MUC5AC	PREDICTED: Bos taurus mucin 5AC, oligomeric mucus/gel-forming (MUC5AC), transcript variant X2, mRNA	K13908|1|0.0|2184|ecb:100147340|mucin-5B	-	-	-	gi|983010011|ref|XP_015325588.1|/0/PREDICTED: LOW QUALITY PROTEIN: mucin-5AC isoform X2 [Bos taurus]
537034	18471	1081.33	537	-1.00982	Down	0.89283	-
104973411	1162.03	156.813	68.2267	-1.20064	Down	0.812976	XR_001497514.1,XR_813608.2	LOC104973411	PREDICTED: Bos taurus uncharacterized LOC104973411 (LOC104973411), transcript variant X2, ncRNA	-	-	-	-	-
107133021	4289.69	87.3333	27.6667	-1.65838	Down	0.768765	XR_001497741.1,XR_001497742.1	LOC107133021	PREDICTED: Bos taurus uncharacterized LOC107133021 (LOC107133021), transcript variant X2, ncRNA	-	-	-	-	-
539996	4105.76	553.333	246	-1.16949	Down	0.890004	NM_001205747.1	SEMA3B	Bos taurus sema domain, immunoglobulin domain (Ig), short basic domain, secreted, (semaphorin) 3B (SEMA3B), mRNA	K06550|1|0.0|1457|bta:539996|L1 cell adhesion molecule;K06724|1|0.0|1457|bta:539996|neuropilin 1;K06819|1|0.0|1457|bta:539996|neuropilin 2;K06820|1|0.0|1457|bta:539996|plexin A;K06822|1|0.0|1457|bta:539996|plexin D;K06840|1|0.0|1457|bta:539996|semaphorin 3	-	-	GO:0032502//developmental process	gi|329664660|ref|NP_001192676.1|/0/semaphorin-3B precursor [Bos taurus]
281250	2017	305.35	144.733	-1.07707	Down	0.859969	NM_174092.1	IL1A	Bos taurus interleukin 1, alpha (IL1A), mRNA	K04383|1|3e-141|504|bta:281250|interleukin 1 alpha	GO:0044421;GO:0044444//cytoplasmic part	GO:0046914//transition metal ion binding;GO:0005126//cytokine receptor binding	GO:0001525//angiogenesis;GO:0007166//cell surface receptor signaling pathway;GO:0050663//cytokine secretion;GO:0006366//transcription from RNA polymerase II promoter;GO:0008283//cell proliferation;GO:0006953//acute-phase response;GO:0001819//positive regulation of cytokine production;GO:0042094//interleukin-2 biosynthetic process;GO:0007067//mitotic nuclear division;GO:0010038//response to metal …	gi|803030749|ref|XP_012015192.1|/1.71387e-146/PREDICTED: interleukin-1 alpha isoform X1 [Ovis aries]
100337039	6750	121.177	58.1	-1.0605	Down	0.759883	XM_015468367.1,XM_015468368.1,XM_015468369.1,XM_015468370.1,XM_015468371.1,XM_015468372.1	SPEF2	PREDICTED: Bos taurus sperm flagellar 2 (SPEF2), transcript variant X6, mRNA	-	-	-	-	gi|982959600|ref|XP_015314593.1|/0/PREDICTED: sperm flagellar protein 2 isoform X3 [Bos taurus]
508847	2223.97	424	181.667	-1.22277	Down	0.885782	NM_001046014.1	GRB7	Bos taurus growth factor receptor-bound protein 7 (GRB7), mRNA	K17704|1|1e-33|147|shr:100920485|amyloid beta A4 precursor protein-binding family B member 1-interacting protein	GO:0035770//ribonucleoprotein granule;GO:0005924//cell-substrate adherens junction;GO:0044444//cytoplasmic part;GO:0016020//membrane	GO:0003676//nucleic acid binding;GO:0019900//kinase binding;GO:0005543//phospholipid binding	GO:0016477//cell migration;GO:0006412//translation;GO:0022618//ribonucleoprotein complex assembly;GO:0007154//cell communication	gi|114051075|ref|NP_001039479.1|/0/growth factor receptor-bound protein 7 [Bos taurus]
538855	2061	86.3333	35	-1.30256	Down	0.734822	NM_001076132.1	SLC16A13	Bos taurus solute carrier family 16, member 13 (SLC16A13), mRNA	K08189|1|0.0|755|bta:538855|MFS transporter, MCP family, solute carrier family 16 (monocarboxylic acid transporters), member 13	GO:0031224//intrinsic component of membrane	GO:0015291//secondary active transmembrane transporter activity	-	gi|115497636|ref|NP_001069600.1|/0/monocarboxylate transporter 13 [Bos taurus]
540067	7811	2453.67	1171	-1.0672	Down	0.900361	XM_005196376.3	EPM2AIP1	PREDICTED: Bos taurus EPM2A (laforin) interacting protein 1 (EPM2AIP1), mRNA	K18633|1|1e-14|86.7|cmy:102936197|mitotic-spindle organizing protein 1;K13373|2|4e-13|81.3|cmy:102944731|17beta-estradiol 17-dehydrogenase / 3beta-hydroxysteroid 3-dehydrogenase [EC:1.1.1.62 1.1.1.270];K09228|3|6e-07|60.8|amj:102569363|KRAB domain-containing zinc finger protein;K09503|4|5e-06|57.8|pss:102449121|DnaJ homolog subfamily A member 2	-	-	-	gi|296475136|tpg|DAA17251.1|/0/TPA: EPM2A (laforin) interacting protein 1 [Bos taurus]
539879	6009.98	260.87	123.74	-1.07602	Down	0.849934	NM_001192324.1	KLHL35	Bos taurus kelch-like family member 35 (KLHL35), mRNA	K10461|1|0.0|985|bta:539879|kelch-like protein 24/35	-	-	-	gi|982946459|ref|XP_015330275.1|/0/PREDICTED: kelch-like protein 35 isoform X1 [Bos taurus]
104968462	3770	109.89	45.2233	-1.28092	Down	0.771788	XM_010822728.2	SLC10A5	PREDICTED: Bos taurus solute carrier family 10 member 5 (SLC10A5), mRNA	K14343|1|0.0|765|bta:104968462|solute carrier family 10 (sodium/bile acid cotransporter), member 3/5	-	-	-	gi|296480433|tpg|DAA22548.1|/0/TPA: solute carrier family 10 (sodium/bile acid cotransporter family), member 5-like [Bos taurus]
104971077	1784	322.987	151.493	-1.09222	Down	0.864146	XR_001495834.1	LOC104971077	PREDICTED: Bos taurus uncharacterized LOC104971077 (LOC104971077), ncRNA	K10869|1|6e-11|71.6|oas:101116317|RAD51-like protein 1;K06736|2|1e-07|60.5|oas:101122716|cadherin 2, type 1, N-cadherin;K06797|2|1e-07|60.5|oas:101122716|cadherin 4, type 1, R-cadherin;K06727|3|3e-06|46.2|oas:101112371|Fc receptor-like protein;K19529|5|5e-06|55.5|bta:784000|synaptonemal complex protein 2	-	-	-	gi|742123942|ref|XP_010839248.1|/4.98972e-27/PREDICTED: LOW QUALITY PROTEIN: uncharacterized protein LOC104989310 [Bison bison bison]
101903085	787.18	276.53	137.223	-1.01091	Down	0.84785	XR_818915.2	LOC101903085	PREDICTED: Bos taurus uncharacterized LOC101903085 (LOC101903085), transcript variant X2, ncRNA	-	-	-	-	-
104974935	3180	82.9233	36.3033	-1.19168	Down	0.713025	XR_823540.2	LOC104974935	PREDICTED: Bos taurus uncharacterized LOC104974935 (LOC104974935), ncRNA	K10838|1|4e-11|73.2|oas:101109650|xeroderma pigmentosum group C-complementing protein	-	-	-	gi|942037582|ref|XP_014331788.1|/6.24302e-39/PREDICTED: zinc finger protein 2 homolog [Bos mutus]
107133306	1831	189.057	74.0533	-1.35218	Down	0.846392	XR_001498409.1	LOC107133306	PREDICTED: Bos taurus uncharacterized LOC107133306 (LOC107133306), ncRNA	-	-	-	-	-
280695	1100	92.3333	38.3333	-1.26825	Down	0.742979	NM_173881.2	MB	Bos taurus myoglobin (MB), mRNA	K13825|1|4e-11|71.2|fch:102049712|hemoglobin subunit epsilon;K13826|2|4e-11|71.2|ecb:100065056|hemoglobin subunit zeta	-	GO:0046906//tetrapyrrole binding;GO:0046914//transition metal ion binding;GO:0022892	GO:0006950//response to stress;GO:0030218//erythrocyte differentiation;GO:0045444//fat cell differentiation;GO:0015669	gi|27806939|ref|NP_776306.1|/1.16736e-83/myoglobin [Bos taurus]
107132344	1182	64.5333	22.7767	-1.50249	Down	0.701934	XR_001496165.1	LOC107132344	PREDICTED: Bos taurus uncharacterized LOC107132344 (LOC107132344), ncRNA	-	-	-	-	gi|440898125|gb|ELR49685.1|/1.51169e-23/Major facilitator superfamily domain-containing protein 2A, partial [Bos mutus]
281743	912	285.677	128.997	-1.14705	Down	0.861517	NM_175703.3	DEFB1	Bos taurus defensin, beta 1 (DEFB1), mRNA	-	-	-	GO:0006952//defense response	gi|742078634|ref|XP_010839741.1|/7.53869e-48/PREDICTED: uncharacterized protein LOC104989688 [Bison bison bison]
538425	854	835.333	337.333	-1.30818	Down	0.903626	-
515900	4518.9	188.433	71.96	-1.38879	Down	0.848047	NM_001015610.1	PLA1A	Bos taurus phospholipase A1 member A (PLA1A), mRNA	K13618|1|0.0|879|bta:515900|phospholipase A1 member A [EC:3.1.1.-]	-	GO:0003824//catalytic activity	GO:0006629//lipid metabolic process	gi|742148426|ref|XP_010843680.1|/0/PREDICTED: LOW QUALITY PROTEIN: phospholipase A1 member A [Bison bison bison]
523202	11210	869	420.667	-1.04668	Down	0.892276	NM_001192575.1	CUBN	Bos taurus cubilin (intrinsic factor-cobalamin receptor) (CUBN), mRNA	K14616|1|0.0|7525|bta:523202|cubilin	GO:0043231//intracellular membrane-bounded organelle;GO:0044444//cytoplasmic part	-	-	gi|300796839|ref|NP_001179504.1|/0/cubilin precursor [Bos taurus]
520598	3241.34	151.793	68.71	-1.14352	Down	0.803263	NM_001083699.1	PLIN1	Bos taurus perilipin 1 (PLIN1), mRNA	K08768|1|0.0|777|bta:520598|perilipin	-	-	GO:0006629//lipid metabolic process	gi|139948286|ref|NP_001077168.1|/0/perilipin-1 [Bos taurus]
540329	4291.32	226.233	73.5033	-1.62193	Down	0.874897	NM_001046474.2	PPM1K	Bos taurus protein phosphatase, Mg2+/Mn2+ dependent, 1K (PPM1K), mRNA	K17505|1|0.0|781|phd:102339999|protein phosphatase 1K [EC:3.1.3.16]	GO:0044429	GO:0043169//cation binding;GO:0004721//phosphoprotein phosphatase activity	GO:0006464//cellular protein modification process	gi|926693709|ref|XP_013820001.1|/0/PREDICTED: protein phosphatase 1K, mitochondrial isoform X1 [Capra hircus]
107132849	4415	216.867	85.8467	-1.33697	Down	0.857053	XR_001497333.1	LOC107132849	PREDICTED: Bos taurus uncharacterized LOC107132849 (LOC107132849), ncRNA	K10838|1|7e-12|76.3|oas:101109650|xeroderma pigmentosum group C-complementing protein;K12347|2|2e-09|68.2|oas:101116391|natural resistance-associated macrophage protein;K06727|3|1e-08|65.5|oas:101112371|Fc receptor-like protein;K06736|4|5e-08|63.5|oas:101122716|cadherin 2, type 1, N-cadherin;K06797|4|5e-08|63.5|oas:101122716|cadherin 4, type 1, R-cadherin;K13712|5|8e-08|62.8|oas:101109528|phospha…	-	-	-	gi|440909889|gb|ELR59748.1|/1.01129e-14/hypothetical protein M91_15431, partial [Bos mutus]
614396	1896.46	167.273	44.7233	-1.90311	Down	0.86098	NM_001199075.1	FAM229A	Bos taurus family with sequence similarity 229, member A (FAM229A), mRNA	-	-	-	-	gi|982915074|ref|XP_015315172.1|/3.71473e-55/PREDICTED: protein FAM229A isoform X1 [Bos taurus]
513530	1552	128	56.6667	-1.17557	Down	0.783407	NM_001075624.2	OXSM	Bos taurus 3-oxoacyl-ACP synthase, mitochondrial (OXSM), mRNA	K09458|1|0.0|853|bta:513530|3-oxoacyl-[acyl-carrier-protein] synthase II [EC:2.3.1.179]	GO:0043231//intracellular membrane-bounded organelle	GO:0004312//fatty acid synthase activity	GO:0006633//fatty acid biosynthetic process;GO:0006732	gi|296472301|tpg|DAA14416.1|/0/TPA: 3-oxoacyl-ACP synthase, mitochondrial precursor [Bos taurus]
104968672	1134	380.177	171.167	-1.15127	Down	0.876543	XR_001495718.1,XR_001495719.1	LOC104968672	PREDICTED: Bos taurus uncharacterized LOC104968672 (LOC104968672), transcript variant X2, ncRNA	-	-	-	-	gi|965917493|ref|XP_014947973.1|/8.98794e-06/PREDICTED: uncharacterized protein LOC101101862 isoform X1 [Ovis aries]
100297676	3436.74	487.537	218.44	-1.15827	Down	0.885603	XM_015463486.1,XM_015463487.1,XR_001496481.1,XR_001496482.1,XR_001496483.1	CLEC2D	PREDICTED: Bos taurus C-type lectin domain family 2 member D (CLEC2D), transcript variant X5, misc_RNA	K10072|1|1e-63|248|bom:102265943|C-type lectin domain family 2 member D	-	-	-	gi|296487202|tpg|DAA29315.1|/2.46158e-91/TPA: C-type lectin domain family 2, member e-like [Bos taurus]
783110	1374	107	47.6667	-1.16656	Down	0.754463	NM_001114860.2	LYRM5	Bos taurus LYR motif containing 5 (LYRM5), mRNA	-	GO:0043231//intracellular membrane-bounded organelle	-	-	gi|548467286|ref|XP_005680803.1|/2.15325e-43/PREDICTED: LYR motif-containing protein 5 [Capra hircus]
535452	2587	236.867	99.95	-1.2448	Down	0.8564	NM_001076059.1	FBXL4	Bos taurus F-box and leucine-rich repeat protein 4 (FBXL4), mRNA	K10270|1|0.0|1228|bom:102280039|F-box and leucine-rich repeat protein 4	GO:0043231//intracellular membrane-bounded organelle	-	-	gi|115497022|ref|NP_001069527.1|/0/F-box/LRR-repeat protein 4 [Bos taurus]
281637	5707.53	82.3333	27	-1.60852	Down	0.756234	-
616962	2570	104.51	46.6533	-1.16359	Down	0.748131	NM_001205494.1	C16H1orf105	Bos taurus chromosome 16 open reading frame, human C1orf105 (C16H1orf105), mRNA	-	-	-	-	gi|329664682|ref|NP_001192423.1|/1.12323e-100/uncharacterized protein C1orf105 homolog [Bos taurus]
539793	5647.13	199	70.6667	-1.49367	Down	0.85852	NM_001191359.1	PPFIA4	Bos taurus protein tyrosine phosphatase, receptor type, f polypeptide (PTPRF), interacting protein (liprin), alpha 4 (PPFIA4), mRNA	K11446|1|6e-15|86.7|myd:102762785|histone demethylase JARID1 [EC:1.14.11.-];K11498|2|3e-12|77.4|spu:576192|centromeric protein E;K12327|3|5e-11|73.6|pbi:103066295|caldesmon;K18626|4|1e-10|72.0|mdo:100019329|trichohyalin	-	-	-	gi|300798161|ref|NP_001178288.1|/0/liprin-alpha-4 [Bos taurus]
107132223	1183	115.677	48.26	-1.2612	Down	0.778192	XR_001495819.1	LOC107132223	PREDICTED: Bos taurus uncharacterized LOC107132223 (LOC107132223), ncRNA	-	-	-	-	-
281092	2997	104	51.6667	-1.00928	Down	0.726414	NM_177494.2	CROT	Bos taurus carnitine O-octanoyltransferase (CROT), mRNA	K05940|1|0.0|1265|bta:281092|carnitine O-octanoyltransferase [EC:2.3.1.137]	GO:0042579//microbody	GO:0016406//carnitine O-acyltransferase activity	GO:0009062//fatty acid catabolic process;GO:0051234//establishment of localization	gi|29135283|ref|NP_803460.1|/0/peroxisomal carnitine O-octanoyltransferase [Bos taurus]
514072	2795.5	136.893	68.3333	-1.00239	Down	0.769436	NM_001083426.1	C20H5orf34	Bos taurus chromosome 20 open reading frame, human C5orf34 (C20H5orf34), mRNA	-	-	-	-	gi|134085801|ref|NP_001076895.1|/0/uncharacterized protein C5orf34 homolog [Bos taurus]
280976	2744	36213.5	14633.6	-1.30724	Down	0.911783	NM_173977.3	ACO2	Bos taurus aconitase 2, mitochondrial (ACO2), mRNA	K01681|1|0.0|1551|bta:280976|aconitate hydratase [EC:4.2.1.3]	GO:0043231//intracellular membrane-bounded organelle	GO:0046914//transition metal ion binding;GO:0051536//iron-sulfur cluster binding;GO:0003994//aconitate hydratase activity	GO:0009060//aerobic respiration;GO:0072350//tricarboxylic acid metabolic process	gi|27806769|ref|NP_776402.1|/0/aconitate hydratase, mitochondrial precursor [Bos taurus]
100848443	762	84.3333	37.6667	-1.16281	Down	0.711468	XR_230916.3	LOC100848443	PREDICTED: Bos taurus uncharacterized LOC100848443 (LOC100848443), ncRNA	-	-	-	-	-
104970025	3486	101.577	43.71	-1.21653	Down	0.751431	XR_802871.2,XR_802872.2	LOC104970025	PREDICTED: Bos taurus uncharacterized LOC104970025 (LOC104970025), transcript variant X2, ncRNA	-	-	-	-	-
104976573	762	100.977	48.4667	-1.05896	Down	0.728677	XR_819204.2	LOC104976573	PREDICTED: Bos taurus uncharacterized LOC104976573 (LOC104976573), ncRNA	K08474|1|6e-30|132|bom:102286375|taste receptor type 2;K17086|2|4e-20|77.4|bta:509946|transmembrane 9 superfamily member 2/4;K14860|5|7e-11|48.9|oas:101106328|translation machinery-associated protein 16	GO:0031224//intrinsic component of membrane	GO:0004888//transmembrane signaling receptor activity	GO:0007606//sensory perception of chemical stimulus	gi|296474153|tpg|DAA16268.1|/5.07254e-30/TPA: envelope glycoprotein-like [Bos taurus]
101906941	5323	66	22.0067	-1.58453	Down	0.714071	XR_230741.3	LOC101906941	PREDICTED: Bos taurus protein BEX3-like (LOC101906941), misc_RNA	K12465|1|6e-42|172|oas:105605390|nerve growth factor receptor-associated protein 1	-	-	-	gi|965913508|ref|XP_014947146.1|/3.82815e-40/PREDICTED: LOW QUALITY PROTEIN: protein BEX3-like [Ovis aries]
532368	5105	170.047	80.2767	-1.08288	Down	0.809434	XM_015470040.1,XR_001499912.1	LOC532368	PREDICTED: Bos taurus solute carrier family 22 member 9 (LOC532368), transcript variant X2, misc_RNA	K08206|1|3e-97|358|bta:532368|MFS transporter, OCT family, solute carrier family 22 (organic anion/cation transporter), member 9/10/19/24/25	-	-	-	gi|742178875|ref|XP_010852265.1|/0/PREDICTED: solute carrier family 22 member 10-like isoform X1 [Bison bison bison]
100125284	2593	910.407	417.857	-1.1235	Down	0.896345	NM_001103327.1	NEPN	Bos taurus nephrocan (NEPN), mRNA	K07521|1|4e-21|106|xma:102229130|netrin receptor unc-5;K16362|1|4e-21|106|xma:102229130|leucine-rich repeat transmembrane protein FLRT	GO:0005578//proteinaceous extracellular matrix	-	GO:0043062//extracellular structure organization;GO:0007179//transforming growth factor beta receptor signaling pathway;GO:0006366//transcription from RNA polymerase II promoter	gi|157074166|ref|NP_001096797.1|/0/nephrocan precursor [Bos taurus]
100297536	3086.93	334	140.333	-1.25099	Down	0.877249	XM_005192403.3,XM_005192404.3,XM_005192405.3,XM_005192406.3,XM_010822918.2	C10H15orf62	PREDICTED: Bos taurus chromosome 10 open reading frame, human C15orf62 (C10H15orf62), transcript variant X2, mRNA	K09537|1|5e-11|72.8|chx:102178910|DnaJ homolog subfamily C member 17	-	-	-	gi|528910429|ref|XP_005192461.1|/2.2867e-85/PREDICTED: uncharacterized protein C15orf62 homolog, mitochondrial isoform X2 [Bos taurus]
507187	1132.05	141.667	62	-1.19216	Down	0.799292	NM_001045960.2	TCEAL1	Bos taurus transcription elongation factor A (SII)-like 1 (TCEAL1), mRNA	-	GO:0043231//intracellular membrane-bounded organelle	-	GO:0006351//transcription, DNA-templated	gi|594047644|ref|XP_006048238.1|/7.6138e-38/PREDICTED: transcription elongation factor A protein-like 1 isoform X1 [Bubalus bubalis]
101908760	874.07	121.817	59.4167	-1.03577	Down	0.756502	XR_001495706.1,XR_802457.2,XR_802459.2	LOC101908760	PREDICTED: Bos taurus uncharacterized LOC101908760 (LOC101908760), transcript variant X3, ncRNA	-	-	-	-	-
520039	6843.5	623.667	227.333	-1.45597	Down	0.905272	-
107131714	2020.84	198.697	82.5367	-1.26746	Down	0.844075	XR_001499231.1,XR_001499232.1	LOC107131714	PREDICTED: Bos taurus uncharacterized LOC107131714 (LOC107131714), transcript variant X2, ncRNA	K12347|1|1e-06|57.8|oas:101115614|natural resistance-associated macrophage protein;K08474|2|1e-06|57.8|bom:102286375|taste receptor type 2;K04825|4|2e-06|56.6|oas:100170325|amiloride-sensitive sodium channel subunit beta;K10838|5|9e-06|54.7|oas:101109650|xeroderma pigmentosum group C-complementing protein	GO:0031224//intrinsic component of membrane	GO:0004888//transmembrane signaling receptor activity	GO:0007606//sensory perception of chemical stimulus	gi|965923665|ref|XP_014949407.1|/1.53519e-09/PREDICTED: natural resistance-associated macrophage protein 2 isoform X1 [Ovis aries]
530171	7623	679.677	331.007	-1.03799	Down	0.887195	XM_005197649.3	KLHDC7A	PREDICTED: Bos taurus kelch domain containing 7A (KLHDC7A), mRNA	K10476|1|3e-87|327|lcm:102358370|kelch repeat and BTB domain-containing protein 11	-	-	-	gi|296490096|tpg|DAA32209.1|/0/TPA: Kelch domain-containing protein 7A-like [Bos taurus]
104974319	3074	79.7967	34.1733	-1.22346	Down	0.710824	XR_818251.2	LOC104974319	PREDICTED: Bos taurus uncharacterized LOC104974319 (LOC104974319), ncRNA	K08474|1|3e-08|63.5|bom:102286375|taste receptor type 2;K00826|2|3e-07|60.5|chx:102186149|branched-chain amino acid aminotransferase [EC:2.6.1.42];K17086|3|3e-06|57.0|bta:509946|transmembrane 9 superfamily member 2/4;K16460|4|7e-06|55.8|oas:101116835|centrosomal protein CEP128	-	-	-	gi|803187185|ref|XP_011955859.1|/2.48598e-09/PREDICTED: HLA class II histocompatibility antigen, DM beta chain isoform X3 [Ovis aries]
100848638	1129.18	85.8467	34.08	-1.33284	Down	0.737165	XR_001497717.1,XR_001497718.1,XR_001497719.1,XR_001497720.1	LOC100848638	PREDICTED: Bos taurus uncharacterized LOC100848638 (LOC100848638), transcript variant X4, ncRNA	-	-	-	-	gi|66734173|gb|AAY53483.1|/1.10836e-09/transposase [Bos taurus]
101906546	5294.47	213.333	87.6667	-1.28301	Down	0.850587	XR_001496401.1,XR_001496402.1	LOC101906546	PREDICTED: Bos taurus uncharacterized LOC101906546 (LOC101906546), transcript variant X2, ncRNA	-	-	-	-	-
107131490	979.89	60.91	17.8	-1.7748	Down	0.714679	XR_001498656.1,XR_001498657.1	LOC107131490	PREDICTED: Bos taurus uncharacterized LOC107131490 (LOC107131490), transcript variant X2, ncRNA	-	-	-	-	-
101905151	5825	832.187	361.843	-1.20154	Down	0.899243	XR_227097.3	LOC101905151	PREDICTED: Bos taurus uncharacterized LOC101905151 (LOC101905151), ncRNA	-	-	-	-	-
530270	2657.96	106	36.3333	-1.5447	Down	0.789855	NM_001099047.2	HYKK	Bos taurus hydroxylysine kinase (HYKK), mRNA	K18201|1|0.0|749|bta:530270|hydroxylysine kinase [EC:2.7.1.81]	GO:0044424	GO:0016301//kinase activity	-	gi|154707868|ref|NP_001092517.1|/0/hydroxylysine kinase [Bos taurus]
107132194	2134	179.177	71.2233	-1.33096	Down	0.839254	XR_001495745.1	LOC107132194	PREDICTED: Bos taurus uncharacterized LOC107132194 (LOC107132194), ncRNA	-	-	-	-	gi|119598761|gb|EAW78355.1|/4.3661e-31/hCG2045371 [Homo sapiens]
100141145	2115	110.077	47.6467	-1.20806	Down	0.763595	XR_822705.2,XR_822706.2,XR_822707.2,XR_822708.2,XR_822709.2	LOC100141145	PREDICTED: Bos taurus uncharacterized LOC100141145 (LOC100141145), transcript variant X5, misc_RNA	K06448|1|4e-20|102|chx:102189921|CD1 antigen;K12347|2|3e-13|79.7|oas:101116391|natural resistance-associated macrophage protein;K15196|3|4e-13|62.0|bta:618161|transcription factor IIIB 90 kDa subunit;K10838|5|2e-12|77.4|oas:101109650|xeroderma pigmentosum group C-complementing protein	-	GO:0030882//lipid antigen binding	GO:0002376//immune system process	gi|926686914|ref|XP_013831634.1|/1.84191e-21/PREDICTED: LOW QUALITY PROTEIN: T-cell surface glycoprotein CD1c [Capra hircus]
533088	927	376.667	147	-1.35747	Down	0.888671	NM_001163139.1	GPX2	Bos taurus glutathione peroxidase 2 (gastrointestinal) (GPX2), mRNA	K00432|1|6e-108|392|oas:101110596|glutathione peroxidase [EC:1.11.1.9]	GO:0043231//intracellular membrane-bounded organelle	GO:0004601//peroxidase activity	GO:0002437//inflammatory response to antigenic stimulus;GO:0009608//response to symbiont;GO:0048871//multicellular organismal homeostasis	gi|556731902|ref|XP_005985826.1|/5.65741e-107/PREDICTED: LOW QUALITY PROTEIN: glutathione peroxidase 2 (gastrointestinal) [Pantholops hodgsonii]
100851999	756	97.85	31.5333	-1.63369	Down	0.786305	XM_003585500.4	LOC100851999	PREDICTED: Bos taurus protein FAM209A-like (LOC100851999), mRNA	-	-	-	-	gi|742079978|ref|XP_010848265.1|/2.68471e-92/PREDICTED: protein FAM209A-like [Bison bison bison]
510833	5448	235.333	101.667	-1.21086	Down	0.85293	NM_001076831.1	COL3A1	Bos taurus collagen, type III, alpha 1 (COL3A1), mRNA	K04520|1|2e-141|506|bom:102279325|amyloid beta A4 protein;K05719|1|2e-141|506|bom:102279325|integrin beta 1;K06236|1|2e-141|506|bom:102279325|collagen, type I/II/III/V/XI/XXIV/XXVII, alpha;K06256|1|2e-141|506|bom:102279325|CD44 antigen;K06257|1|2e-141|506|bom:102279325|syndecan 1;K06493|1|2e-141|506|bom:102279325|integrin beta 3	-	-	GO:0050896//response to stimulus;GO:0044763;GO:0044707	gi|594101359|ref|XP_006073767.1|/1.95724e-140/PREDICTED: LOW QUALITY PROTEIN: collagen alpha-1(III) chain-like [Bubalus bubalis]
539974	3837.04	509.12	223.323	-1.18887	Down	0.888859	NM_001102235.1	NLRX1	Bos taurus NLR family member X1 (NLRX1), mRNA	K12653|1|0.0|1678|bta:539974|NLR family member X1	-	-	-	gi|156121115|ref|NP_001095705.1|/0/NLR family member X1 [Bos taurus]
514803	2188	203	88.6667	-1.19502	Down	0.83972	NM_001192384.1	CTF1	Bos taurus cardiotrophin 1 (CTF1), mRNA	K05422|1|4e-62|239|bta:514803|cardiotrophin 1	-	-	-	gi|803326742|ref|XP_012021555.1|/3.31176e-61/PREDICTED: cardiotrophin-1 isoform X3 [Ovis aries musimon]
506550	1303	1648.33	773	-1.09247	Down	0.89961	NM_001034270.1	TSPAN1	Bos taurus tetraspanin 1 (TSPAN1), mRNA	K17348|1|4e-96|353|bta:506550|tetraspanin-1	GO:0016020//membrane	-	-	gi|77735495|ref|NP_001029442.1|/3.81762e-95/tetraspanin-1 [Bos taurus]
511439	3914.21	67.4	18.36	-1.87618	Down	0.738891	NM_001037458.1	SLC28A1	Bos taurus solute carrier family 28 (concentrative nucleoside transporter), member 1 (SLC28A1), mRNA	K11536|1|0.0|1089|bta:511439|pyrimidine nucleoside transport protein	GO:0031224//intrinsic component of membrane	GO:0036094//small molecule binding;GO:0005337//nucleoside transmembrane transporter activity	-	gi|82697361|ref|NP_001032535.1|/0/sodium/nucleoside cotransporter 1 [Bos taurus]
101905992	4803.37	186.333	52.6667	-1.82292	Down	0.867643	XM_015464110.1,XR_001496717.1,XR_001496718.1,XR_001496719.1	LOC101905992	PREDICTED: Bos taurus lipid phosphate phosphohydrolase 3-like (LOC101905992), transcript variant X4, misc_RNA	K01080|1|0.0|694|phd:102344985|phosphatidate phosphatase [EC:3.1.3.4]	-	-	-	gi|594041243|ref|XP_006045170.1|/0/PREDICTED: lipid phosphate phosphohydrolase 3-like isoform X1 [Bubalus bubalis]
509602	4092	281.333	139.667	-1.01029	Down	0.848843	NM_001035276.2	ERCC5	Bos taurus excision repair cross-complementation group 5 (ERCC5), mRNA	K10846|1|0.0|1951|bta:509602|DNA excision repair protein ERCC-5	GO:0005667//transcription factor complex	GO:0000217//DNA secondary structure binding;GO:0004519//endonuclease activity;GO:0042802//identical protein binding	GO:0009411//response to UV;GO:0033683//nucleotide-excision repair, DNA incision;GO:0006915//apoptotic process;GO:0040007//growth;GO:0010259//multicellular organism aging	gi|78369362|ref|NP_001030353.1|/0/DNA repair protein complementing XP-G cells [Bos taurus]
104968644	4693	306.527	137.737	-1.1541	Down	0.865738	XM_015463408.1	IL2RB	PREDICTED: Bos taurus interleukin 2 receptor subunit beta (IL2RB), mRNA	K05069|1|0.0|1178|bta:104968644|interleukin 2 receptor beta	-	-	-	gi|982926510|ref|XP_015326686.1|/0/PREDICTED: interleukin-2 receptor subunit beta [Bos taurus]
511553	8059.75	899	410.667	-1.13035	Down	0.896551	XM_005196771.3,XM_005196772.3,XM_005196776.3,XM_005196777.3,XM_010825583.2,XM_010825584.2,XM_010825585.2,XM_010825587.2,XM_010825588.2,XM_015469160.1,XM_588908.8	LDLRAD4	PREDICTED: Bos taurus low density lipoprotein receptor class A domain containing 4 (LDLRAD4), transcript variant X9, mRNA	-	-	-	-	gi|741901402|ref|XP_010823889.1|/4.47981e-151/PREDICTED: low-density lipoprotein receptor class A domain-containing protein 4 isoform X2 [Bos taurus]
107132469	2463	127	58.6667	-1.11422	Down	0.773818	XR_001496403.1	LOC107132469	PREDICTED: Bos taurus uncharacterized LOC107132469 (LOC107132469), ncRNA	-	-	-	-	gi|119572417|gb|EAW52032.1|/1.28679e-13/hCG2004654 [Homo sapiens]
533114	3474.67	685.23	271.293	-1.33673	Down	0.903152	NM_001103274.1	CDKL2	Bos taurus cyclin-dependent kinase-like 2 (CDC2-related kinase) (CDKL2), mRNA	K08824|1|0.0|1116|bta:533114|cyclin-dependent kinase-like [EC:2.7.11.22]	GO:0005815//microtubule organizing center;GO:0043231//intracellular membrane-bounded organelle	GO:0004672//protein kinase activity;GO:0032550	-	gi|157074066|ref|NP_001096744.1|/0/cyclin-dependent kinase-like 2 [Bos taurus]
786165	12757	479.667	238	-1.01107	Down	0.876114	XM_015465018.1	FMN1	PREDICTED: Bos taurus formin 1 (FMN1), mRNA	K10367|1|0.0|1337|bta:786165|formin 1	-	-	-	gi|982936635|ref|XP_015328591.1|/0/PREDICTED: formin-1 [Bos taurus]
506969	4201.56	607.683	267.333	-1.18468	Down	0.892911	NM_001102488.1	ALS2CL	Bos taurus ALS2 C-terminal like (ALS2CL), mRNA	K04575|1|3e-133|479|hgl:101698373|amyotrophic lateral sclerosis 2 protein	GO:0043231//intracellular membrane-bounded organelle	GO:0005088//Ras guanyl-nucleotide exchange factor activity;GO:0008047//enzyme activator activity;GO:0017016//Ras GTPase binding	GO:0007266//Rho protein signal transduction;GO:0033036;GO:0006996//organelle organization	gi|529002100|ref|XP_005223102.1|/0/PREDICTED: ALS2 C-terminal-like protein isoform X2 [Bos taurus]
504909	5957.15	65.3067	21.7267	-1.58776	Down	0.713552	XM_001789465.6,XM_005195897.3	ABCA10	PREDICTED: Bos taurus ATP binding cassette subfamily A member 10 (ABCA10), transcript variant X2, mRNA	K05652|1|0.0|2927|bta:504909|ATP-binding cassette, subfamily A (ABC1), member 10	-	-	-	gi|528997701|ref|XP_002696270.3|/0/PREDICTED: ATP-binding cassette sub-family A member 10 isoform X1 [Bos taurus]
101908359	4971.8	149.113	64.2933	-1.21367	Down	0.807619	XR_001498944.1,XR_229219.3	LOC101908359	PREDICTED: Bos taurus uncharacterized LOC101908359 (LOC101908359), transcript variant X1, ncRNA	K01831|1|2e-52|210|phd:102317373|prostacyclin synthase [EC:5.3.99.4];K05605|2|7e-34|127|amj:102568673|3-hydroxyisobutyryl-CoA hydrolase [EC:3.1.2.4];K05474|4|3e-28|130|phd:102334755|tumor necrosis factor ligand superfamily member 12	-	-	-	gi|674090593|ref|XP_008853349.1|/4.30449e-80/PREDICTED: LOW QUALITY PROTEIN: uncharacterized protein LOC103751621, partial [Nannospalax galili]
100847387	3280	327.387	138.437	-1.24177	Down	0.875505	XR_001495859.1	LOC100847387	PREDICTED: Bos taurus uncharacterized LOC100847387 (LOC100847387), ncRNA	K09301|1|7e-43|129|phd:102320961|homeobox protein HoxA/B/D1	-	-	-	gi|942099031|ref|XP_014338673.1|/1.66318e-43/PREDICTED: uncharacterized protein LOC102284868 [Bos mutus]
101904955	1123	159.65	78.16	-1.03041	Down	0.795544	XR_801430.2	LOC101904955	PREDICTED: Bos taurus POU domain, class 5, transcription factor 1 pseudogene (LOC101904955), misc_RNA	K09367|1|2e-131|471|oas:100302349|POU domain transcription factor, class 5	GO:0043231//intracellular membrane-bounded organelle;GO:0043234//protein complex	GO:0044389//ubiquitin-like protein ligase binding;GO:0003712//transcription cofactor activity;GO:0000975//regulatory region DNA binding;GO:0003700//transcription factor activity, sequence-specific DNA binding	GO:0006366//transcription from RNA polymerase II promoter;GO:0048333//mesodermal cell differentiation;GO:0017156//calcium ion regulated exocytosis;GO:0008356//asymmetric cell division;GO:0035987//endodermal cell differentiation;GO:0019827//stem cell population maintenance;GO:0001705//ectoderm formation;GO:0001825//blastocyst formation;GO:0033993//response to lipid	gi|742141745|ref|XP_010842729.1|/6.11043e-136/PREDICTED: LOW QUALITY PROTEIN: POU domain, class 5, transcription factor 1-like [Bison bison bison]
516212	1038.04	257.667	124.333	-1.05129	Down	0.846267	NM_001038123.2	ISOC2	Bos taurus isochorismatase domain containing 2 (ISOC2), mRNA	K04432|1|2e-07|58.9|tsp:Tsp_02206|mitogen-activated protein kinase kinase 3 [EC:2.7.12.2]	GO:0043231//intracellular membrane-bounded organelle	-	-	gi|84000215|ref|NP_001033212.1|/1.18975e-106/isochorismatase domain-containing protein 2 precursor [Bos taurus]
527701	5979.36	2693.33	1331.67	-1.01616	Down	0.898242	XM_015468632.1,XM_015468633.1,XM_015468634.1,XM_015468635.1,XM_606098.8	AHNAK2	PREDICTED: Bos taurus AHNAK nucleoprotein 2 (AHNAK2), transcript variant X1, mRNA	K19326|1|2e-17|95.5|api:100167295|nesprin-1;K19538|4|9e-15|86.3|mcc:702238|retinitis pigmentosa 1	-	-	-	gi|529000328|ref|XP_002696838.2|/0/PREDICTED: protein AHNAK2 isoform X2 [Bos taurus]
515350	2903	578.333	289	-1.00083	Down	0.88097	NM_001038117.2	SPICE1	Bos taurus spindle and centriole associated protein 1 (SPICE1), mRNA	K16490|1|0.0|1385|bta:515350|spindle and centriole-associated protein 1	GO:0005813//centrosome	-	GO:0007059//chromosome segregation;GO:0007052//mitotic spindle organization;GO:0007099//centriole replication	gi|84000209|ref|NP_001033206.1|/0/spindle and centriole-associated protein 1 [Bos taurus]
614600	1506.77	131.747	59.8733	-1.13778	Down	0.781931	NM_001195092.1	CCER2	Bos taurus coiled-coil glutamate-rich protein 2 (CCER2), mRNA	-	-	-	-	gi|304307761|ref|NP_001182021.1|/1.10728e-107/coiled-coil domain-containing glutamate-rich protein 2 precursor [Bos taurus]
107131901	2600	204	27.3333	-2.89984	Down	0.889512	XR_001499705.1	LOC107131901	PREDICTED: Bos taurus uncharacterized LOC107131901 (LOC107131901), ncRNA	-	-	-	-	gi|742078634|ref|XP_010839741.1|/4.8728e-19/PREDICTED: uncharacterized protein LOC104989688 [Bison bison bison]
522980	3713.68	1445.2	640.4	-1.17422	Down	0.902776	NM_001046263.1	USP2	Bos taurus ubiquitin specific peptidase 2 (USP2), mRNA	K11833|1|0.0|1086|bom:102285825|ubiquitin carboxyl-terminal hydrolase 2/21 [EC:3.4.19.12]	GO:0044444//cytoplasmic part	GO:0070011//peptidase activity, acting on L-amino acid peptides;GO:0043169//cation binding;GO:0016790//thiolester hydrolase activity;GO:0044389//ubiquitin-like protein ligase binding	GO:0000278//mitotic cell cycle;GO:0019941//modification-dependent protein catabolic process;GO:0031647//regulation of protein stability;GO:0048513//animal organ development;GO:0070646//protein modification by small protein removal;GO:0006366//transcription from RNA polymerase II promoter	gi|114053169|ref|NP_001039728.1|/0/ubiquitin carboxyl-terminal hydrolase 2 [Bos taurus]
540350	3395.62	651.953	313.167	-1.05784	Down	0.887508	NM_001302706.1	MYCL	Bos taurus v-myc avian myelocytomatosis viral oncogene lung carcinoma derived homolog (MYCL), mRNA	K09110|1|2e-170|601|bta:540350|L-myc proto-oncogene protein	-	-	-	gi|743405625|ref|NP_001289635.1|/2.32236e-169/protein L-Myc [Bos taurus]
616292	2926.44	380.167	153.67	-1.3068	Down	0.885621	XM_005196770.3,XM_010825568.2,XM_010825572.2,XM_010825574.2,XM_015469156.1,XM_015469157.1,XM_015469158.1,XM_868279.7	PRELID3A	PREDICTED: Bos taurus PRELI domain containing 3A (PRELID3A), transcript variant X3, mRNA	-	-	-	-	gi|982965735|ref|XP_010817264.2|/9.56386e-115/PREDICTED: PRELI domain containing protein 3A isoform X1 [Bos taurus]
510679	1217	3129.67	1135.67	-1.46247	Down	0.915388	NM_001014895.1	ALAD	Bos taurus aminolevulinate dehydratase (ALAD), mRNA	K01698|1|0.0|670|chx:102172266|porphobilinogen synthase [EC:4.2.1.24]	-	GO:0046914//transition metal ion binding;GO:0005515//protein binding;GO:0016836//hydro-lyase activity	GO:0006779//porphyrin-containing compound biosynthetic process;GO:0051259//protein oligomerization	gi|594075021|ref|XP_006061295.1|/0/PREDICTED: delta-aminolevulinic acid dehydratase isoform X1 [Bubalus bubalis]
617280	4140.34	103.147	44.5333	-1.21174	Down	0.753059	NM_001206270.1	ARHGEF19	Bos taurus Rho guanine nucleotide exchange factor (GEF) 19 (ARHGEF19), mRNA	K07525|1|5e-95|351|xtr:100487663|neuronal guanine nucleotide exchange factor	-	-	-	gi|329664750|ref|NP_001193199.1|/0/rho guanine nucleotide exchange factor 19 [Bos taurus]
107133016	3120.42	225.66	91.2667	-1.30599	Down	0.856973	XR_001497716.1	LOC107133016	PREDICTED: Bos taurus uncharacterized LOC107133016 (LOC107133016), transcript variant X2, ncRNA	-	-	-	-	gi|296481632|tpg|DAA23747.1|/2.49783e-33/TPA: hypothetical protein BOS_12681 [Bos taurus]
527759	4167	100.623	44.2933	-1.1838	Down	0.746047	XM_606158.5	AQP6	PREDICTED: Bos taurus aquaporin 6 (AQP6), mRNA	K09868|1|5e-138|495|bta:527759|aquaporin-6	GO:0031224//intrinsic component of membrane	GO:0005216//ion channel activity	GO:0009887//organ morphogenesis	gi|296487831|tpg|DAA29944.1|/4.40431e-137/TPA: aquaporin 6, kidney specific-like [Bos taurus]
327677	2354.79	92.7467	37.0333	-1.32447	Down	0.749383	NM_175798.3	CD38	Bos taurus CD38 molecule (CD38), mRNA	K01242|1|5e-166|587|bta:327677|ADP-ribosyl cyclase 1 [EC:3.2.2.6 2.4.99.20];K06471|1|5e-166|587|bta:327677|platelet/endothelial cell adhesion molecule	GO:0044464	GO:0016799//hydrolase activity, hydrolyzing N-glycosyl compounds;GO:0036094//small molecule binding;GO:0016829//lyase activity	GO:0006351//transcription, DNA-templated;GO:0042221//response to chemical;GO:0050851//antigen receptor-mediated signaling pathway;GO:0006915//apoptotic process;GO:0030888//regulation of B cell proliferation	gi|28461225|ref|NP_786992.1|/4.52537e-165/ADP-ribosyl cyclase/cyclic ADP-ribose hydrolase 1 [Bos taurus]
539715	1587	90.06	37.8533	-1.25047	Down	0.736324	-
512313	4935.89	178.783	85.6133	-1.0623	Down	0.81311	NM_001114154.1	ATP2A3	Bos taurus ATPase, Ca++ transporting, ubiquitous (ATP2A3), mRNA	K05853|1|0.0|1876|bta:512313|Ca2+ transporting ATPase, sarcoplasmic/endoplasmic reticulum [EC:3.6.3.8]	GO:0031224//intrinsic component of membrane;GO:0005783//endoplasmic reticulum	GO:0043169//cation binding;GO:0032550;GO:0019829//cation-transporting ATPase activity	-	gi|166706925|ref|NP_001107626.1|/0/sarcoplasmic/endoplasmic reticulum calcium ATPase 3 [Bos taurus]
515212	1979	164.667	69	-1.25488	Down	0.823656	NM_001105371.1	VMAC	Bos taurus vimentin-type intermediate filament associated coiled-coil protein (VMAC), mRNA	-	-	-	-	gi|157427868|ref|NP_001098841.1|/2.31715e-55/vimentin-type intermediate filament-associated coiled-coil protein [Bos taurus]
783232	2775	61.9433	3.28333	-4.23772	Down	0.772235	NM_001206472.1	ADAM1A	Bos taurus a disintegrin and metallopeptidase domain 1a (ADAM1A), mRNA	K08607|1|0.0|1559|bta:783232|disintegrin and metalloproteinase domain-containing protein 1 [EC:3.4.24.-]	-	-	-	gi|330417893|ref|NP_001193401.1|/0/a disintegrin and metallopeptidase domain 1a [Bos taurus]
104974667	1837	1316.16	615.363	-1.09682	Down	0.898537	XR_818814.2	LOC104974667	PREDICTED: Bos taurus uncharacterized LOC104974667 (LOC104974667), ncRNA	K17086|1|2e-34|120|bta:509946|transmembrane 9 superfamily member 2/4;K08474|3|2e-33|146|bom:102286375|taste receptor type 2;K14860|4|2e-15|55.5|oas:101106328|translation machinery-associated protein 16	GO:0031224//intrinsic component of membrane	GO:0004888//transmembrane signaling receptor activity	GO:0007606//sensory perception of chemical stimulus	gi|741981275|ref|XP_010819747.1|/1.79634e-33/PREDICTED: transmembrane 9 superfamily member 2-like isoform X2 [Bos taurus]
100125928	1262	83.5967	34.64	-1.27101	Down	0.723758	NM_001105498.1	HILPDA	Bos taurus hypoxia inducible lipid droplet-associated (HILPDA), mRNA	-	-	-	GO:0010883//regulation of lipid storage;GO:0001816//cytokine production;GO:0008283//cell proliferation	gi|157428120|ref|NP_001098968.1|/1.49552e-48/hypoxia-inducible lipid droplet-associated protein [Bos taurus]
785007	4921.34	129.167	58.1933	-1.15031	Down	0.780187	XM_003582425.4,XM_015464298.1	PROB1	PREDICTED: Bos taurus proline-rich basic protein 1 (PROB1), transcript variant X1, mRNA	K04574|1|6e-09|67.0|ccw:104694993|neurofilament heavy polypeptide	-	-	-	gi|359067572|ref|XP_003586356.1|/0/PREDICTED: proline-rich basic protein 1 isoform X2 [Bos taurus]
523226	5715.18	999.707	467.773	-1.0957	Down	0.896417	NM_001102506.2,XM_015464305.1	PCDHA13	PREDICTED: Bos taurus protocadherin alpha 13 (PCDHA13), transcript variant X1, mRNA	K05719|1|0.0|1680|bta:523226|integrin beta 1;K16493|1|0.0|1680|bta:523226|protocadherin alpha	GO:0016020//membrane;GO:0031224//intrinsic component of membrane	GO:0046872//metal ion binding;GO:0046872//metal ion binding	GO:0016337//single organismal cell-cell adhesion;GO:0016337//single organismal cell-cell adhesion	gi|982932095|ref|XP_015327735.1|/0/PREDICTED: protocadherin alpha-13 isoform X1 [Bos taurus]
101902074	5948	142.24	62.7067	-1.18164	Down	0.798755	XR_001500140.1	LOC101902074	PREDICTED: Bos taurus uncharacterized LOC101902074 (LOC101902074), ncRNA	-	-	-	-	gi|440910604|gb|ELR60383.1|/6.54384e-54/hypothetical protein M91_04365 [Bos mutus]
506904	3138	178.707	57.62	-1.63295	Down	0.857796	NM_001038049.1	C10H14orf93	Bos taurus chromosome 10 open reading frame, human C14orf93 (C10H14orf93), mRNA	-	-	-	-	gi|84000067|ref|NP_001033138.1|/0/uncharacterized protein C14orf93 homolog [Bos taurus]
511885	1820.3	313.333	144	-1.12163	Down	0.864745	NM_001046103.2,NM_001113278.1,NM_001113279.1,NM_001113280.1	PLEKHB1	Bos taurus pleckstrin homology domain containing, family B (evectins) member 1 (PLEKHB1), transcript variant b, mRNA	-	GO:0031224//intrinsic component of membrane;GO:0044424;GO:0031224//intrinsic component of membrane;GO:0044424;GO:0031224//intrinsic component of membrane;GO:0031224//intrinsic component of membrane	GO:0042802//identical protein binding;GO:0060089;GO:0008289//lipid binding;GO:0042802//identical protein binding;GO:0060089;GO:0008289//lipid binding;GO:0008289//lipid binding;GO:0042802//identical protein binding;GO:0005515//protein binding;GO:0008289//lipid binding	GO:0030154//cell differentiation;GO:0007165//signal transduction;GO:0030154//cell differentiation;GO:0007165//signal transduction	gi|164451466|ref|NP_001106749.1|/7.099e-130/pleckstrin homology domain-containing family B member 1 isoform a [Bos taurus]
514207	4312.54	867.333	360	-1.26859	Down	0.903	XM_015462879.1	SNED1	PREDICTED: Bos taurus sushi, nidogen and EGF like domains 1 (SNED1), transcript variant X2, partial mRNA	K02599|1|3e-157|558|bfo:BRAFLDRAFT_107492|Notch	-	-	-	gi|982979959|ref|XP_015318365.1|/0/PREDICTED: LOW QUALITY PROTEIN: sushi, nidogen and EGF-like domain-containing protein 1 isoform X2, partial [Bos taurus]
281678	1614	2692.28	1298.27	-1.05224	Down	0.899682	NM_174267.2	CEBPD	Bos taurus CCAAT/enhancer binding protein (C/EBP), delta (CEBPD), mRNA	K10050|1|2e-94|348|bta:281678|CCAAT/enhancer binding protein (C/EBP), delta	-	-	GO:0006351//transcription, DNA-templated	gi|145279659|ref|NP_776692.2|/1.64832e-93/CCAAT/enhancer-binding protein delta [Bos taurus]
540895	3682.92	164.123	56.7967	-1.5309	Down	0.843279	NM_001102250.1	KCNIP2	Bos taurus Kv channel interacting protein 2 (KCNIP2), mRNA	K19695|1|9e-41|171|lcm:102359888|neurocalcin delta	GO:0044424	GO:0046872//metal ion binding;GO:0005515//protein binding	GO:0045161//neuronal ion channel clustering	gi|156121145|ref|NP_001095720.1|/3.04514e-122/Kv channel-interacting protein 2 [Bos taurus]
513290	1496	982.373	475.117	-1.04799	Down	0.893743	NM_001075609.2	TMCO5B	Bos taurus transmembrane and coiled-coil domains 5B (TMCO5B), mRNA	K12478|1|3e-09|65.9|clv:102098968|early endosome antigen 1	GO:0031224//intrinsic component of membrane	-	-	gi|115497878|ref|NP_001069077.1|/0/transmembrane and coiled-coil domain-containing protein 5B [Bos taurus]
781426	4163.91	379.41	180.88	-1.06872	Down	0.870747	NM_001256563.1	NOD1	Bos taurus nucleotide-binding oligomerization domain containing 1 (NOD1), mRNA	K08727|1|0.0|1752|bta:781426|nucleotide-binding oligomerization domain-containing protein 1	GO:0044424;GO:0044459	GO:0019904//protein domain specific binding;GO:0042802//identical protein binding	GO:0032637//interleukin-8 production;GO:0051091//positive regulation of sequence-specific DNA binding transcription factor activity;GO:0002468//dendritic cell antigen processing and presentation;GO:0042742//defense response to bacterium;GO:0006915//apoptotic process;GO:0007254//JNK cascade;GO:0001819//positive regulation of cytokine production;GO:0007249//I-kappaB kinase/NF-kappaB signaling;GO:00…	gi|375151555|ref|NP_001243492.1|/0/nucleotide-binding oligomerization domain-containing protein 1 [Bos taurus]
506387	9500	30.6667	0.01	-11.5825	Down	0.721522	XM_015469141.1	LAMA1	PREDICTED: Bos taurus laminin subunit alpha 1 (LAMA1), transcript variant X2, mRNA	K05637|1|0.0|5988|bta:506387|laminin, alpha 1/2	-	-	-	gi|983006326|ref|XP_015324627.1|/0/PREDICTED: LOW QUALITY PROTEIN: laminin subunit alpha-1 isoform X2 [Bos taurus]
520625	2267	1232.33	590	-1.06261	Down	0.896301	NM_001083442.1	SLC44A4	Bos taurus solute carrier family 44, member 4 (SLC44A4), mRNA	K15377|1|0.0|1154|bta:520625|solute carrier family 44 (choline transporter-like protein), member 2/4/5	GO:0031224//intrinsic component of membrane	-	-	gi|134085627|ref|NP_001076911.1|/0/choline transporter-like protein 4 [Bos taurus]
504220	2111.32	255.667	88.3333	-1.53323	Down	0.877339	NM_001075151.1	SLC7A7	Bos taurus solute carrier family 7 (amino acid transporter light chain, y+L system), member 7 (SLC7A7), mRNA	K13867|1|0.0|912|bta:504220|solute carrier family 7 (L-type amino acid transporter), member 7	GO:0031224//intrinsic component of membrane	GO:0046943//carboxylic acid transmembrane transporter activity	-	gi|115497520|ref|NP_001068619.1|/0/Y+L amino acid transporter 1 [Bos taurus]
511479	1424.26	1007.67	478	-1.07594	Down	0.895585	NM_001035100.2	MRPL45	Bos taurus mitochondrial ribosomal protein L45 (MRPL45), mRNA	K17426|1|6e-179|629|bta:511479|large subunit ribosomal protein L45	GO:0005743//mitochondrial inner membrane;GO:0030529//intracellular ribonucleoprotein complex	GO:0008320//protein transmembrane transporter activity	GO:0015031//protein transport	gi|742135758|ref|XP_010841000.1|/1.62611e-179/PREDICTED: 39S ribosomal protein L45, mitochondrial isoform X1 [Bison bison bison]
100847780	2242.23	119.067	50.12	-1.24831	Down	0.780267	XR_001499394.1,XR_139032.3,XR_821188.2	LOC100847780	PREDICTED: Bos taurus uncharacterized LOC100847780 (LOC100847780), transcript variant X3, ncRNA	K11374|1|2e-24|117|bom:102271954|elongator complex protein 2	GO:0044424;GO:0044424;GO:0044424	GO:0019900//kinase binding;GO:0019900//kinase binding;GO:0019900//kinase binding	GO:0007259//JAK-STAT cascade;GO:0007259//JAK-STAT cascade;GO:0007259//JAK-STAT cascade	gi|556763854|ref|XP_005977207.1|/6.90559e-41/PREDICTED: molybdenum cofactor sulfurase [Pantholops hodgsonii]
286798	7164	7478	3251.33	-1.20162	Down	0.907427	-
101905498	941.12	86	32.3333	-1.41131	Down	0.744723	XR_812079.2	LOC101905498	PREDICTED: Bos taurus uncharacterized LOC101905498 (LOC101905498), ncRNA	K03122|1|2e-12|52.8|phd:102343514|transcription initiation factor TFIIA large subunit	-	-	-	gi|594050540|ref|XP_006049623.1|/4.32895e-12/PREDICTED: transcription initiation factor IIA subunit 1 isoform X1 [Bubalus bubalis]
510657	4075	99.2833	43.5	-1.19054	Down	0.743802	XM_005193858.3	GPR45	PREDICTED: Bos taurus G protein-coupled receptor 45 (GPR45), mRNA	K08409|1|0.0|657|bta:510657|G protein-coupled receptor 45	-	-	-	gi|296482767|tpg|DAA24882.1|/0/TPA: G protein-coupled receptor 45-like [Bos taurus]
100847171	3406.16	131.22	62.4133	-1.07206	Down	0.772638	XR_001495732.1,XR_001495733.1,XR_001495734.1,XR_001495735.1,XR_001495736.1,XR_001495737.1	LOC100847171	PREDICTED: Bos taurus uncharacterized LOC100847171 (LOC100847171), transcript variant X6, ncRNA	-	-	-	-	gi|675726563|ref|XP_008979715.1|/3.46049e-17/PREDICTED: uncharacterized protein LOC103788211 [Callithrix jacchus]
534075	3889	779.637	364.603	-1.09647	Down	0.893081	NM_001206046.2	EGLN1	Bos taurus egl-9 family hypoxia-inducible factor 1 (EGLN1), mRNA	K09592|1|0.0|699|bta:534075|hypoxia-inducible factor prolyl hydroxylase [EC:1.14.11.29]	-	-	-	gi|329755256|ref|NP_001192975.2|/0/egl nine homolog 1 [Bos taurus]
508141	5302.3	945.333	469	-1.01124	Down	0.89131	XM_010798306.2,XM_015464137.1,XM_015464138.1,XM_015464139.1,XM_584880.9	KDM4B	PREDICTED: Bos taurus lysine (K)-specific demethylase 4B (KDM4B), transcript variant X1, mRNA	K06709|1|0.0|2044|bta:508141|jumonji domain-containing protein 2 [EC:1.14.11.-]	GO:0043231//intracellular membrane-bounded organelle;GO:0043231//intracellular membrane-bounded organelle;GO:0043231//intracellular membrane-bounded organelle;GO:0043231//intracellular membrane-bounded organelle	GO:0046914//transition metal ion binding;GO:0046914//transition metal ion binding;GO:0046914//transition metal ion binding;GO:0046914//transition metal ion binding	-	gi|358413000|ref|XP_584880.4|/0/PREDICTED: lysine-specific demethylase 4B isoform X1 [Bos taurus]
507082	8287.51	527.703	261.44	-1.01325	Down	0.879217	XM_010822472.2,XM_010822473.2,XM_010822474.2,XM_010822475.2,XM_010822476.2,XM_010822477.2,XM_010822479.2,XM_015465968.1,XM_015465969.1,XM_015465970.1,XM_015465971.1,XM_015465972.1,XM_015465973.1,XM_015465974.1,XM_015465975.1,XM_015465976.1,XM_015465977.1,XM_015465978.1,XM_015465979.1,XM_015465980.1	RALGAPA2	PREDICTED: Bos taurus Ral GTPase activating protein, alpha subunit 2 (catalytic) (RALGAPA2), transcript variant X15, mRNA	K07207|1|2e-22|112|crg:105344173|tuberous sclerosis 2	-	-	-	gi|982942620|ref|XP_015329531.1|/0/PREDICTED: ral GTPase-activating protein subunit alpha-2 isoform X3 [Bos taurus]
767936	1866.39	354.227	134.047	-1.40194	Down	0.887464	NM_001077009.1	P2RY14	Bos taurus purinergic receptor P2Y, G-protein coupled, 14 (P2RY14), mRNA	K04299|1|5e-170|600|bom:102278552|purinergic receptor P2Y, G protein-coupled, 14	GO:0031224//intrinsic component of membrane	GO:0001608	-	gi|116004237|ref|NP_001070477.1|/4.99668e-169/P2Y purinoceptor 14 [Bos taurus]
788119	4432	245	115.333	-1.08697	Down	0.845489	NM_001102536.1	NFATC4	Bos taurus nuclear factor of activated T-cells, cytoplasmic, calcineurin-dependent 4 (NFATC4), mRNA	K17334|1|0.0|856|bta:788119|nuclear factor of activated T-cells, cytoplasmic 4	GO:0005856//cytoskeleton	GO:0003712//transcription cofactor activity	GO:0006351//transcription, DNA-templated;GO:0044763;GO:0048856//anatomical structure development;GO:0044767//single-organism developmental process;GO:0006952//defense response	gi|156523184|ref|NP_001096006.1|/0/nuclear factor of activated T-cells, cytoplasmic 4 [Bos taurus]
281824	2070.8	20664.5	10196.6	-1.01906	Down	0.900075	NM_174343.3	HSD3B1	Bos taurus hydroxy-delta-5-steroid dehydrogenase, 3 beta- and steroid delta-isomerase 1 (HSD3B1), mRNA	K00070|1|0.0|766|bta:281824|3beta-hydroxy-delta5-steroid dehydrogenase / steroid delta-isomerase [EC:1.1.1.145 5.3.3.1]	GO:0005789//endoplasmic reticulum membrane;GO:0005740//mitochondrial envelope;GO:0031224//intrinsic component of membrane	GO:0036094//small molecule binding;GO:0033764//steroid dehydrogenase activity, acting on the CH-OH group of donors, NAD or NADP as acceptor;GO:0016863//intramolecular oxidoreductase activity, transposing C=C bonds	GO:0008202//steroid metabolic process	gi|440906469|gb|ELR56725.1|/0/3 beta-hydroxysteroid dehydrogenase/Delta 5-->4-isomerase, partial [Bos mutus]
615254	5990	79.3533	35.16	-1.17436	Down	0.703866	XM_005199212.2,XM_867012.6	PHF24	PREDICTED: Bos taurus PHD finger protein 24 (PHF24), transcript variant X2, mRNA	K17086|1|3e-12|77.8|bta:509946|transmembrane 9 superfamily member 2/4;K08474|2|9e-10|69.7|bom:102286375|taste receptor type 2	-	-	-	gi|440901915|gb|ELR52775.1|/0/Protein KIAA1045 [Bos mutus]
508777	2837.73	535	226.667	-1.23897	Down	0.892938	NM_001015550.1	CDH16	Bos taurus cadherin 16, KSP-cadherin (CDH16), mRNA	K06810|1|0.0|1473|bta:508777|cadherin 16, KSP-cadherin	GO:0031224//intrinsic component of membrane	GO:0046872//metal ion binding	GO:0016337//single organismal cell-cell adhesion	gi|62752048|ref|NP_001015550.1|/0/cadherin-16 precursor [Bos taurus]
101909459	524	183.34	59.4933	-1.62372	Down	0.859021	-
539930	2575	2977	1288.33	-1.20835	Down	0.906748	NM_001076195.1	CALB1	Bos taurus calbindin 1, 28kDa (CALB1), mRNA	K14757|1|2e-147|525|oas:101114786|calbindin D28	GO:0043231//intracellular membrane-bounded organelle;GO:0043005//neuron projection;GO:0044297//cell body;GO:0044444//cytoplasmic part	GO:0046872//metal ion binding;GO:0005496//steroid binding	GO:0072027;GO:0003407//neural retina development;GO:0050804//modulation of synaptic transmission;GO:0001657//ureteric bud development;GO:0001656//metanephros development;GO:0072025;GO:0044708//single-organism behavior;GO:0010033//response to organic substance	gi|115495899|ref|NP_001069663.1|/1.76425e-146/calbindin [Bos taurus]
104968940	2790	357.537	176.543	-1.01807	Down	0.863654	XR_801021.2	LOC104968940	PREDICTED: Bos taurus uncharacterized LOC104968940 (LOC104968940), ncRNA	-	-	-	-	gi|440900461|gb|ELR51596.1|/2.08143e-07/Retrovirus-related Pol polyprotein from type-2 retrotransposable element R2DM, partial [Bos mutus]
100337328	2503.44	203.653	88.6333	-1.20019	Down	0.840417	XR_001496223.1,XR_001496224.1,XR_001496225.1	ISPD	PREDICTED: Bos taurus isoprenoid synthase domain containing (ISPD), transcript variant X3, misc_RNA	K00826|1|4e-07|58.9|chx:102186149|branched-chain amino acid aminotransferase [EC:2.6.1.42]	-	-	-	gi|440895232|gb|ELR47484.1|/6.26361e-07/Sodium channel protein type 7 subunit alpha, partial [Bos mutus]
100337285	1881	112.79	43.8533	-1.36288	Down	0.784319	XM_015462144.1	NMNAT3	PREDICTED: Bos taurus nicotinamide nucleotide adenylyltransferase 3 (NMNAT3), mRNA	K06210|1|2e-145|518|bta:100337285|nicotinamide mononucleotide adenylyltransferase [EC:2.7.7.1 2.7.7.18]	-	-	-	gi|296491029|tpg|DAA33127.1|/1.47319e-144/TPA: nicotinamide mononucleotide adenylyltransferase 3-like [Bos taurus]
100336034	3200.24	286.333	133.667	-1.09906	Down	0.857769	XM_005196598.3,XM_010825330.2,XM_010825331.2,XM_010825332.2,XM_015468939.1	ZBTB12	PREDICTED: Bos taurus zinc finger and BTB domain containing 12 (ZBTB12), transcript variant X3, mRNA	K10499|1|0.0|668|ssc:100124380|zinc finger and BTB domain-containing protein 12	-	GO:0003676//nucleic acid binding;GO:0003676//nucleic acid binding;GO:0003676//nucleic acid binding;GO:0003676//nucleic acid binding;GO:0003676//nucleic acid binding	GO:0006351//transcription, DNA-templated;GO:0006351//transcription, DNA-templated;GO:0006351//transcription, DNA-templated;GO:0006351//transcription, DNA-templated;GO:0006351//transcription, DNA-templated	gi|767939465|ref|XP_011512685.1|/0/PREDICTED: zinc finger and BTB domain-containing protein 12 isoform X1 [Homo sapiens]
614195	1953	362	170	-1.09045	Down	0.870246	NM_001079785.1	C4H7orf57	Bos taurus chromosome 4 open reading frame, human C7orf57 (C4H7orf57), mRNA	-	-	-	-	gi|119331208|ref|NP_001073253.1|/7.13803e-142/uncharacterized protein C7orf57 homolog [Bos taurus]
100336965	12056.9	141.333	66	-1.09856	Down	0.787718	NM_001256555.1	TENM1	Bos taurus teneurin transmembrane protein 1 (TENM1), mRNA	K05719|1|2e-59|235|xtr:100491528|integrin beta 1;K06252|1|2e-59|235|xtr:100491528|tenascin;K06257|1|2e-59|235|xtr:100491528|syndecan 1;K06493|1|2e-59|235|xtr:100491528|integrin beta 3;K06550|1|2e-59|235|xtr:100491528|L1 cell adhesion molecule;K06589|1|2e-59|235|xtr:100491528|integrin beta 6;K06788|1|2e-59|235|xtr:100491528|coxsackievirus and adenovirus receptor;K16338|1|2e-59|235|xtr:100491528|sy…	-	-	-	gi|296471311|tpg|DAA13426.1|/0/TPA: odz, odd Oz/ten-m homolog 1-like isoform 2 [Bos taurus]
510399	2349.3	164	77.6667	-1.07833	Down	0.805087	NM_001034380.2	CFAP126	Bos taurus cilia and flagella associated protein 126 (FLTP), mRNA	K13101|1|3e-07|58.9|soc:105207801|G patch domain and KOW motifs-containing protein	-	-	-	gi|556726265|ref|XP_005958903.1|/1.33608e-118/PREDICTED: UPF0740 protein C1orf192 homolog isoform X1 [Pantholops hodgsonii]
532773	1790	130.833	64.5733	-1.01872	Down	0.765787	NM_001075973.1	PLEKHA6	Bos taurus pleckstrin homology domain containing, family A member 6 (PLEKHA6), mRNA	K06082|1|3e-07|59.3|pale:102877818|FERM, RhoGEF and pleckstrin domain protein 2;K10838|2|9e-07|57.8|oas:101109650|xeroderma pigmentosum group C-complementing protein;K18441|3|2e-06|57.0|nvi:100115603|cytohesin	-	GO:0008289//lipid binding	-	gi|115495143|ref|NP_001069441.1|/1.54832e-87/pleckstrin homology domain-containing family A member 6 [Bos taurus]
104971503	3407	194.733	85.0333	-1.1954	Down	0.835426	XR_822748.1	LOC104971503	PREDICTED: Bos taurus uncharacterized LOC104971503 (LOC104971503), ncRNA	-	-	-	-	-
789503	22747	704.307	319.873	-1.1387	Down	0.893671	XM_015470101.1	MUC5B	PREDICTED: Bos taurus mucin 5B, oligomeric mucus/gel-forming (MUC5B), transcript variant X2, mRNA	K13908|1|0.0|3157|bta:789503|mucin-5B	GO:0044431//Golgi apparatus part	GO:0005488	GO:0006493//protein O-linked glycosylation	gi|983010009|ref|XP_015325587.1|/0/PREDICTED: LOW QUALITY PROTEIN: mucin-5B isoform X2 [Bos taurus]
518864	3606.41	106.843	52.3733	-1.02859	Down	0.733453	NM_001192502.1	AFMID	Bos taurus arylformamidase (AFMID), mRNA	K01432|1|1e-169|598|bta:518864|arylformamidase [EC:3.5.1.9]	GO:0044424	GO:0003824//catalytic activity	-	gi|300795368|ref|NP_001179431.1|/9.26837e-169/kynurenine formamidase [Bos taurus]
535630	1494	623.553	308.973	-1.01303	Down	0.883466	NM_001076064.1	TMLHE	Bos taurus trimethyllysine hydroxylase, epsilon (TMLHE), mRNA	K00474|1|0.0|892|bom:102265906|trimethyllysine dioxygenase [EC:1.14.11.8]	GO:0044429	GO:0019842//vitamin binding;GO:0046914//transition metal ion binding;GO:0016706//oxidoreductase activity, acting on paired donors, with incorporation or reduction of molecular oxygen, 2-oxoglutarate as one donor, and incorporation of one atom each of oxygen into both donors;GO:0016701//oxidoreductase activity, acting on single donors with incorporation of molecular oxygen	GO:0006578//amino-acid betaine biosynthetic process;GO:0044710;GO:0043086//negative regulation of catalytic activity	gi|115497076|ref|NP_001069532.1|/0/trimethyllysine dioxygenase, mitochondrial [Bos taurus]
523601	1909.16	1670.67	789.667	-1.08111	Down	0.899172	NM_001075845.1	EMX2	Bos taurus empty spiracles homeobox 2 (EMX2), mRNA	K09317|1|2e-115|419|bta:523601|homeobox protein EMX	GO:0043231//intracellular membrane-bounded organelle	GO:0044212//transcription regulatory region DNA binding;GO:0001071//nucleic acid binding transcription factor activity	GO:0016477//cell migration;GO:0003002//regionalization;GO:0042221//response to chemical;GO:0030154//cell differentiation;GO:0021766//hippocampus development;GO:0006351//transcription, DNA-templated;GO:0001655//urogenital system development	gi|115496181|ref|NP_001069313.1|/1.48756e-114/homeobox protein EMX2 [Bos taurus]
511767	2468.97	194	92.3333	-1.07113	Down	0.822484	NM_001034409.2	EEPD1	Bos taurus endonuclease/exonuclease/phosphatase family domain containing 1 (EEPD1), mRNA	K10260|1|2e-06|57.8|bfo:BRAFLDRAFT_63751|F-box and WD-40 domain protein 7	-	GO:0003676//nucleic acid binding	GO:0006259//DNA metabolic process	gi|77735773|ref|NP_001029581.1|/0/endonuclease/exonuclease/phosphatase family domain-containing protein 1 [Bos taurus]
281298	1770	76.6667	33.6667	-1.18728	Down	0.700234	NM_174108.2	MC1R	Bos taurus melanocortin 1 receptor (alpha melanocyte stimulating hormone receptor) (MC1R), mRNA	K04199|1|8e-147|523|bta:281298|melanocortin 1 receptor;K07375|2|1e-143|512|bom:102277577|tubulin beta	GO:0031224//intrinsic component of membrane;GO:0005856//cytoskeleton	GO:0044389//ubiquitin-like protein ligase binding;GO:0004977//melanocortin receptor activity	GO:0007166//cell surface receptor signaling pathway;GO:0006582//melanin metabolic process;GO:0006366//transcription from RNA polymerase II promoter;GO:0001818//negative regulation of cytokine production;GO:0006171//cAMP biosynthetic process;GO:0007600//sensory perception;GO:0010737//protein kinase A signaling;GO:0006281//DNA repair	gi|27806543|ref|NP_776533.1|/7.19182e-146/melanocyte-stimulating hormone receptor [Bos taurus]
107132710	1560.82	240.667	112.667	-1.09498	Down	0.844728	XR_001496992.1,XR_001496993.1,XR_001496994.1	LOC107132710	PREDICTED: Bos taurus uncharacterized LOC107132710 (LOC107132710), transcript variant X3, ncRNA	-	-	-	-	gi|440911230|gb|ELR60928.1|/5.94062e-16/hypothetical protein M91_16901, partial [Bos mutus]
282354	3900	182	71	-1.35805	Down	0.84327	NM_174600.2	SLC1A3	Bos taurus solute carrier family 1 (glial high affinity glutamate transporter), member 3 (SLC1A3), mRNA	K05614|1|0.0|939|oas:443246|solute carrier family 1 (glial high affinity glutamate transporter), member 3	GO:0044297//cell body;GO:0031224//intrinsic component of membrane;GO:0005578//proteinaceous extracellular matrix	GO:0016597//amino acid binding;GO:0005313//L-glutamate transmembrane transporter activity	GO:0009636//response to toxic substance;GO:0015813//L-glutamate transport;GO:0043090//amino acid import;GO:0050954//sensory perception of mechanical stimulus;GO:0008652//cellular amino acid biosynthetic process;GO:0000904//cell morphogenesis involved in differentiation;GO:0007638//mechanosensory behavior;GO:0001101//response to acid chemical;GO:0021675//nerve development;GO:0001505//regulation of…	gi|27807085|ref|NP_777025.1|/0/excitatory amino acid transporter 1 [Bos taurus]
100847861	4706.11	251.627	81.9967	-1.61765	Down	0.881015	XM_015466969.1,XM_015466970.1,XR_001498285.1,XR_818600.2	LOC100847861	PREDICTED: Bos taurus uncharacterized LOC100847861 (LOC100847861), transcript variant X3, misc_RNA	-	-	-	-	gi|982949197|ref|XP_015330777.1|/9.99954e-175/PREDICTED: uncharacterized protein LOC100847861 [Bos taurus]
282490	1204	102.45	50.3267	-1.02553	Down	0.726951	NM_001012674.2	BOLA-DMA	Bos taurus major histocompatibility complex, class II, DM alpha (BOLA-DMA), mRNA	K06454|1|8e-133|475|bta:282490|CD4 antigen;K06565|1|8e-133|475|bta:282490|lymphocyte-activation gene 3 protein;K06752|1|8e-133|475|bta:282490|major histocompatibility complex, class II	-	-	-	gi|440909603|gb|ELR59492.1|/1.19677e-132/HLA class II histocompatibility antigen, DM alpha chain, partial [Bos mutus]
531747	5117	92.6667	41	-1.17643	Down	0.730841	XM_005192920.3,XM_005192922.3,XM_005192924.3,XM_005192926.3,XM_610247.9,XR_001499247.1	LOC531747	PREDICTED: Bos taurus adenylate cyclase type 10 (LOC531747), transcript variant X5, misc_RNA	K11265|1|0.0|2617|oas:101108001|adenylate cyclase 10 [EC:4.6.1.1]	-	-	-	gi|741900024|ref|XP_005192977.2|/0/PREDICTED: adenylate cyclase type 10 isoform X1 [Bos taurus]
618631	1740.71	111.333	41	-1.44119	Down	0.789793	NM_001099178.1	CDK3	Bos taurus cyclin-dependent kinase 3 (CDK3), mRNA	K02088|1|3e-171|603|bta:618631|cyclin-dependent kinase 3 [EC:2.7.11.22]	-	GO:0032550;GO:0004672//protein kinase activity	-	gi|440895204|gb|ELR47465.1|/7.74705e-173/Cell division protein kinase 3, partial [Bos mutus]
517545	3509.12	140.523	51.7533	-1.44109	Down	0.821008	XM_015465209.1,XM_015465210.1,XM_015465211.1,XM_015465212.1,XM_015465213.1,XM_015465214.1,XM_015465215.1,XM_015465216.1,XM_015465217.1,XM_015465218.1,XM_015465219.1	RGS6	PREDICTED: Bos taurus regulator of G-protein signaling 6 (RGS6), transcript variant X10, mRNA	K16449|1|0.0|912|bom:102284410|regulator of G-protein signaling	-	-	-	gi|528967073|ref|XP_005212157.1|/0/PREDICTED: regulator of G-protein signaling 6 isoform X1 [Bos taurus]
107133000	2161	78.7533	34.8433	-1.17646	Down	0.701129	XR_001497682.1	LOC107133000	PREDICTED: Bos taurus uncharacterized LOC107133000 (LOC107133000), ncRNA	K06736|1|6e-09|65.5|oas:101122716|cadherin 2, type 1, N-cadherin;K06797|1|6e-09|65.5|oas:101122716|cadherin 4, type 1, R-cadherin;K13712|2|2e-07|60.5|oas:101109528|phosphatidylinositol-4-phosphate 5-kinase-like protein 1 [EC:2.7.1.68];K06727|3|4e-07|59.3|oas:101112371|Fc receptor-like protein;K15196|4|2e-06|49.3|bta:618161|transcription factor IIIB 90 kDa subunit	-	-	-	gi|741975733|ref|XP_010818100.1|/1.64036e-09/PREDICTED: peroxisomal N(1)-acetyl-spermine/spermidine oxidase isoform X5 [Bos taurus]
789192	1879	85.21	29.31	-1.53963	Down	0.753918	XM_010825689.2	LOC789192	PREDICTED: Bos taurus cyclin-G1 (LOC789192), partial mRNA	K10145|1|1e-106|389|bom:102267927|cyclin G1	GO:0043231//intracellular membrane-bounded organelle	-	GO:0000087//mitotic M phase	gi|741901678|ref|XP_010823991.1|/1.29989e-108/PREDICTED: cyclin-G1, partial [Bos taurus]
529071	3296.65	2503.63	864.017	-1.53489	Down	0.916309	NM_001098066.2	PAPOLG	Bos taurus poly(A) polymerase gamma (PAPOLG), mRNA	K14376|1|0.0|1400|bta:529071|poly(A) polymerase [EC:2.7.7.19]	-	GO:0003676//nucleic acid binding	-	gi|594101723|ref|XP_006073942.1|/0/PREDICTED: poly(A) polymerase gamma isoform X3 [Bubalus bubalis]
505355	1892	158.473	73	-1.11827	Down	0.805302	NM_001034242.2	ECI2	Bos taurus enoyl-CoA delta isomerase 2 (ECI2), mRNA	K13239|1|0.0|749|bta:505355|peroxisomal 3,2-trans-enoyl-CoA isomerase [EC:5.3.3.8]	GO:0043231//intracellular membrane-bounded organelle	GO:0043168//anion binding;GO:0005515//protein binding	-	gi|226693344|ref|NP_001029414.2|/0/enoyl-CoA delta isomerase 2, mitochondrial [Bos taurus]
522724	14842.2	692	338.667	-1.03091	Down	0.887079	XM_015468733.1	BSN	PREDICTED: Bos taurus bassoon presynaptic cytomatrix protein (BSN), transcript variant X2, mRNA	K16882|1|5e-138|497|lcm:102355172|protein piccolo	-	-	-	gi|983004545|ref|XP_015324219.1|/0/PREDICTED: LOW QUALITY PROTEIN: protein bassoon isoform X2 [Bos taurus]
616804	3185	100.753	49	-1.03997	Down	0.72475	XM_868919.7	CTSO	PREDICTED: Bos taurus cathepsin O (CTSO), mRNA	K01374|1|0.0|808|bta:616804|cathepsin O [EC:3.4.22.42]	-	-	-	gi|528918080|ref|XP_874012.5|/0/PREDICTED: cathepsin O [Bos taurus]
101902235	770	5403.98	2660.9	-1.02211	Down	0.899404	XR_001498118.1	LOC101902235	PREDICTED: Bos taurus uncharacterized LOC101902235 (LOC101902235), ncRNA	K17935|1|4e-06|53.9|lcm:102353553|sorting nexin-29	-	-	-	gi|440902121|gb|ELR52962.1|/1.71344e-25/hypothetical protein M91_10256, partial [Bos mutus]
535347	4191.59	148.25	59.9867	-1.30532	Down	0.816617	NM_001105414.1	FYB	Bos taurus FYN binding protein (FYB), mRNA	K17698|1|0.0|1352|bta:535347|FYN binding protein	-	-	-	gi|982959535|ref|XP_005221664.2|/0/PREDICTED: FYN-binding protein isoform X1 [Bos taurus]
508014	2046	111.333	43.6667	-1.35028	Down	0.781806	NM_001075344.1	TMEM102	Bos taurus transmembrane protein 102 (TMEM102), mRNA	-	GO:0044464;GO:0031224//intrinsic component of membrane	-	GO:0006915//apoptotic process;GO:0007154//cell communication;GO:0010033//response to organic substance	gi|115496500|ref|NP_001068812.1|/0/transmembrane protein 102 [Bos taurus]
107131603	1972.11	109.123	29.1	-1.90687	Down	0.816438	XR_001498969.1	LOC107131603	PREDICTED: Bos taurus uncharacterized LOC107131603 (LOC107131603), transcript variant X2, ncRNA	-	-	-	-	gi|670990249|ref|XP_008686105.1|/8.47333e-22/PREDICTED: cortexin-3-like [Ursus maritimus]
101902808	2758	120.33	55.76	-1.10969	Down	0.764776	XM_005196714.3	LOC101902808	PREDICTED: Bos taurus tigger transposable element-derived protein 1 (LOC101902808), mRNA	K19326|1|3e-46|189|lcm:102349340|nesprin-1;K09229|2|2e-40|170|acs:100561333|KRAB and SCAN domains-containing zinc finger protein;K11293|3|5e-28|129|ecb:100052845|protein HIRA/HIR1;K05164|4|9e-28|128|lcm:102357679|interleukin 17 receptor;K09228|5|1e-27|127|acs:100554980|KRAB domain-containing zinc finger protein	GO:0043231//intracellular membrane-bounded organelle	GO:0003676//nucleic acid binding	-	gi|983005986|ref|XP_005196771.2|/0/PREDICTED: tigger transposable element-derived protein 1 isoform X2 [Bos taurus]
529823	2551	77.6567	33.8067	-1.1998	Down	0.70171	XM_015465077.1	LOC529823	PREDICTED: Bos taurus C2 calcium-dependent domain-containing protein 4A (LOC529823), mRNA	K19525|1|4e-27|125|bom:102264793|vacuolar protein sorting-associated protein 13A/C;K17447|2|1e-06|57.8|bom:102281047|SHC- transforming protein 2	-	-	-	gi|528966175|ref|XP_005211804.1|/4.47703e-118/PREDICTED: C2 calcium-dependent domain-containing protein 4A [Bos taurus]
512698	2354	64.3333	22.6667	-1.50499	Down	0.701844	NM_001014909.1	ANGPTL7	Bos taurus angiopoietin-like 7 (ANGPTL7), mRNA	K06477|1|4e-54|215|bfo:BRAFLDRAFT_86061|sialophorin;K10104|1|4e-54|215|bfo:BRAFLDRAFT_86061|ficolin;K05467|2|2e-52|209|bta:617915|angiopoietin 4	-	-	-	gi|62460514|ref|NP_001014909.1|/0/angiopoietin-related protein 7 precursor [Bos taurus]
107131687	2171	121.31	58.1	-1.06209	Down	0.759928	XM_015468737.1	ARIH2OS	PREDICTED: Bos taurus ariadne homolog 2 opposite strand (ARIH2OS), mRNA	K17086|1|2e-10|70.5|bta:509946|transmembrane 9 superfamily member 2/4;K00826|2|6e-08|62.0|chx:102186149|branched-chain amino acid aminotransferase [EC:2.6.1.42];K08474|3|2e-07|60.5|bom:102286375|taste receptor type 2;K04825|4|3e-07|59.7|oas:100170325|amiloride-sensitive sodium channel subunit beta	-	-	-	gi|982962262|ref|XP_015315113.1|/2.56634e-95/PREDICTED: LOW QUALITY PROTEIN: uncharacterized protein ARIH2OS [Bos taurus]
787891	7959.19	73.5733	29.5167	-1.31765	Down	0.710037	XM_015465530.1,XM_015465531.1,XM_015465532.1,XM_015465533.1,XM_015465534.1,XM_015465535.1,XM_015465536.1,XM_015465537.1,XM_015465538.1	CCDC187	PREDICTED: Bos taurus coiled-coil domain containing 187 (CCDC187), transcript variant X9, mRNA	K10758|1|2e-48|197|umr:103675275|thiol oxidase [EC:1.8.3.2]	-	-	-	gi|982940128|ref|XP_015329184.1|/0/PREDICTED: uncharacterized protein CCDC187 isoform X5 [Bos taurus]
101902938	7870.97	246.327	108.973	-1.1766	Down	0.85429	NM_001302935.1	HEATR4	Bos taurus HEAT repeat containing 4 (HEATR4), mRNA	-	-	-	-	gi|729042239|ref|NP_001289864.1|/0/HEAT repeat-containing protein 4 [Bos taurus]
100336476	3370.4	693.523	240.993	-1.52495	Down	0.908554	XM_015462869.1,XM_015462870.1,XM_015462871.1	LOC100336476	PREDICTED: Bos taurus granulocyte-macrophage colony-stimulating factor receptor subunit alpha (LOC100336476), transcript variant X3, mRNA	K05066|1|6e-168|594|oas:105605313|granulocyte-macrophage colony-stimulating factor receptor alpha	-	-	-	gi|528945624|ref|XP_005205104.1|/0/PREDICTED: granulocyte-macrophage colony-stimulating factor receptor subunit alpha isoform X3 [Bos taurus]
514076	2465	116	47.3333	-1.2932	Down	0.781269	NM_001040526.1	CFB	Bos taurus complement factor B (CFB), mRNA	K01335|1|0.0|1539|bta:514076|component factor B [EC:3.4.21.47]	-	GO:0004175//endopeptidase activity	GO:0006956//complement activation	gi|95147674|ref|NP_001035616.1|/0/complement factor B precursor [Bos taurus]
534054	4160.53	279.117	133.493	-1.0641	Down	0.852707	NM_001035403.1	RP2	Bos taurus retinitis pigmentosa 2 (X-linked recessive) (RP2), mRNA	K18272|1|0.0|648|bom:102275524|protein XRP2	GO:0016020//membrane;GO:0044424	GO:0032550;GO:0008047//enzyme activator activity;GO:0016776//phosphotransferase activity, phosphate group as acceptor	GO:0043087//regulation of GTPase activity;GO:0032989;GO:0009209;GO:0009152//purine ribonucleotide biosynthetic process;GO:0009132//nucleoside diphosphate metabolic process	gi|742177927|ref|XP_010852011.1|/0/PREDICTED: protein XRP2 [Bison bison bison]
104969067	1489	334.8	125.187	-1.41922	Down	0.886399	XR_801224.2	LOC104969067	PREDICTED: Bos taurus uncharacterized LOC104969067 (LOC104969067), ncRNA	K10838|1|1e-15|87.0|oas:101109650|xeroderma pigmentosum group C-complementing protein;K12347|2|2e-11|72.8|oas:101116391|natural resistance-associated macrophage protein;K06727|3|8e-11|70.9|oas:101112371|Fc receptor-like protein;K06736|4|4e-10|68.6|oas:101122716|cadherin 2, type 1, N-cadherin;K06797|4|4e-10|68.6|oas:101122716|cadherin 4, type 1, R-cadherin;K15196|5|3e-09|65.9|bta:618161|transcript…	-	-	-	gi|440909889|gb|ELR59748.1|/4.11278e-19/hypothetical protein M91_15431, partial [Bos mutus]
532872	5811	206	77.6667	-1.40728	Down	0.856293	XM_015462501.1	MYOM3	PREDICTED: Bos taurus myomesin 3 (MYOM3), mRNA	K12567|1|1e-70|271|tgu:100230340|titin [EC:2.7.11.1]	-	-	-	gi|528941529|ref|XP_002685820.2|/0/PREDICTED: myomesin-3 [Bos taurus]
104973054	923	195.767	95.7733	-1.03144	Down	0.818656	XR_809557.2	LOC104973054	PREDICTED: Bos taurus uncharacterized LOC104973054 (LOC104973054), ncRNA	-	-	-	-	-
100847509	1657.58	143.553	67.4033	-1.09069	Down	0.789194	XR_001495772.1,XR_001495773.1,XR_001495774.1	LOC100847509	PREDICTED: Bos taurus uncharacterized LOC100847509 (LOC100847509), transcript variant X3, ncRNA	-	-	-	-	-
618330	3611	62.99	15.6867	-2.00558	Down	0.733435	XM_015464184.1	CCNI2	PREDICTED: Bos taurus cyclin I family member 2 (CCNI2), mRNA	K16939|1|5e-24|116|lve:103070220|septin 6/8/11	-	-	-	gi|982931178|ref|XP_015327605.1|/6.39441e-145/PREDICTED: cyclin-I2 [Bos taurus]
514114	4922	192.333	78.6667	-1.28978	Down	0.842269	XM_005197407.3	SFT2D3	PREDICTED: Bos taurus SFT2 domain containing 3 (SFT2D3), mRNA	-	-	-	-	gi|803016013|ref|XP_011985899.1|/1.29324e-73/PREDICTED: vesicle transport protein SFT2C [Ovis aries]
516555	7259.88	2083.33	1005	-1.0517	Down	0.89885	XM_005198091.3,XM_010827362.2,XM_010827363.2,XM_010827364.2,XM_015463073.1,XM_015463074.1,XM_015463075.1,XM_594710.9	TNS3	PREDICTED: Bos taurus tensin 3 (TNS3), transcript variant X4, mRNA	K18080|1|0.0|2843|oas:101113323|tensin	-	-	-	gi|982921890|ref|XP_010802696.2|/0/PREDICTED: tensin-3 isoform X3 [Bos taurus]
100851323	1390	122.657	51.3633	-1.25581	Down	0.7866	XR_821557.2	LOC100851323	PREDICTED: Bos taurus uncharacterized LOC100851323 (LOC100851323), ncRNA	-	-	-	-	gi|669306694|gb|KFD50217.1|/1.99165e-11/hypothetical protein M513_08845 [Trichuris suis]
104973772	8444	3515.35	1615.5	-1.12169	Down	0.903304	XR_817497.2	LOC104973772	PREDICTED: Bos taurus uncharacterized LOC104973772 (LOC104973772), ncRNA	K05038|1|9e-24|116|oas:101119236|solute carrier family 6 (neurotransmitter transporter, amino acid) member 5/7/9/14	-	GO:0005343//organic acid:sodium symporter activity;GO:0005326//neurotransmitter transporter activity	-	gi|594108828|ref|XP_006077286.1|/2.3731e-31/PREDICTED: sodium- and chloride-dependent glycine transporter 1-like isoform X6 [Bubalus bubalis]
101902025	8053.47	184.423	75.3733	-1.2909	Down	0.838575	XR_001500139.1,XR_802913.2	LOC101902025	PREDICTED: Bos taurus uncharacterized LOC101902025 (LOC101902025), transcript variant X1, ncRNA	-	-	-	-	gi|440912696|gb|ELR62244.1|/1.39162e-53/hypothetical protein M91_20933 [Bos mutus]
509530	993	277.71	124.8	-1.15396	Down	0.859925	NM_001034352.1	BOLA1	Bos taurus bolA family member 1 (BOLA1), mRNA	K05527|1|6e-78|293|oas:101123165|BolA protein	GO:0043231//intracellular membrane-bounded organelle	-	-	gi|803317068|ref|XP_012016760.1|/2.36668e-77/PREDICTED: bolA-like protein 1 isoform X2 [Ovis aries musimon]
509946	2327	118.52	56.7667	-1.06201	Down	0.755268	NM_001077895.1	LOC509946	Bos taurus transmembrane 9 superfamily member 2-like (LOC509946), mRNA	K17086|1|0.0|1246|bta:509946|transmembrane 9 superfamily member 2/4	-	-	-	gi|741981275|ref|XP_010819747.1|/0/PREDICTED: transmembrane 9 superfamily member 2-like isoform X2 [Bos taurus]
281210	1585	101.667	45	-1.17585	Down	0.746369	NM_174077.3	GPX3	Bos taurus glutathione peroxidase 3 (plasma) (GPX3), mRNA	K00432|1|5e-131|470|chx:102189207|glutathione peroxidase [EC:1.11.1.9]	GO:0044421	GO:0004601//peroxidase activity;GO:0005488	GO:0051260//protein homooligomerization;GO:0006950//response to stress	gi|449500|prf||1919301A/3.11364e-121/selernium-dependent glutathione peroxidase
100848851	2049	168.687	70.36	-1.26152	Down	0.827278	XR_001495957.1,XR_230422.3,XR_822549.2	LOC100848851	PREDICTED: Bos taurus uncharacterized LOC100848851 (LOC100848851), transcript variant X3, ncRNA	K18633|1|6e-12|74.7|cmy:102936197|mitotic-spindle organizing protein 1;K09503|2|2e-10|70.1|pss:102449121|DnaJ homolog subfamily A member 2;K17297|3|8e-09|64.3|pss:102452557|tetraspanin-15;K13373|4|1e-06|57.4|cmy:102944731|17beta-estradiol 17-dehydrogenase / 3beta-hydroxysteroid 3-dehydrogenase [EC:1.1.1.62 1.1.1.270];K04612|5|9e-06|54.3|lcm:102359102|calcium-sensing receptor	-	GO:0005488;GO:0005488;GO:0005488	GO:0006351//transcription, DNA-templated;GO:0006351//transcription, DNA-templated;GO:0006351//transcription, DNA-templated	gi|961747701|ref|XP_014934584.1|/9.10175e-103/PREDICTED: general transcription factor II-I repeat domain-containing protein 2-like isoform X1 [Acinonyx jubatus]
107132040	2093	104.667	39.3333	-1.41198	Down	0.777951	XR_001500097.1	LOC107132040	PREDICTED: Bos taurus uncharacterized LOC107132040 (LOC107132040), transcript variant X2, ncRNA	K06549|1|3e-11|63.9|chx:102179803|sialic acid binding Ig-like lectin 5/14	-	-	-	gi|901884350|gb|KMZ96099.1|/5.47132e-20/hypothetical protein PVNG_06159 [Plasmodium vivax North Korean]
505683	1167	133.667	64.6667	-1.04755	Down	0.773309	XM_582010.7	TPGS1	PREDICTED: Bos taurus tubulin polyglutamylase complex subunit 1 (TPGS1), mRNA	K16581|1|2e-152|541|bta:505683|tubulin polyglutamylase complex subunit 1	GO:0005815//microtubule organizing center	-	GO:0003006//developmental process involved in reproduction	gi|528907519|ref|XP_582010.3|/1.43322e-151/PREDICTED: tubulin polyglutamylase complex subunit 1 [Bos taurus]
104975992	4305	102.197	45.8567	-1.15614	Down	0.744857	XR_821608.2	LOC104975992	PREDICTED: Bos taurus uncharacterized LOC104975992 (LOC104975992), ncRNA	-	-	-	-	-
518597	4335	95	35	-1.44057	Down	0.765849	XM_015462614.1,XM_015462615.1,XM_015462616.1,XM_015462617.1,XM_015462618.1,XM_015462619.1	MAB21L3	PREDICTED: Bos taurus mab-21-like 3 (C. elegans) (MAB21L3), transcript variant X6, mRNA	K17834|1|9e-07|59.3|bfo:BRAFLDRAFT_101704|cyclic GMP-AMP synthase [EC:2.7.7.86]	-	-	-	gi|440892812|gb|ELR45846.1|/0/hypothetical protein M91_18164, partial [Bos mutus]
506237	9453	364.013	166.337	-1.12989	Down	0.872965	XM_582657.8	ZC3H6	PREDICTED: Bos taurus zinc finger CCCH-type containing 6 (ZC3H6), mRNA	K10838|1|8e-16|90.5|oas:101109650|xeroderma pigmentosum group C-complementing protein;K04358|2|5e-11|74.7|oas:780460|fibroblast growth factor;K04362|2|5e-11|74.7|oas:780460|fibroblast growth factor receptor 1 [EC:2.7.10.1];K05093|2|5e-11|74.7|oas:780460|fibroblast growth factor receptor 2 [EC:2.7.10.1];K05094|2|5e-11|74.7|oas:780460|fibroblast growth factor receptor 3 [EC:2.7.10.1];K05095|2|5e-11…	-	GO:0097159//organic cyclic compound binding	-	gi|528911118|ref|XP_582657.6|/0/PREDICTED: LOW QUALITY PROTEIN: zinc finger CCCH domain-containing protein 6 [Bos taurus]
511060	3663	250.433	104.793	-1.25688	Down	0.861212	NM_001100337.1	EXTL1	Bos taurus exostosin-like glycosyltransferase 1 (EXTL1), mRNA	K02368|1|0.0|1294|bta:511060|alpha-1,4-N-acetylglucosaminyltransferase EXTL1 [EC:2.4.1.224]	GO:0005789//endoplasmic reticulum membrane	GO:0016757//transferase activity, transferring glycosyl groups	-	gi|154152143|ref|NP_001093807.1|/0/exostosin-like 1 [Bos taurus]
617470	1707	96	43	-1.1587	Down	0.735367	XM_869739.7	IL18BP	PREDICTED: Bos taurus interleukin 18 binding protein (IL18BP), mRNA	-	-	-	-	gi|528977953|ref|XP_002693478.2|/0/PREDICTED: interleukin-18-binding protein [Bos taurus]
540647	4555	218.24	101.553	-1.10368	Down	0.837233	NM_001101214.1	GPR19	Bos taurus G protein-coupled receptor 19 (GPR19), mRNA	K04316|1|0.0|785|bta:540647|G protein-coupled receptor 19	-	GO:0004888//transmembrane signaling receptor activity	-	gi|741927695|ref|XP_010803797.1|/0/PREDICTED: probable G-protein coupled receptor 19 isoform X1 [Bos taurus]
100271720	7463.75	199.753	95.71	-1.06148	Down	0.824935	NM_001145508.1	F8	Bos taurus coagulation factor VIII, procoagulant component (F8), mRNA	K03899|1|0.0|4612|bta:100271720|coagulation factor VIII	-	GO:0046914//transition metal ion binding;GO:0003824//catalytic activity	GO:0044710;GO:0001775//cell activation;GO:0022610	gi|224458398|ref|NP_001138980.1|/0/coagulation factor VIII precursor [Bos taurus]
104976550	1463	175.75	76	-1.20945	Down	0.826044	XR_818934.2	LOC104976550	PREDICTED: Bos taurus uncharacterized LOC104976550 (LOC104976550), ncRNA	-	-	-	-	gi|440912227|gb|ELR61814.1|/7.59617e-10/hypothetical protein M91_08065 [Bos mutus]
510549	2409.57	511	192.333	-1.40971	Down	0.898912	NM_001075454.2	RASSF4	Bos taurus Ras association (RalGDS/AF-6) domain family member 4 (RASSF4), mRNA	K09851|1|6e-148|526|bta:510549|Ras association domain-containing protein 2/4	-	-	-	gi|115495829|ref|NP_001068922.1|/5.10218e-147/ras association domain-containing protein 4 [Bos taurus]
526175	3837.48	207	84	-1.30117	Down	0.849549	NM_001193051.1	PCYT1B	Bos taurus phosphate cytidylyltransferase 1, choline, beta (PCYT1B), mRNA	K00968|1|0.0|666|chx:102180205|choline-phosphate cytidylyltransferase [EC:2.7.7.15]	GO:0043231//intracellular membrane-bounded organelle	GO:0070567	GO:0008585//female gonad development;GO:0006644//phospholipid metabolic process;GO:0048232//male gamete generation	gi|300796117|ref|NP_001179980.1|/0/choline-phosphate cytidylyltransferase B [Bos taurus]
104972332	1777	609.27	293.71	-1.05269	Down	0.88521	XR_001496367.1	LOC104972332	PREDICTED: Bos taurus uncharacterized LOC104972332 (LOC104972332), ncRNA	-	-	-	-	-
615785	1829.66	375.333	187.667	-1	Down	0.86462	NM_001034788.2	SDC2	Bos taurus syndecan 2 (SDC2), mRNA	K05695|1|9e-107|295|pon:100441931|receptor-type tyrosine-protein phosphatase F [EC:3.1.3.48];K16336|1|9e-107|295|pon:100441931|syndecan 2	GO:0031224//intrinsic component of membrane	GO:0019904//protein domain specific binding	-	gi|395739923|ref|XP_002819347.2|/8.652e-106/PREDICTED: syndecan-2 [Pongo abelii]
107132724	3108	577.093	270.347	-1.09399	Down	0.886256	XR_001497017.1	LOC107132724	PREDICTED: Bos taurus uncharacterized LOC107132724 (LOC107132724), ncRNA	K04078|1|4e-11|73.2|phd:102326567|chaperonin GroES;K08111|2|1e-07|61.6|bom:102284894|glypican 5	-	-	-	gi|833496433|ref|XP_012770936.1|/1.57313e-19/hypothetical protein, conserved [Babesia bigemina]
786510	2566	383.613	187.923	-1.02951	Down	0.868243	XM_005200703.3	ZCCHC18	PREDICTED: Bos taurus zinc finger, CCHC domain containing 18 (ZCCHC18), mRNA	K08474|1|4e-28|97.4|bom:102286375|taste receptor type 2;K17086|3|1e-14|84.3|bta:509946|transmembrane 9 superfamily member 2/4;K14860|4|9e-09|65.1|oas:101106328|translation machinery-associated protein 16;K04825|5|6e-08|62.4|oas:100170325|amiloride-sensitive sodium channel subunit beta	-	-	-	gi|528928657|ref|XP_005200760.1|/0/PREDICTED: LOW QUALITY PROTEIN: zinc finger CCHC domain-containing protein 18 [Bos taurus]
518907	7484.36	797.473	376.407	-1.08314	Down	0.892589	XM_015469678.1,XM_015469679.1,XM_015469680.1,XM_015469681.1,XM_015469682.1,XM_015469683.1,XM_015469684.1,XM_015469685.1,XM_015469686.1,XM_015469687.1	KBTBD11	PREDICTED: Bos taurus kelch repeat and BTB (POZ) domain containing 11 (KBTBD11), transcript variant X11, mRNA	K10476|1|0.0|882|bta:518907|kelch repeat and BTB domain-containing protein 11	-	-	-	gi|529009545|ref|XP_005225972.1|/0/PREDICTED: kelch repeat and BTB domain-containing protein 11 [Bos taurus]
101906457	3135	396.087	189.11	-1.06659	Down	0.872482	XR_232997.3	LOC101906457	PREDICTED: Bos taurus uncharacterized LOC101906457 (LOC101906457), ncRNA	K06724|1|6e-28|129|cfr:102507538|neuropilin 1;K01831|2|9e-19|98.6|phd:102317373|prostacyclin synthase [EC:5.3.99.4];K04257|3|3e-16|90.1|ngi:103733402|olfactory receptor;K11251|4|2e-15|87.8|chx:102181641|histone H2A;K05068|5|2e-14|67.0|ptg:102970992|interleukin 2 receptor alpha	-	-	-	gi|296470894|tpg|DAA13009.1|/3.61304e-64/TPA: hypothetical protein BOS_25696 [Bos taurus]
616369	914	423.157	209.577	-1.01371	Down	0.871373	XM_010798580.1,XM_010798581.2	CDKN2A	PREDICTED: Bos taurus cyclin-dependent kinase inhibitor 2A (CDKN2A), transcript variant X2, mRNA	K06621|1|1e-66|255|bom:102284461|cyclin-dependent kinase inhibitor 2A	GO:0000792//heterochromatin;GO:0044451;GO:0008287//protein serine/threonine phosphatase complex;GO:0044444//cytoplasmic part	GO:0055104;GO:0008134//transcription factor binding;GO:0019900//kinase binding;GO:0019888//protein phosphatase regulator activity;GO:0003676//nucleic acid binding;GO:0016538//cyclin-dependent protein serine/threonine kinase regulator activity	GO:0016925//protein sumoylation;GO:0001952//regulation of cell-matrix adhesion;GO:2000108//positive regulation of leukocyte apoptotic process;GO:0033080//immature T cell proliferation in thymus;GO:0042254//ribosome biogenesis;GO:0000079//regulation of cyclin-dependent protein serine/threonine kinase activity;GO:0016049//cell growth;GO:0000737//DNA catabolic process, endonucleolytic;GO:0043433//ne…	gi|741881654|ref|XP_010796883.1|/3.95628e-73/PREDICTED: cyclin-dependent kinase inhibitor 2A isoform X2 [Bos taurus]
541147	4589	2509.33	1102.67	-1.18631	Down	0.905889	XM_015463732.1	ADGRA3	PREDICTED: Bos taurus adhesion G protein-coupled receptor A3 (ADGRA3), mRNA	K08462|1|0.0|2318|bta:541147|G protein-coupled receptor 125	GO:0009986//cell surface;GO:0031224//intrinsic component of membrane	GO:0004888//transmembrane signaling receptor activity	GO:0007186//G-protein coupled receptor signaling pathway	gi|741929656|ref|XP_010804350.1|/0/PREDICTED: adhesion G protein-coupled receptor A3 [Bos taurus]
100849034	1334.45	91.5433	43.1167	-1.08621	Down	0.715914	XM_003584793.4,XM_015467879.1,XM_015467880.1,XM_015467881.1,XM_015467882.1	SMIM17	PREDICTED: Bos taurus small integral membrane protein 17 (SMIM17), transcript variant X4, mRNA	-	-	-	-	gi|358421188|ref|XP_003584841.1|/3.39736e-52/PREDICTED: small integral membrane protein 17 isoform X5 [Bos taurus]
506315	3330.43	471.777	214.06	-1.14009	Down	0.883779	-
100337375	8913	530	261.667	-1.01826	Down	0.879691	XM_015463217.1	CNTNAP2	PREDICTED: Bos taurus contactin associated protein-like 2 (CNTNAP2), mRNA	K07380|1|0.0|2617|bta:100337375|contactin associated protein-like 2	GO:0033267;GO:0005768//endosome;GO:0032589//neuron projection membrane;GO:0043025//neuronal cell body;GO:0005887//integral component of plasma membrane	GO:0005515//protein binding	GO:0008037//cell recognition;GO:0022610;GO:0045161//neuronal ion channel clustering;GO:0030030//cell projection organization;GO:0021987//cerebral cortex development;GO:0021544//subpallium development;GO:0034613//cellular protein localization;GO:0021536//diencephalon development;GO:0007154//cell communication;GO:0044704//single-organism reproductive behavior	gi|296488137|tpg|DAA30250.1|/0/TPA: KIAA0868 protein-like [Bos taurus]
281333	2288	651.667	279	-1.22387	Down	0.896989	NM_174115.2	MUC1	Bos taurus mucin 1, cell surface associated (MUC1), mRNA	K06568|1|5e-145|517|bta:281333|mucin 1, transmembrane	-	-	-	gi|296489640|tpg|DAA31753.1|/4.80117e-144/TPA: mucin-1 precursor [Bos taurus]
281371	2270	121.333	43	-1.49657	Down	0.806876	NM_174134.2	OXTR	Bos taurus oxytocin receptor (OXTR), mRNA	K04229|1|0.0|704|bta:281371|oxytocin receptor	GO:0031224//intrinsic component of membrane	GO:0008528//G-protein coupled peptide receptor activity	GO:0007166//cell surface receptor signaling pathway;GO:0008217//regulation of blood pressure	gi|27806499|ref|NP_776559.1|/0/oxytocin receptor [Bos taurus]
517845	5177.1	75	30.6667	-1.29022	Down	0.708177	XM_010824571.2,XM_010824572.2,XM_596024.8	IMPG2	PREDICTED: Bos taurus interphotoreceptor matrix proteoglycan 2 (IMPG2), transcript variant X1, mRNA	K19017|1|0.0|2455|bta:517845|interphotoreceptor matrix proteoglycan 2	-	-	-	gi|741871259|ref|XP_010822873.1|/0/PREDICTED: interphotoreceptor matrix proteoglycan 2 isoform X2 [Bos taurus]
100295814	2599	408.333	180.667	-1.17642	Down	0.881373	XM_002703588.5,XM_005197438.3	HOXD8	PREDICTED: Bos taurus homeobox D8 (HOXD8), transcript variant X2, mRNA	K09308|1|2e-107|392|bta:100295814|homeobox protein HoxB/C/D8	GO:0043231//intracellular membrane-bounded organelle	GO:0001071//nucleic acid binding transcription factor activity	GO:0048856//anatomical structure development;GO:0044767//single-organism developmental process;GO:0006351//transcription, DNA-templated;GO:0007275//multicellular organism development;GO:0006351//transcription, DNA-templated;GO:0000578//embryonic axis specification	gi|296490678|tpg|DAA32791.1|/9.57103e-108/TPA: homeobox D8-like [Bos taurus]
515590	2924	94	46	-1.03103	Down	0.712828	NM_001102027.1	HSPA12B	Bos taurus heat shock 70kD protein 12B (HSPA12B), mRNA	K10380|1|3e-31|140|aqu:100633272|ankyrin;K00907|2|9e-29|131|xma:102221101|myosin-light-chain kinase [EC:2.7.11.18];K03283|3|6e-09|65.9|tca:655234|heat shock 70kDa protein 1/8;K06758|3|6e-09|65.9|tca:655234|L1 cell adhesion molecule like protein	-	-	-	gi|156120701|ref|NP_001095497.1|/0/heat shock 70 kDa protein 12B [Bos taurus]
615718	2655.82	306.94	142.793	-1.10403	Down	0.862062	NM_001076391.2	FKBP14	Bos taurus FK506 binding protein 14, 22 kDa (FKBP14), mRNA	K09577|1|1e-111|406|oas:101103228|FK506-binding protein 14 [EC:5.2.1.8]	-	GO:0046872//metal ion binding	GO:0044267//cellular protein metabolic process	gi|511885625|ref|XP_004762619.1|/5.65677e-112/PREDICTED: peptidyl-prolyl cis-trans isomerase FKBP14 [Mustela putorius furo]
530461	1292.96	368	160.667	-1.19564	Down	0.878198	XM_005198364.3,XM_010827799.2,XM_010827800.2,XM_010827802.2,XM_015463427.1	ETFBKMT	PREDICTED: Bos taurus electron transfer flavoprotein beta subunit lysine methyltransferase (ETFBKMT), transcript variant X4, mRNA	-	-	-	-	gi|296487379|tpg|DAA29492.1|/2.25914e-158/TPA: arginine methyltransferase 3-like [Bos taurus]
618454	2797	579.667	269.333	-1.10583	Down	0.887213	NM_001205383.2	C16H1orf115	Bos taurus chromosome 16 open reading frame, human C1orf115 (C16H1orf115), mRNA	-	-	-	-	gi|329664934|ref|NP_001192312.1|/1.29667e-41/uncharacterized protein C1orf115 homolog [Bos taurus]
282035	2421	103.667	51.3333	-1.01398	Down	0.726414	NM_174450.3	RGS16	Bos taurus regulator of G-protein signaling 16 (RGS16), mRNA	K16449|1|3e-103|378|chx:102168476|regulator of G-protein signaling	-	-	-	gi|27806119|ref|NP_776875.1|/1.35583e-100/regulator of G-protein signaling 16 [Bos taurus]
100849587	6105.84	143.193	46.2633	-1.63002	Down	0.835677	XR_001495806.1,XR_001495807.1,XR_001495808.1,XR_001495809.1	LOC100849587	PREDICTED: Bos taurus uncharacterized LOC100849587 (LOC100849587), transcript variant X3, ncRNA	-	-	-	-	gi|929318807|ref|XP_014037313.1|/8.41798e-06/PREDICTED: basic salivary proline-rich protein 2-like [Salmo salar]
101904481	2214	118.73	33.1433	-1.84089	Down	0.823629	XM_005198581.3,XM_005198582.3,XM_010828076.2	LOC101904481	PREDICTED: Bos taurus tropomyosin alpha-3 chain-like (LOC101904481), transcript variant X2, mRNA	K09290|1|1e-80|276|bta:101904481|tropomyosin 3	GO:0032432//actin filament bundle;GO:0005865//striated muscle thin filament;GO:0032432//actin filament bundle;GO:0005865//striated muscle thin filament	GO:0008092//cytoskeletal protein binding;GO:0008092//cytoskeletal protein binding	GO:0044763;GO:0006936//muscle contraction;GO:0044763;GO:0006936//muscle contraction	gi|528952368|ref|XP_005207733.1|/1.99002e-111/PREDICTED: tropomyosin alpha-3 chain-like isoform X1 [Bos taurus]
510584	5535	61	15.3333	-1.99214	Down	0.72509	XM_015466538.1	OR52W1	PREDICTED: Bos taurus olfactory receptor, family 52, subfamily W, member 1 (OR52W1), mRNA	K04257|1|3e-153|546|bta:510584|olfactory receptor	-	-	-	gi|440896019|gb|ELR48061.1|/5.39494e-154/Olfactory receptor 52W1, partial [Bos mutus]
515809	2454	245	117.667	-1.05808	Down	0.842752	NM_001206329.1	GALNS	Bos taurus galactosamine (N-acetyl)-6-sulfatase (GALNS), mRNA	K01132|1|0.0|1046|bta:515809|N-acetylgalactosamine-6-sulfatase [EC:3.1.6.4]	GO:0000323//lytic vacuole	GO:0008484//sulfuric ester hydrolase activity;GO:0043169//cation binding	-	gi|329744562|ref|NP_001193258.1|/0/N-acetylgalactosamine-6-sulfatase precursor [Bos taurus]
104968523	12888	59.2067	0.01	-12.5315	Down	0.846571	-
104975788	1771.44	78.5433	30.7467	-1.35306	Down	0.72331	XR_001497591.1,XR_001497592.1	LOC104975788	PREDICTED: Bos taurus uncharacterized LOC104975788 (LOC104975788), transcript variant X2, ncRNA	-	-	-	-	gi|504168139|ref|XP_004593723.1|/8.03797e-07/PREDICTED: lipocalin-15-like [Ochotona princeps]
317777	6079.23	1344.67	666.667	-1.01221	Down	0.894503	NM_175051.1	PLA2R1	Bos taurus phospholipase A2 receptor 1, 180kDa (PLA2R1), mRNA	K06560|1|0.0|3021|bta:317777|mannose receptor, C type	GO:0031224//intrinsic component of membrane;GO:0044464	GO:0019899//enzyme binding	GO:0030330//DNA damage response, signal transduction by p53 class mediator;GO:0010519//negative regulation of phospholipase activity;GO:0034599//cellular response to oxidative stress;GO:0032305//positive regulation of icosanoid secretion;GO:0007569//cell aging;GO:0032304//negative regulation of icosanoid secretion;GO:0006897//endocytosis;GO:0044237//cellular metabolic process;GO:0044707	gi|56912247|ref|NP_778221.1|/0/secretory phospholipase A2 receptor precursor [Bos taurus]
617606	1515	163.333	39.3333	-2.05399	Down	0.863556	NM_001102312.1	DEPTOR	Bos taurus DEP domain containing MTOR-interacting protein (DEPTOR), mRNA	K17588|1|4e-29|131|bfo:BRAFLDRAFT_67591|phosphatidylinositol 3,4,5-trisphosphate-dependent Rac exchanger 2 protein;K12365|3|4e-29|131|amj:102559874|phosphatidylinositol-3,4,5-trisphosphate-dependent Rac exchanger 1 protein	GO:0044464	GO:0005488	GO:0009968//negative regulation of signal transduction;GO:0006915//apoptotic process;GO:0001933//negative regulation of protein phosphorylation;GO:0008361//regulation of cell size	gi|156121269|ref|NP_001095782.1|/0/DEP domain-containing mTOR-interacting protein [Bos taurus]
101903200	3436.81	710.7	338.26	-1.07111	Down	0.889977	XM_015463649.1,XM_015463650.1,XR_001496527.1,XR_001496529.1,XR_001496530.1	LOC101903200	PREDICTED: Bos taurus uncharacterized LOC101903200 (LOC101903200), transcript variant X6, misc_RNA	K13911|1|3e-07|60.5|pon:100444154|basic salivary proline-rich protein 1/2	-	-	-	gi|982927569|ref|XP_015326936.1|/4.12328e-87/PREDICTED: uncharacterized protein LOC101903200 [Bos taurus]
104974584	3282	106.083	50.4267	-1.07294	Down	0.738507	XR_822100.2	LOC104974584	PREDICTED: Bos taurus uncharacterized LOC104974584 (LOC104974584), ncRNA	-	-	-	-	-
784457	3746	292.76	103.01	-1.50693	Down	0.883466	XM_001252760.6	LOC784457	PREDICTED: Bos taurus proline-rich transmembrane protein 1 (LOC784457), mRNA	K08474|1|7e-32|142|bom:102286375|taste receptor type 2;K17086|2|8e-32|114|bta:509946|transmembrane 9 superfamily member 2/4;K14860|5|1e-13|51.2|oas:101106328|translation machinery-associated protein 16	GO:0031224//intrinsic component of membrane	GO:0004888//transmembrane signaling receptor activity	GO:0007606//sensory perception of chemical stimulus	gi|296482092|tpg|DAA24207.1|/4.16961e-38/TPA: NG5 protein-like [Bos taurus]
518021	2409.44	121.777	57.6033	-1.08001	Down	0.763425	NM_001103254.1	ACER1	Bos taurus alkaline ceramidase 1 (ACER1), mRNA	K01441|1|4e-86|322|bta:518021|alkaline ceramidase [EC:3.5.1.23]	-	-	-	gi|157074026|ref|NP_001096724.1|/3.6174e-85/alkaline ceramidase 1 [Bos taurus]
541141	4749.07	3148.33	1116.67	-1.49539	Down	0.916228	NM_001077485.1	BMF	Bos taurus Bcl2 modifying factor (BMF), mRNA	K17460|1|2e-108|392|bta:541141|Bcl-2-modifying factor	GO:0015629//actin cytoskeleton	-	GO:0012501//programmed cell death;GO:0010822//positive regulation of mitochondrion organization;GO:0032461//positive regulation of protein oligomerization	gi|117168255|ref|NP_001070953.1|/1.37765e-107/bcl-2-modifying factor [Bos taurus]
104971909	5118	2353.18	960.213	-1.29318	Down	0.909467	XR_001496198.1,XR_001496199.1	LOC104971909	PREDICTED: Bos taurus uncharacterized LOC104971909 (LOC104971909), transcript variant X2, ncRNA	K10838|1|7e-08|63.2|oas:101109650|xeroderma pigmentosum group C-complementing protein	-	-	-	gi|594108722|ref|XP_006077235.1|/2.74205e-24/PREDICTED: sushi, nidogen and EGF-like domain-containing protein 1 [Bubalus bubalis]
615807	2428.81	269.663	130.41	-1.0481	Down	0.849513	XM_015464883.1,XM_015464884.1,XM_015464885.1,XM_015464886.1	PNLDC1	PREDICTED: Bos taurus PARN like, ribonuclease domain containing 1 (PNLDC1), transcript variant X4, mRNA	K01148|1|7e-29|131|nvi:100123255|poly(A)-specific ribonuclease [EC:3.1.13.4]	-	-	-	gi|528961427|ref|XP_005211150.1|/0/PREDICTED: poly(A)-specific ribonuclease PARN-like domain-containing protein 1 isoform X3 [Bos taurus]
101902469	1167.14	89.6133	43.9767	-1.02698	Down	0.70222	XR_001498435.1,XR_001498436.1,XR_001498437.1,XR_818889.2,XR_818890.1	LOC101902469	PREDICTED: Bos taurus uncharacterized LOC101902469 (LOC101902469), transcript variant X1, ncRNA	-	-	-	-	gi|594107221|ref|XP_006076518.1|/3.52282e-22/PREDICTED: uncharacterized protein LOC102405260 [Bubalus bubalis]
768047	3768.03	95.0267	45.3067	-1.06861	Down	0.719098	NM_001077105.2	HAVCR2	Bos taurus hepatitis A virus cellular receptor 2 (HAVCR2), mRNA	K06767|1|2e-17|92.8|ola:101163667|Down syndrome cell adhesion molecule	GO:0043234//protein complex	GO:0001076//transcription factor activity, RNA polymerase II transcription factor binding	GO:0032502//developmental process	gi|741934387|ref|XP_010805856.1|/2.55108e-147/PREDICTED: hepatitis A virus cellular receptor 2 isoform X1 [Bos taurus]
512082	2394	379.667	155.333	-1.28937	Down	0.884763	NM_001075552.1	PIK3IP1	Bos taurus phosphoinositide-3-kinase interacting protein 1 (PIK3IP1), mRNA	K01343|1|2e-08|63.9|ecb:100050239|tissue plasminogen activator [EC:3.4.21.68]	GO:0031224//intrinsic component of membrane	GO:0019900//kinase binding	GO:0043551//regulation of phosphatidylinositol 3-kinase activity;GO:0009968//negative regulation of signal transduction	gi|95769102|gb|ABF57405.1|/7.76701e-133/HGFL protein [Bos taurus]
508566	1543	1555.67	592.667	-1.39224	Down	0.911416	NM_001034323.2	NQO2	Bos taurus NAD(P)H dehydrogenase, quinone 2 (NQO2), mRNA	K08071|1|8e-134|478|bta:508566|ribosyldihydronicotinamide dehydrogenase (quinone) [EC:1.10.5.1]	GO:0043231//intracellular membrane-bounded organelle	-	-	gi|77735599|ref|NP_001029495.1|/6.8468e-133/ribosyldihydronicotinamide dehydrogenase [quinone] [Bos taurus]
617306	3538	100.667	50	-1.00959	Down	0.720073	XM_015467606.1	CCDC114	PREDICTED: Bos taurus coiled-coil domain containing 114 (CCDC114), mRNA	K10381|1|2e-06|57.8|ecb:100061514|desmoplakin;K18626|2|5e-06|56.6|ocu:100337740|trichohyalin	-	-	-	gi|528992753|ref|XP_003587326.2|/0/PREDICTED: LOW QUALITY PROTEIN: coiled-coil domain-containing protein 114 [Bos taurus]
281939	1362	104.577	47.6667	-1.13351	Down	0.744195	NM_174397.2	MYOZ1	Bos taurus myozenin 1 (MYOZ1), mRNA	-	GO:0043231//intracellular membrane-bounded organelle;GO:0005856//cytoskeleton;GO:0042995//cell projection	-	-	gi|27806015|ref|NP_776822.1|/6.86313e-130/myozenin-1 [Bos taurus]
104974399	6307	107.83	48.0033	-1.16755	Down	0.754875	XR_001498215.1,XR_001498216.1	LOC104974399	PREDICTED: Bos taurus uncharacterized LOC104974399 (LOC104974399), transcript variant X2, ncRNA	-	-	-	-	gi|833496433|ref|XP_012770936.1|/6.75881e-10/hypothetical protein, conserved [Babesia bigemina]
107132589	1277.68	110.75	55.24	-1.00352	Down	0.735394	XR_001496666.1,XR_001496667.1	LOC107132589	PREDICTED: Bos taurus uncharacterized LOC107132589 (LOC107132589), transcript variant X2, ncRNA	-	-	-	-	-
100848380	2551	624.667	253.333	-1.30205	Down	0.899055	XM_015467958.1,XM_015467959.1	RAB11FIP4	PREDICTED: Bos taurus RAB11 family interacting protein 4 (class II) (RAB11FIP4), transcript variant X2, mRNA	K12485|1|0.0|881|bta:100848380|Rab11 family-interacting protein 3/4	-	-	-	gi|982956198|ref|XP_015314041.1|/0/PREDICTED: rab11 family-interacting protein 4 isoform X1 [Bos taurus]
518312	3390	140.667	70	-1.00685	Down	0.774123	XM_015467213.1	RAB36	PREDICTED: Bos taurus RAB36, member RAS oncogene family (RAB36), transcript variant X2, mRNA	K07922|1|5e-152|541|bta:518312|Ras-related protein Rab-36	GO:0012505//endomembrane system;GO:0043231//intracellular membrane-bounded organelle	GO:0032550	GO:0035556//intracellular signal transduction;GO:0045184//establishment of protein localization	gi|982998667|ref|XP_015322699.1|/0/PREDICTED: ras-related protein Rab-36 isoform X2 [Bos taurus]
525042	1626	78.8167	25.3667	-1.63557	Down	0.750537	NM_001035354.1	GPD1	Bos taurus glycerol-3-phosphate dehydrogenase 1 (soluble) (GPD1), mRNA	K00006|1|0.0|661|bta:525042|glycerol-3-phosphate dehydrogenase (NAD+) [EC:1.1.1.8]	GO:0043231//intracellular membrane-bounded organelle;GO:0043234//protein complex;GO:0044444//cytoplasmic part	GO:0016901//oxidoreductase activity, acting on the CH-OH group of donors, quinone or similar compound as acceptor;GO:0016616//oxidoreductase activity, acting on the CH-OH group of donors, NAD or NADP as acceptor;GO:0042802//identical protein binding;GO:0000166//nucleotide binding	GO:0044238//primary metabolic process;GO:0006072//glycerol-3-phosphate metabolic process;GO:0034612//response to tumor necrosis factor;GO:0051591//response to cAMP	gi|440909092|gb|ELR59039.1|/0/Glycerol-3-phosphate dehydrogenase [NAD+], cytoplasmic, partial [Bos mutus]
101910148	4673	125.617	38.88	-1.69193	Down	0.823665	XM_015467167.1	LOC101910148	PREDICTED: Bos taurus disintegrin and metalloproteinase domain-containing protein 1a-like (LOC101910148), mRNA	K08607|1|0.0|1548|bta:100849151|disintegrin and metalloproteinase domain-containing protein 1 [EC:3.4.24.-]	-	-	-	gi|982950655|ref|XP_015331015.1|/0/PREDICTED: LOW QUALITY PROTEIN: disintegrin and metalloproteinase domain-containing protein 1a-like [Bos taurus]
512573	1483	165	73.3333	-1.16993	Down	0.816008	NM_001014907.1	PNPO	Bos taurus pyridoxamine 5'-phosphate oxidase (PNPO), mRNA	K00275|1|7e-156|552|bom:102279043|pyridoxamine 5'-phosphate oxidase [EC:1.4.3.5]	GO:0044444//cytoplasmic part	GO:0032553//ribonucleotide binding;GO:0016641//oxidoreductase activity, acting on the CH-NH2 group of donors, oxygen as acceptor	GO:0008614//pyridoxine metabolic process	gi|62460506|ref|NP_001014907.1|/6.7248e-155/pyridoxine-5'-phosphate oxidase [Bos taurus]
107132180	7633	225.667	103	-1.13155	Down	0.842474	XR_001495694.1	LOC107132180	PREDICTED: Bos taurus uncharacterized LOC107132180 (LOC107132180), ncRNA	-	-	-	-	-
280719	1916	239.333	112	-1.09552	Down	0.844469	NM_177485.2	AMT	Bos taurus aminomethyltransferase (AMT), mRNA	K00605|1|0.0|742|bom:102268408|aminomethyltransferase [EC:2.1.2.10]	GO:0043231//intracellular membrane-bounded organelle;GO:0019866//organelle inner membrane	GO:0016769//transferase activity, transferring nitrogenous groups;GO:0008168//methyltransferase activity;GO:0005504//fatty acid binding	GO:0006544//glycine metabolic process	gi|742171509|ref|XP_010850162.1|/0/PREDICTED: aminomethyltransferase, mitochondrial [Bison bison bison]
539905	8130.29	4686.67	1783.67	-1.39372	Down	0.913894	XM_003582749.4,XM_005193783.3	FLRT2	PREDICTED: Bos taurus fibronectin leucine rich transmembrane protein 2 (FLRT2), transcript variant X2, mRNA	K07521|1|0.0|1229|bom:102275242|netrin receptor unc-5;K16362|1|0.0|1229|bom:102275242|leucine-rich repeat transmembrane protein FLRT	GO:0016021//integral component of membrane;GO:0031012//extracellular matrix;GO:0016021//integral component of membrane;GO:0031012//extracellular matrix	GO:0004871//signal transducer activity;GO:0005515//protein binding;GO:0004871//signal transducer activity;GO:0005515//protein binding	GO:0022610;GO:0022610	gi|358414284|ref|XP_003582797.1|/0/PREDICTED: leucine-rich repeat transmembrane protein FLRT2 [Bos taurus]
104972144	1091.47	1140.43	547.79	-1.05788	Down	0.895576	XR_001496310.1	LOC104972144	PREDICTED: Bos taurus uncharacterized LOC104972144 (LOC104972144), transcript variant X2, ncRNA	-	-	-	-	-
508577	5526.31	76.89	31.7267	-1.2771	Down	0.711871	NM_001205641.1	MSS51	Bos taurus MSS51 mitochondrial translational activator (MSS51), mRNA	K17656|1|0.0|883|bta:508577|mitochondrial splicing suppressor protein 51	-	GO:0046914//transition metal ion binding	GO:0051705	gi|329663810|ref|NP_001192570.1|/0/putative protein MSS51 homolog, mitochondrial [Bos taurus]
533266	2306	280	137.667	-1.02425	Down	0.849612	XM_865266.6	FFAR4	PREDICTED: Bos taurus free fatty acid receptor 4 (FFAR4), mRNA	K08425|1|8e-179|629|bom:102267756|G protein-coupled receptor 120	GO:0031224//intrinsic component of membrane;GO:0016023//cytoplasmic, membrane-bounded vesicle	GO:0004930//G-protein coupled receptor activity;GO:0008289//lipid binding	GO:0006954//inflammatory response;GO:0009914//hormone transport;GO:0015758//glucose transport;GO:0050663//cytokine secretion;GO:0007166//cell surface receptor signaling pathway	gi|296472732|tpg|DAA14847.1|/7.60379e-178/TPA: GPR120-like [Bos taurus]
280737	3286	192.977	84.9267	-1.18414	Down	0.833593	NM_173896.2	BTC	Bos taurus betacellulin (BTC), mRNA	K09783|1|2e-78|296|bom:102271128|betacellulin	GO:0044421;GO:0031224//intrinsic component of membrane	GO:0005102//receptor binding	GO:0048522//positive regulation of cellular process;GO:0008283//cell proliferation;GO:0006915//apoptotic process	gi|440909728|gb|ELR59609.1|/2.3067e-77/Probetacellulin, partial [Bos mutus]
785769	6666.54	1351.33	462	-1.54842	Down	0.914475	XM_003582867.4,XM_010820987.2,XM_010820989.2,XM_015465700.1	SPATA13	PREDICTED: Bos taurus spermatogenesis associated 13 (SPATA13), transcript variant X4, mRNA	K05769|1|0.0|694|fca:101089634|Rho guanine nucleotide exchange factor 4	-	-	-	gi|741887162|ref|XP_010819289.1|/0/PREDICTED: spermatogenesis-associated protein 13 isoform X2 [Bos taurus]
513067	2808	229.1	94.6833	-1.2748	Down	0.856043	NM_001101967.1	ARSG	Bos taurus arylsulfatase G (ARSG), mRNA	K12381|1|0.0|964|bta:513067|arylsulfatase G [EC:3.1.6.-]	GO:0044421;GO:0000323//lytic vacuole	GO:0016788//hydrolase activity, acting on ester bonds	-	gi|156120583|ref|NP_001095437.1|/0/arylsulfatase G [Bos taurus]
529157	2393	186.547	88.43	-1.07693	Down	0.819676	NM_001076882.2	ZNF215	Bos taurus zinc finger protein 215 (ZNF215), mRNA	K09228|1|0.0|1053|bta:529157|KRAB domain-containing zinc finger protein;K09229|2|0.0|1050|bom:102285869|KRAB and SCAN domains-containing zinc finger protein	-	-	-	gi|219521837|ref|NP_001070350.2|/0/zinc finger protein 215 [Bos taurus]
107132413	1098	272.89	124.09	-1.13693	Down	0.85768	XR_001496302.1	LOC107132413	PREDICTED: Bos taurus uncharacterized LOC107132413 (LOC107132413), ncRNA	K09303|1|7e-17|90.5|bacu:103008393|homeobox protein HoxA/B/D3	-	-	-	gi|591300425|ref|XP_007077172.1|/7.67371e-19/PREDICTED: uncharacterized protein LOC102949669 [Panthera tigris altaica]
510319	3030.57	215.543	103.907	-1.05269	Down	0.830829	NM_001038067.1	CABYR	Bos taurus calcium binding tyrosine-(Y)-phosphorylation regulated (CABYR), mRNA	K04574|1|4e-06|56.2|gga:417020|neurofilament heavy polypeptide	GO:0044441;GO:0031981//nuclear lumen	GO:0046872//metal ion binding;GO:0019887//protein kinase regulator activity;GO:0046983//protein dimerization activity;GO:0019900//kinase binding	GO:0048870//cell motility;GO:0007154//cell communication	gi|594626035|ref|XP_007197655.1|/0/PREDICTED: proline-rich receptor-like protein kinase PERK10 isoform X1 [Balaenoptera acutorostrata scammoni]
101904902	3497	71.9567	19.88	-1.85581	Down	0.749115	XR_818770.2	LOC101904902	PREDICTED: Bos taurus uncharacterized LOC101904902 (LOC101904902), ncRNA	-	-	-	-	gi|440907647|gb|ELR57767.1|/4.01535e-11/hypothetical protein M91_04040, partial [Bos mutus]
101905198	7176	83.42	33.5467	-1.31422	Down	0.728337	XR_226962.3	LOC101905198	PREDICTED: Bos taurus uncharacterized LOC101905198 (LOC101905198), ncRNA	K17904|1|2e-48|198|chx:100861220|type II thyroxine 5'-deiodinase [EC:1.97.1.10]	-	GO:0016491//oxidoreductase activity	GO:0006575//cellular modified amino acid metabolic process	gi|440895718|gb|ELR47842.1|/6.18112e-57/Type II iodothyronine deiodinase [Bos mutus]
783730	1417	233.273	96.92	-1.26716	Down	0.857241	XM_001250514.6	LOC783730	PREDICTED: Bos taurus protein FAM127 (LOC783730), mRNA	-	-	-	-	gi|958665211|ref|XP_014695427.1|/3.53519e-65/PREDICTED: protein FAM127-like [Equus asinus]
100337457	5769	368.467	171.087	-1.10681	Down	0.872053	XM_015466561.1,XR_001498102.1,XR_001498103.1	LOC100337457	PREDICTED: Bos taurus solute carrier family 23 member 2 (LOC100337457), transcript variant X3, misc_RNA	K14611|1|0.0|656|bta:100298868|solute carrier family 23 (nucleobase transporter), member 1/2	-	-	-	gi|741952066|ref|XP_010810917.1|/0/PREDICTED: solute carrier family 23 member 2 [Bos taurus]
101907208	1548	492.983	227.25	-1.11726	Down	0.883832	XR_001499672.1,XR_803992.2,XR_803994.2	LOC101907208	PREDICTED: Bos taurus uncharacterized LOC101907208 (LOC101907208), transcript variant X1, ncRNA	-	-	-	-	gi|965814566|ref|XP_014961077.1|/2.0082e-08/PREDICTED: protein FAM47E isoform X2 [Ovis aries musimon]
617397	2265.84	164.803	76.61	-1.10514	Down	0.808951	XM_015468237.1,XM_015468238.1,XM_015468239.1,XM_015468240.1,XM_015468241.1,XR_001498760.1,XR_001498761.1	B3GNTL1	PREDICTED: Bos taurus UDP-GlcNAc:betaGal beta-1,3-N-acetylglucosaminyltransferase-like 1 (B3GNTL1), transcript variant X6, misc_RNA	K14529|1|2e-77|292|cin:100177615|ribonuclease P protein subunit RPP14 [EC:3.1.26.5]	-	-	-	gi|296476180|tpg|DAA18295.1|/1.66976e-145/TPA: UDP-GlcNAc:betaGal beta-1,3-N-acetylglucosaminyltransferase-like 1-like [Bos taurus]
404089	2695	333	90.3333	-1.88219	Down	0.899869	NM_205781.2	CLDN2	Bos taurus claudin 2 (CLDN2), mRNA	K06087|1|5e-105|384|bom:102264384|claudin	GO:0031224//intrinsic component of membrane;GO:0043296//apical junction complex	GO:0005515//protein binding	GO:0016337//single organismal cell-cell adhesion	gi|45429981|ref|NP_991350.1|/5.11457e-104/claudin-2 [Bos taurus]
515150	1699	190.567	93.1433	-1.03277	Down	0.81642	XM_593120.8	LOC515150	PREDICTED: Bos taurus apolipoprotein R (LOC515150), mRNA	K04002|1|8e-50|200|tup:102485664|complement component 4 binding protein, alpha	-	-	-	gi|296479410|tpg|DAA21525.1|/6.43925e-104/TPA: complement component 4 binding protein, alpha chain-like [Bos taurus]
516498	2397.73	79.1667	32.3333	-1.29187	Down	0.716727	NM_001046225.2	PAQR6	Bos taurus progestin and adipoQ receptor family member VI (PAQR6), mRNA	K07297|1|5e-12|75.1|cmk:103181801|adiponectin receptor	-	-	-	gi|802990143|ref|XP_004002657.2|/0/PREDICTED: progestin and adipoQ receptor family member 6 isoform X1 [Ovis aries]
516762	1885.19	109.84	42.2567	-1.37815	Down	0.782289	NM_001205833.1	AQP9	Bos taurus aquaporin 9 (AQP9), mRNA	K09877|1|7e-146|520|bta:516762|aquaporin-9	GO:0043227//membrane-bounded organelle;GO:0031224//intrinsic component of membrane	GO:0015168//glycerol transmembrane transporter activity;GO:0015205//nucleobase transmembrane transporter activity	GO:0042044//fluid transport;GO:0010038//response to metal ion;GO:0051591//response to cAMP	gi|329663379|ref|NP_001192762.1|/6.57144e-145/aquaporin-9 [Bos taurus]
513412	3529	133.56	59.9967	-1.15453	Down	0.786099	NM_001105364.1	JAM3	Bos taurus junctional adhesion molecule 3 (JAM3), mRNA	K06089|1|2e-139|499|bta:513412|junctional adhesion molecule 1;K06464|1|2e-139|499|bta:513412|integrin beta 2;K06735|1|2e-139|499|bta:513412|junctional adhesion molecule 2;K06785|1|2e-139|499|bta:513412|junctional adhesion molecule 3	GO:0043296//apical junction complex;GO:0043218//compact myelin;GO:0044421	GO:0005102//receptor binding;GO:0046983//protein dimerization activity;GO:0042802//identical protein binding	GO:0007163//establishment or maintenance of cell polarity;GO:0006955//immune response;GO:0016337//single organismal cell-cell adhesion;GO:0031589//cell-substrate adhesion;GO:0007281//germ cell development;GO:0006954//inflammatory response;GO:0008366//axon ensheathment;GO:0002244//hematopoietic progenitor cell differentiation;GO:0002688//regulation of leukocyte chemotaxis;GO:0048646//anatomical st…	gi|157427854|ref|NP_001098834.1|/1.48479e-138/junctional adhesion molecule C precursor [Bos taurus]
101905010	2020	345.337	161.733	-1.09439	Down	0.867509	XR_226838.3	LOC101905010	PREDICTED: Bos taurus uncharacterized LOC101905010 (LOC101905010), ncRNA	-	-	-	-	gi|926714981|ref|XP_013826969.1|/3.52725e-07/PREDICTED: inactive serine/threonine-protein kinase VRK3 isoform X1 [Capra hircus]
515282	5767.78	162.31	69.22	-1.22949	Down	0.820668	XM_015470379.1,XM_015470380.1,XM_015470381.1,XM_015470382.1,XM_015470383.1,XM_015470384.1,XM_015470385.1	ALG13	PREDICTED: Bos taurus putative bifunctional UDP-N-acetylglucosamine transferase and deubiquitinase ALG13 (ALG13), transcript variant X13, mRNA	K07432|1|0.0|1443|bta:515282|beta-1,4-N-acetylglucosaminyltransferase [EC:2.4.1.141]	-	-	-	gi|982973554|ref|XP_015317105.1|/0/PREDICTED: putative bifunctional UDP-N-acetylglucosamine transferase and deubiquitinase ALG13 isoform X4 [Bos taurus]
503577	1894.56	218.333	58.6667	-1.89592	Down	0.880282	NM_001037445.1	DBP	Bos taurus D site of albumin promoter (albumin D-box) binding protein (DBP), mRNA	K09056|1|5e-112|407|bta:503577|albumin D box-binding protein	-	GO:0000982//transcription factor activity, RNA polymerase II core promoter proximal region sequence-specific binding;GO:0000976//transcription regulatory region sequence-specific DNA binding	GO:0006366//transcription from RNA polymerase II promoter	gi|82697321|ref|NP_001032522.1|/4.39381e-111/D site-binding protein [Bos taurus]
100295951	3553	101.877	48.52	-1.07017	Down	0.732228	XM_005198775.3	LOC100295951	PREDICTED: Bos taurus small integral membrane protein 15 (LOC100295951), mRNA	-	-	-	-	gi|528954199|ref|XP_005208443.1|/5.12213e-38/PREDICTED: small integral membrane protein 15 [Bos taurus]
281820	711.07	348.487	174.003	-1.00199	Down	0.861132	NM_174342.2	HOXB7	Bos taurus homeobox B7 (HOXB7), mRNA	K09307|1|4e-102|372|bta:281820|homeobox protein HoxA/B7	GO:0031981//nuclear lumen	GO:0001071//nucleic acid binding transcription factor activity;GO:0003677//DNA binding	GO:0003002//regionalization;GO:0051094//positive regulation of developmental process;GO:0030097//hemopoiesis;GO:0048562//embryonic organ morphogenesis;GO:0006351//transcription, DNA-templated	gi|27805921|ref|NP_776767.1|/3.22662e-101/homeobox protein Hox-B7 [Bos taurus]
NM_001191217.2	5149	44.0767	4.13	-3.4158	Down	0.702569	-
100336606	1545.02	328.397	123.457	-1.41143	Down	0.884584	XM_015462866.1,XM_015462867.1,XM_015462868.1,XR_001496183.1,XR_001496184.1,XR_001496185.1	LOC100336606	PREDICTED: Bos taurus granulocyte-macrophage colony-stimulating factor receptor subunit alpha (LOC100336606), transcript variant X6, misc_RNA	K05066|1|0.0|658|bta:100336606|granulocyte-macrophage colony-stimulating factor receptor alpha	-	-	-	gi|982920726|ref|XP_015323216.1|/0/PREDICTED: granulocyte-macrophage colony-stimulating factor receptor subunit alpha isoform X3 [Bos taurus]
614376	1589.61	114	54.22	-1.07214	Down	0.750322	XM_010827088.2,XR_001496158.1,XR_001496159.1,XR_823057.2,XR_823058.2,XR_823059.2	LOC614376	PREDICTED: Bos taurus histone H2B (LOC614376), transcript variant X5, misc_RNA	K11252|1|6e-09|62.0|bom:102282099|histone H2B	GO:0043231//intracellular membrane-bounded organelle;GO:0000785//chromatin;GO:0043231//intracellular membrane-bounded organelle;GO:0000785//chromatin	GO:0003676//nucleic acid binding;GO:0046983//protein dimerization activity;GO:0003676//nucleic acid binding;GO:0046983//protein dimerization activity	GO:0006952//defense response;GO:0034728//nucleosome organization;GO:0006952//defense response;GO:0034728//nucleosome organization	gi|296489040|tpg|DAA31153.1|/2.58968e-54/TPA: histone cluster 1, H2bd-like [Bos taurus]
104970443	1704	103.747	39.04	-1.41004	Down	0.775634	XR_803465.2	LOC104970443	PREDICTED: Bos taurus uncharacterized LOC104970443 (LOC104970443), ncRNA	K09228|1|1e-25|120|hgl:101697471|KRAB domain-containing zinc finger protein;K14684|2|3e-25|119|ngi:103726559|solute carrier family 25 (mitochondrial phosphate transporter), member 23/24/25/41;K03875|3|2e-17|47.0|fch:102053148|F-box and leucine-rich repeat protein 1 (S-phase kinase-associated protein 2)	-	-	-	gi|641737976|ref|XP_008159680.1|/4.13839e-70/PREDICTED: LOW QUALITY PROTEIN: uncharacterized protein LOC103304610 [Eptesicus fuscus]
540806	4979	87.3333	41.6667	-1.06764	Down	0.704009	NM_001076928.1	SMAD9	Bos taurus SMAD family member 9 (SMAD9), mRNA	K16791|1|0.0|717|bta:540806|mothers against decapentaplegic homolog 9;K04676|4|2e-136|488|aqu:100639179|mothers against decapentaplegic homolog 1	GO:0043234//protein complex;GO:0044424	GO:0001071//nucleic acid binding transcription factor activity	GO:0035295//tube development;GO:0007420//brain development;GO:0006464//cellular protein modification process;GO:0001501//skeletal system development;GO:0010467//gene expression;GO:0007178//transmembrane receptor protein serine/threonine kinase signaling pathway	gi|116004081|ref|NP_001070396.1|/0/mothers against decapentaplegic homolog 9 [Bos taurus]
518436	6641.3	854.27	261	-1.71064	Down	0.915486	NM_001192488.1	TFCP2L1	Bos taurus transcription factor CP2-like 1 (TFCP2L1), mRNA	K09275|1|0.0|928|bta:518436|transcription factor CP2 and related proteins	GO:0031981//nuclear lumen	GO:0003712//transcription cofactor activity;GO:0001071//nucleic acid binding transcription factor activity;GO:0003676//nucleic acid binding	GO:0044703;GO:0032989;GO:0035272//exocrine system development;GO:0008202//steroid metabolic process;GO:0006366//transcription from RNA polymerase II promoter;GO:0040007//growth;GO:0010259//multicellular organism aging;GO:0002064//epithelial cell development	gi|300795085|ref|NP_001179417.1|/0/transcription factor CP2-like protein 1 [Bos taurus]
784700	9925.55	145	66	-1.13551	Down	0.796734	XM_001252218.4	FAM196A	PREDICTED: Bos taurus family with sequence similarity 196 member A (FAM196A), transcript variant X1, mRNA	-	-	-	-	gi|119917914|ref|XP_001252219.1|/0/PREDICTED: protein FAM196A [Bos taurus]
618607	1199	1084.33	471.667	-1.20097	Down	0.901918	NM_001076513.2	AKR1A1	Bos taurus aldo-keto reductase family 1, member A1 (aldehyde reductase) (AKR1A1), mRNA	K00002|1|0.0|665|bta:618607|alcohol dehydrogenase (NADP+) [EC:1.1.1.2]	GO:0044459;GO:0044444//cytoplasmic part	GO:0004033//aldo-keto reductase (NADP) activity	GO:0019852//L-ascorbic acid metabolic process;GO:0006081//cellular aldehyde metabolic process;GO:0006064	gi|115495641|ref|NP_001069981.1|/0/alcohol dehydrogenase [NADP(+)] [Bos taurus]
533656	3727	2214.3	771.577	-1.52097	Down	0.915951	NM_001167932.1	VDR	Bos taurus vitamin D (1,25- dihydroxyvitamin D3) receptor (VDR), mRNA	K08539|1|0.0|809|bta:533656|vitamin D3 receptor	GO:0043231//intracellular membrane-bounded organelle	GO:0046914//transition metal ion binding;GO:0004879//RNA polymerase II transcription factor activity, ligand-activated sequence-specific DNA binding;GO:0044212//transcription regulatory region DNA binding;GO:0042974//retinoic acid receptor binding	GO:0032989;GO:0032768;GO:0006366//transcription from RNA polymerase II promoter;GO:0007589//body fluid secretion;GO:0022603//regulation of anatomical structure morphogenesis;GO:0010979;GO:0008285//negative regulation of cell proliferation;GO:0001893//maternal placenta development;GO:0070838//divalent metal ion transport;GO:0030216//keratinocyte differentiation;GO:0022600//digestive system process…	gi|268840593|ref|NP_001161404.1|/0/vitamin D3 receptor [Bos taurus]
614880	5794.89	4061.33	2000.67	-1.02147	Down	0.899055	NM_001193049.1	PPM1H	Bos taurus protein phosphatase, Mg2+/Mn2+ dependent, 1H (PPM1H), mRNA	K17503|1|0.0|978|bta:614880|protein phosphatase 1H [EC:3.1.3.16]	-	GO:0016791//phosphatase activity	-	gi|300796079|ref|NP_001179978.1|/0/protein phosphatase 1H [Bos taurus]
536133	1894.22	295.997	140.997	-1.06992	Down	0.857671	NM_001038170.2	GALK2	Bos taurus galactokinase 2 (GALK2), mRNA	K18674|1|0.0|864|ecb:100070040|N-acetylgalactosamine kinase [EC:2.7.1.157]	GO:0044424	GO:0016773//phosphotransferase activity, alcohol group as acceptor	GO:0019318//hexose metabolic process	gi|664725219|ref|XP_008519737.1|/0/PREDICTED: N-acetylgalactosamine kinase isoform X3 [Equus przewalskii]
512107	3001	112.553	51.85	-1.11819	Down	0.755197	NM_001076838.1	DZANK1	Bos taurus double zinc ribbon and ankyrin repeat domains 1 (DZANK1), mRNA	K17094|1|2e-20|103|crg:105344100|annexin A6;K18441|2|3e-07|60.1|aqu:100641148|cytohesin;K10799|4|1e-06|58.2|phu:Phum_PHUM420090|tankyrase [EC:2.4.2.30]	GO:0044464	GO:0046914//transition metal ion binding	-	gi|116003897|ref|NP_001070306.1|/0/double zinc ribbon and ankyrin repeat-containing protein 1 [Bos taurus]
535379	9577.64	4043.33	1635.67	-1.30567	Down	0.91079	NM_001024693.1	ABCA1	Bos taurus ATP-binding cassette, sub-family A (ABC1), member 1 (ABCA1), mRNA	K05641|1|0.0|4352|bta:535379|ATP-binding cassette, subfamily A (ABC1), member 1	GO:0030139//endocytic vesicle;GO:0016021//integral component of membrane	GO:0000149//SNARE binding;GO:0015075//ion transmembrane transporter activity;GO:0017111//nucleoside-triphosphatase activity;GO:0032550;GO:0004888//transmembrane signaling receptor activity;GO:0034185//apolipoprotein binding;GO:0015248//sterol transporter activity;GO:0051020//GTPase binding	GO:0007033//vacuole organization;GO:0033363//secretory granule organization;GO:0032611//interleukin-1 beta production;GO:0034405//response to fluid shear stress;GO:0015914//phospholipid transport;GO:0055092//sterol homeostasis;GO:0016125//sterol metabolic process;GO:0055094//response to lipoprotein particle;GO:0046903//secretion;GO:0034377//plasma lipoprotein particle assembly;GO:0007166//cell su…	gi|67010049|ref|NP_001019864.1|/0/ATP-binding cassette sub-family A member 1 [Bos taurus]
100848024	856	130.647	62.6533	-1.06021	Down	0.77016	XR_231044.2	LOC100848024	PREDICTED: Bos taurus uncharacterized LOC100848024 (LOC100848024), ncRNA	-	-	-	-	-
282261	2434	1838.33	850.333	-1.1123	Down	0.90088	NM_174556.1	IGFBP3	Bos taurus insulin-like growth factor binding protein 3 (IGFBP3), mRNA	K10138|1|8e-150|533|bta:282261|insulin-like growth factor-binding protein 3	GO:0043231//intracellular membrane-bounded organelle;GO:0044421	GO:0072542//protein phosphatase activator activity;GO:0005520//insulin-like growth factor binding	GO:0014909//smooth muscle cell migration;GO:0006915//apoptotic process;GO:0045445//myoblast differentiation;GO:0008285//negative regulation of cell proliferation;GO:0001932//regulation of protein phosphorylation;GO:0000165//MAPK cascade;GO:0009967//positive regulation of signal transduction;GO:0006006//glucose metabolic process;GO:0016049//cell growth	gi|27807007|ref|NP_776981.1|/7.89862e-149/insulin-like growth factor-binding protein 3 precursor [Bos taurus]
533916	2204	154	54.6667	-1.4942	Down	0.834827	NM_001034597.1	ECM2	Bos taurus extracellular matrix protein 2, female organ and adipocyte specific (ECM2), mRNA	K08119|1|0.0|1250|bta:533916|extracellular matrix protein 2	GO:0005578//proteinaceous extracellular matrix	GO:0005539//glycosaminoglycan binding	GO:0043062//extracellular structure organization;GO:0010810//regulation of cell-substrate adhesion	gi|77736141|ref|NP_001029769.1|/0/extracellular matrix protein 2 precursor [Bos taurus]
100125763	1967	253.667	120.667	-1.07191	Down	0.84709	NM_001105045.1	NREP	Bos taurus neuronal regeneration related protein (NREP), mRNA	-	GO:0044424	-	GO:0007179//transforming growth factor beta receptor signaling pathway	gi|602731729|ref|XP_007451266.1|/4.35584e-38/PREDICTED: neuronal regeneration-related protein-like [Lipotes vexillifer]
100125834	1586.23	1943.67	903.667	-1.10492	Down	0.900871	NM_001105473.2	STOM	Bos taurus stomatin (STOM), mRNA	K17286|1|1e-145|519|bta:100125834|erythrocyte band 7 integral membrane protein	GO:0016021//integral component of membrane;GO:0043232	-	-	gi|157428070|ref|NP_001098943.1|/9.70488e-145/erythrocyte band 7 integral membrane protein [Bos taurus]
613682	1633	124.667	58.3333	-1.09568	Down	0.769275	NM_001303510.1	YPEL4	Bos taurus yippee-like 4 (Drosophila) (YPEL4), mRNA	K04371|1|1e-06|57.4|asn:102375250|mitogen-activated protein kinase 1/3 [EC:2.7.11.24]	GO:0031981//nuclear lumen	-	-	gi|514450311|ref|XP_003464269.2|/1.98205e-94/PREDICTED: protein yippee-like 4 [Cavia porcellus]
104973892	1796	216.37	107.377	-1.01082	Down	0.826536	XR_819843.2	LOC104973892	PREDICTED: Bos taurus uncharacterized LOC104973892 (LOC104973892), ncRNA	-	-	-	-	gi|296480847|tpg|DAA22962.1|/2.72655e-11/TPA: trophoblast Kunitz domain protein 5-like [Bos taurus]
101902854	2546	97.3333	29.6667	-1.71409	Down	0.789498	XR_228693.3	LOC101902854	PREDICTED: Bos taurus uncharacterized LOC101902854 (LOC101902854), ncRNA	-	-	-	-	-
101905202	3214	236.333	116.667	-1.01843	Down	0.835766	XM_015466134.1	SOX12	PREDICTED: Bos taurus SRY-box 12 (SOX12), mRNA	K09268|1|2e-40|170|shr:100918512|transcription factor SOX4/11/12 (SOX group C)	GO:0032991//macromolecular complex	GO:0000982//transcription factor activity, RNA polymerase II core promoter proximal region sequence-specific binding;GO:0001104//RNA polymerase II transcription cofactor activity	GO:0007417//central nervous system development;GO:0034622//cellular macromolecular complex assembly;GO:0006366//transcription from RNA polymerase II promoter	gi|965965895|ref|XP_014954973.1|/4.64965e-99/PREDICTED: LOW QUALITY PROTEIN: transcription factor SOX-12 isoform X1 [Ovis aries]
615990	5768.51	384.333	186	-1.04706	Down	0.869844	XM_005195536.3,XM_010823936.2,XM_015467893.1,XR_819214.2	ZNF446	PREDICTED: Bos taurus zinc finger protein 446 (ZNF446), transcript variant X2, misc_RNA	K09230|1|0.0|734|bta:615990|SCAN domain-containing zinc finger protein;K09229|2|2e-157|560|lve:103080133|KRAB and SCAN domains-containing zinc finger protein	-	-	-	gi|528920522|ref|XP_005195593.1|/0/PREDICTED: zinc finger protein 446 isoform X1 [Bos taurus]
524357	4482	3798.33	1867	-1.02464	Down	0.898966	XM_015467174.1	KREMEN1	PREDICTED: Bos taurus kringle containing transmembrane protein 1 (KREMEN1), mRNA	K01343|1|2e-16|91.7|mgp:100542402|tissue plasminogen activator [EC:3.4.21.68];K01315|3|2e-16|91.3|bfo:BRAFLDRAFT_209183|plasminogen [EC:3.4.21.7];K05719|3|2e-16|91.3|bfo:BRAFLDRAFT_209183|integrin beta 1;K06464|3|2e-16|91.3|bfo:BRAFLDRAFT_209183|integrin beta 2;K06493|3|2e-16|91.3|bfo:BRAFLDRAFT_209183|integrin beta 3	-	-	-	gi|982950905|ref|XP_015331060.1|/0/PREDICTED: kremen protein 1 [Bos taurus]
404546	2390.42	310.667	152.333	-1.02814	Down	0.857036	NM_206969.1	HSD11B1L	Bos taurus hydroxysteroid (11-beta) dehydrogenase 1-like (HSD11B1L), mRNA	K15680|1|1e-62|243|dre:100333777|corticosteroid 11-beta-dehydrogenase isozyme 1 [EC:1.1.1.146]	-	GO:0036094//small molecule binding;GO:0003824//catalytic activity	-	gi|594087475|ref|XP_006067211.1|/3.61537e-154/PREDICTED: hydroxysteroid 11-beta-dehydrogenase 1-like protein isoform X3 [Bubalus bubalis]
530282	7310.12	118.65	56.1667	-1.07893	Down	0.758417	XM_015468275.1,XM_015468276.1,XM_608750.7	QRICH2	PREDICTED: Bos taurus glutamine rich 2 (QRICH2), transcript variant X2, mRNA	K11647|1|8e-32|143|nvi:100123518|SWI/SNF-related matrix-associated actin-dependent regulator of chromatin subfamily A member 2/4 [EC:3.6.4.-]	-	-	-	gi|982958890|ref|XP_015314490.1|/0/PREDICTED: glutamine-rich protein 2 isoform X3 [Bos taurus]
540340	7282	121.3	50.9233	-1.25218	Down	0.783952	NM_001083751.1	SYNPO2	Bos taurus synaptopodin 2 (SYNPO2), mRNA	K18625|1|3e-08|64.3|xma:102238312|protein Shroom;K06086|2|4e-08|63.9|crg:105332198|sorbin and SH3 domain containing 1	GO:0005856//cytoskeleton	-	-	gi|139948281|ref|NP_001077220.1|/0/synaptopodin-2 [Bos taurus]
107131543	3811	81.9133	35.96	-1.18771	Down	0.709545	XR_001498773.1	LOC107131543	PREDICTED: Bos taurus uncharacterized LOC107131543 (LOC107131543), ncRNA	-	-	-	-	gi|965787132|ref|XP_014952408.1|/6.86333e-66/PREDICTED: LOW QUALITY PROTEIN: uncharacterized protein C17orf99 homolog [Ovis aries musimon]
613425	1711.37	94.3333	47	-1.00511	Down	0.709	NM_001191369.1	UROS	Bos taurus uroporphyrinogen III synthase (UROS), mRNA	K01719|1|3e-139|497|bom:102269386|uroporphyrinogen-III synthase [EC:4.2.1.75]	GO:0043231//intracellular membrane-bounded organelle	GO:0016836//hydro-lyase activity	GO:0006779//porphyrin-containing compound biosynthetic process	gi|942076159|ref|XP_005902919.2|/3.18215e-167/PREDICTED: uroporphyrinogen-III synthase [Bos mutus]
522828	3034	876.957	417.22	-1.0717	Down	0.893439	NM_001102070.1	GPC5	Bos taurus glypican 5 (GPC5), mRNA	K08111|1|0.0|1171|bta:522828|glypican 5	GO:0031224//intrinsic component of membrane;GO:0031012//extracellular matrix	GO:0043168//anion binding	-	gi|156120787|ref|NP_001095540.1|/0/glypican-5 precursor [Bos taurus]
539318	2130	667.09	294.81	-1.1781	Down	0.894825	XM_015465822.1	OXGR1	PREDICTED: Bos taurus oxoglutarate (alpha-ketoglutarate) receptor 1 (OXGR1), transcript variant X2, mRNA	K08419|1|0.0|648|bta:539318|oxoglutarate (alpha-ketoglutarate) receptor 1	-	-	-	gi|296481643|tpg|DAA23758.1|/0/TPA: purinergic receptor P2Y, G-protein coupled 1-like [Bos taurus]
614509	3344.56	318	151.333	-1.0713	Down	0.861579	NM_001076331.1	MXI1	Bos taurus MAX interactor 1, dimerization protein (MXI1), mRNA	K09114|1|4e-114|415|bta:614509|MAX dimerization protein	-	-	-	gi|958781816|ref|XP_014721200.1|/3.61417e-113/PREDICTED: max-interacting protein 1 [Equus asinus]
505010	3172.91	467	224	-1.05992	Down	0.878502	XM_015468597.1	CLMN	PREDICTED: Bos taurus calmin (calponin-like, transmembrane) (CLMN), transcript variant X2, mRNA	K19326|1|2e-57|226|dre:567576|nesprin-1	-	-	-	gi|983004041|ref|XP_015324083.1|/0/PREDICTED: LOW QUALITY PROTEIN: calmin isoform X2 [Bos taurus]
408003	1197	274.667	118.667	-1.21077	Down	0.863788	NM_001001171.1	ATG4A	Bos taurus autophagy related 4A, cysteine peptidase (ATG4A), mRNA	K08342|1|0.0|803|bta:408003|cysteine protease ATG4 [EC:3.4.22.-]	GO:0044424	GO:0070011//peptidase activity, acting on L-amino acid peptides	GO:0044248;GO:0019538//protein metabolic process;GO:0045184//establishment of protein localization	gi|47564112|ref|NP_001001171.1|/0/cysteine protease ATG4A [Bos taurus]
100139443	8703	90	27.6667	-1.70178	Down	0.776922	XM_005198149.3	ZBED6CL	PREDICTED: Bos taurus ZBED6 C-terminal like (ZBED6CL), transcript variant X2, mRNA	K09228|1|5e-14|84.3|lcm:102347080|KRAB domain-containing zinc finger protein	-	-	-	gi|742139767|ref|XP_010842182.1|/5.83021e-170/PREDICTED: LOW QUALITY PROTEIN: ZBED6 C-terminal-like protein [Bison bison bison]
538889	1817.19	88.1333	37.66	-1.22665	Down	0.729509	NM_001164023.1	ZBTB25	Bos taurus zinc finger and BTB domain containing 25 (ZBTB25), mRNA	K10504|1|0.0|840|bta:538889|zinc finger and BTB domain-containing protein 25	GO:0043231//intracellular membrane-bounded organelle	GO:0046914//transition metal ion binding;GO:0003676//nucleic acid binding	GO:0043170	gi|255683525|ref|NP_001157495.1|/0/zinc finger and BTB domain-containing protein 25 [Bos taurus]
507313	1320.37	364.33	179.607	-1.0204	Down	0.864638	NM_001034291.2,NM_001244324.1	MPST	Bos taurus mercaptopyruvate sulfurtransferase (MPST), transcript variant 2, mRNA	K01011|1|3e-180|633|bta:507313|thiosulfate/3-mercaptopyruvate sulfurtransferase [EC:2.8.1.1 2.8.1.2]	GO:0019866//organelle inner membrane;GO:0019866//organelle inner membrane	GO:0016783//sulfurtransferase activity;GO:0016783//sulfurtransferase activity	-	gi|346716218|ref|NP_001029463.2|/3.23759e-179/3-mercaptopyruvate sulfurtransferase isoform 1 [Bos taurus]
104972443	5098	208.637	77.5933	-1.42699	Down	0.859084	-
100296627	1809.39	201.653	94.53	-1.09303	Down	0.828879	XM_015462985.1,XM_015462986.1,XM_015462987.1,XM_015462988.1,XM_015462989.1,XM_015462990.1,XM_015462991.1,XM_015462992.1,XM_015462993.1,XR_001496246.1	LOC100296627	PREDICTED: Bos taurus multidrug resistance protein 1 (LOC100296627), transcript variant X3, misc_RNA	K05658|1|0.0|677|myb:102245646|ATP-binding cassette, subfamily B (MDR/TAP), member 1 [EC:3.6.3.44]	GO:0031224//intrinsic component of membrane;GO:0031224//intrinsic component of membrane;GO:0031224//intrinsic component of membrane;GO:0031224//intrinsic component of membrane;GO:0031224//intrinsic component of membrane;GO:0031224//intrinsic component of membrane;GO:0031224//intrinsic component of membrane;GO:0031224//intrinsic component of membrane	GO:0017111//nucleoside-triphosphatase activity;GO:0032550;GO:0015405;GO:0017111//nucleoside-triphosphatase activity;GO:0032550;GO:0015405;GO:0017111//nucleoside-triphosphatase activity;GO:0097159//organic cyclic compound binding;GO:1901363//heterocyclic compound binding;GO:0036094//small molecule binding;GO:0017111//nucleoside-triphosphatase activity;GO:0032550;GO:0015405;GO:0017111//nucleoside-t…	GO:0009154//purine ribonucleotide catabolic process;GO:0044763;GO:0051234//establishment of localization;GO:0009154//purine ribonucleotide catabolic process;GO:0044763;GO:0051234//establishment of localization;GO:0009987//cellular process;GO:0051234//establishment of localization;GO:0009154//purine ribonucleotide catabolic process;GO:0044763;GO:0051234//establishment of localization;GO:0009154//p…	gi|982921227|ref|XP_015324205.1|/0/PREDICTED: multidrug resistance protein 1 isoform X1 [Bos taurus]
101904916	6036.02	573.633	190.527	-1.59014	Down	0.908644	XR_001497584.1,XR_815152.2	LOC101904916	PREDICTED: Bos taurus uncharacterized LOC101904916 (LOC101904916), transcript variant X2, ncRNA	K18586|1|2e-07|62.0|chx:102174129|ubiquinone biosynthesis protein COQ4;K10838|2|6e-07|60.5|oas:101109650|xeroderma pigmentosum group C-complementing protein;K04358|3|4e-06|52.0|oas:780460|fibroblast growth factor;K04362|3|4e-06|52.0|oas:780460|fibroblast growth factor receptor 1 [EC:2.7.10.1];K05093|3|4e-06|52.0|oas:780460|fibroblast growth factor receptor 2 [EC:2.7.10.1];K05094|3|4e-06|52.0|oas:…	-	-	-	gi|803293224|ref|XP_012006273.1|/3.47926e-08/PREDICTED: uncharacterized protein LOC105616290 [Ovis aries musimon]
100848673	2808	736.273	273	-1.43134	Down	0.90698	XR_814172.2	LOC100848673	PREDICTED: Bos taurus uncharacterized LOC100848673 (LOC100848673), ncRNA	-	GO:0005815//microtubule organizing center;GO:0005930//axoneme;GO:0044425	-	GO:0043583//ear development	gi|926704436|ref|XP_013823209.1|/7.43511e-21/PREDICTED: cystin-1 [Capra hircus]
101906754	4189.64	166.31	81.44	-1.03007	Down	0.80015	XR_820079.2,XR_820080.2,XR_820085.2,XR_820090.2,XR_820098.2,XR_820099.2	LOC101906754	PREDICTED: Bos taurus uncharacterized LOC101906754 (LOC101906754), transcript variant X5, ncRNA	-	-	-	-	gi|803127943|ref|XP_012042707.1|/3.81162e-07/PREDICTED: chloride transport protein 6 isoform X1 [Ovis aries]
525364	2722	504.647	185.657	-1.44264	Down	0.899968	NM_001076877.1	CSDC2	Bos taurus cold shock domain containing C2, RNA binding (CSDC2), mRNA	K17497|1|2e-33|147|chx:102188203|phosphomannomutase [EC:5.4.2.8];K15441|4|1e-20|104|tsp:Tsp_04322|tRNA-specific adenosine deaminase 2 [EC:3.5.4.-];K00503|5|5e-07|59.3|pxy:105395691|dopamine beta-monooxygenase [EC:1.14.17.1]	-	GO:0003676//nucleic acid binding	GO:0006351//transcription, DNA-templated	gi|528951599|ref|XP_005207457.1|/8.83235e-94/PREDICTED: cold shock domain-containing protein C2 isoform X1 [Bos taurus]
614323	4308.73	3853.36	1711	-1.17128	Down	0.905951	XM_005193642.3,XM_015465072.1,XM_015465073.1,XM_865785.7	CA12	PREDICTED: Bos taurus carbonic anhydrase XII (CA12), transcript variant X3, mRNA	K01672|1|0.0|654|chx:102171159|carbonic anhydrase [EC:4.2.1.1]	-	-	-	gi|296483271|tpg|DAA25386.1|/0/TPA: carbonic anhydrase XII-like [Bos taurus]
107131727	1672	323.307	152.567	-1.08346	Down	0.863404	XR_001499269.1	LOC107131727	PREDICTED: Bos taurus uncharacterized LOC107131727 (LOC107131727), ncRNA	-	-	-	-	-
515491	6101.47	7969	3631.67	-1.13377	Down	0.90435	NM_001192415.1	TMEM2	Bos taurus transmembrane protein 2 (TMEM2), mRNA	K19031|1|0.0|925|bfo:BRAFLDRAFT_193929|cell migration-inducing and hyaluronan-binding protein [EC:3.2.1.35]	-	-	-	gi|440912607|gb|ELR62162.1|/0/Transmembrane protein 2, partial [Bos mutus]
519045	8428.88	4636.47	2306.14	-1.00755	Down	0.898894	XM_010800493.2,XM_015470468.1,XM_015470469.1,XM_015470470.1	SHROOM4	PREDICTED: Bos taurus shroom family member 4 (SHROOM4), transcript variant X4, mRNA	K18625|1|0.0|2860|bta:519045|protein Shroom	-	-	-	gi|741982990|ref|XP_010820252.1|/0/PREDICTED: protein Shroom4 isoform X2 [Bos taurus]
520336	4501.35	148.13	72.23	-1.03619	Down	0.785294	XM_010799321.2,XM_598575.6	LOC520336	PREDICTED: Bos taurus N-acetyllactosaminide beta-1,6-N-acetylglucosaminyl-transferase, isoform C (LOC520336), transcript variant X1, mRNA	K00742|1|1e-161|573|bta:520336|N-acetyllactosaminide beta-1,6-N-acetylglucosaminyltransferase [EC:2.4.1.150]	-	-	-	gi|741900760|ref|XP_010797623.1|/0/PREDICTED: N-acetyllactosaminide beta-1,6-N-acetylglucosaminyl-transferase, isoform C isoform X2 [Bos taurus]
517515	2712.85	566.777	244.73	-1.21159	Down	0.892464	NM_001015619.1	CCDC51	Bos taurus coiled-coil domain containing 51 (CCDC51), mRNA	-	GO:0031224//intrinsic component of membrane;GO:0043231//intracellular membrane-bounded organelle	-	-	gi|62751889|ref|NP_001015619.1|/0/coiled-coil domain-containing protein 51 [Bos taurus]
511581	2358.88	81	25	-1.69599	Down	0.759883	NM_001034407.1	C1R	Bos taurus complement component 1, r subcomponent (C1R), mRNA	K01330|1|0.0|660|lve:103085319|complement component 1, r subcomponent [EC:3.4.21.41]	-	GO:0046872//metal ion binding;GO:0004175//endopeptidase activity	GO:0002252	gi|602718528|ref|XP_007469444.1|/0/PREDICTED: complement C1r subcomponent [Lipotes vexillifer]
533374	1312	93.6667	44.6667	-1.06834	Down	0.71823	NM_001037610.2	GGCT	Bos taurus gamma-glutamylcyclotransferase (GGCT), mRNA	K00682|1|1e-106|389|bom:102265622|gamma-glutamylcyclotransferase [EC:2.3.2.4]	GO:0044444//cytoplasmic part	GO:0016755//transferase activity, transferring amino-acyl groups;GO:0042802//identical protein binding	GO:0006749//glutathione metabolic process;GO:0008637//apoptotic mitochondrial changes	gi|83035087|ref|NP_001032699.1|/1.07829e-105/gamma-glutamylcyclotransferase [Bos taurus]
282123	3113	1351.67	539	-1.32638	Down	0.909449	NM_174489.2	VLDLR	Bos taurus very low density lipoprotein receptor (VLDLR), mRNA	K06233|1|0.0|970|cmk:103178095|low density lipoprotein-related protein 2	GO:0031224//intrinsic component of membrane;GO:0044421	GO:0005515//protein binding;GO:0008565//protein transporter activity;GO:0030228//lipoprotein particle receptor activity;GO:0046872//metal ion binding;GO:0071813//lipoprotein particle binding;GO:0004888//transmembrane signaling receptor activity	GO:0001934//positive regulation of protein phosphorylation;GO:0006366//transcription from RNA polymerase II promoter;GO:0034381//plasma lipoprotein particle clearance;GO:0015031//protein transport;GO:0021510//spinal cord development;GO:0010976//positive regulation of neuron projection development	gi|27806193|ref|NP_776914.1|/0/very low-density lipoprotein receptor precursor [Bos taurus]
104971508	1673	90.3133	44.3733	-1.02525	Down	0.702569	XM_015462597.1	LOC104971508	PREDICTED: Bos taurus filaggrin-like (LOC104971508), mRNA	K10384|1|1e-88|329|bom:102285335|filaggrin	-	-	-	gi|741920156|ref|XP_010801390.1|/0/PREDICTED: filaggrin-like [Bos taurus]
104969159	7681	127.2	53.3633	-1.25318	Down	0.790374	XR_801385.2	LOC104969159	PREDICTED: Bos taurus uncharacterized LOC104969159 (LOC104969159), ncRNA	K06678|1|4e-06|53.1|oas:101121775|condensin complex subunit 3	-	-	-	gi|803242434|ref|XP_011981301.1|/7.42713e-08/PREDICTED: AP-3 complex subunit mu-2 isoform X2 [Ovis aries musimon]
514769	3676.86	94.14	43.7767	-1.10465	Down	0.723552	NM_001102010.1	ZNF674	Bos taurus zinc finger protein 674 (ZNF674), mRNA	K09228|1|0.0|1230|bta:514769|KRAB domain-containing zinc finger protein	GO:0044464	GO:0046914//transition metal ion binding;GO:0097159//organic cyclic compound binding	GO:0006351//transcription, DNA-templated	gi|156120667|ref|NP_001095480.1|/0/zinc finger protein 674 [Bos taurus]
617978	1105	66.3333	19	-1.80373	Down	0.731047	XM_870311.4	C15H11orf42	PREDICTED: Bos taurus chromosome 15 open reading frame, human C11orf42 (C15H11orf42), mRNA	-	-	-	-	gi|296480035|tpg|DAA22150.1|/1.50302e-163/TPA: Chromosome 11 open reading frame 42-like [Bos taurus]
508197	3857	298.333	130.333	-1.19472	Down	0.867518	XM_005193764.3,XM_005193767.3,XM_584939.8	ANGEL1	PREDICTED: Bos taurus angel homolog 1 (Drosophila) (ANGEL1), transcript variant X2, mRNA	K18729|1|0.0|1195|bta:508197|protein angel	-	-	-	gi|528911001|ref|XP_005193821.1|/0/PREDICTED: protein angel homolog 1 isoform X1 [Bos taurus]
101904248	960.44	84.3333	34	-1.31057	Down	0.731378	XR_001498565.1,XR_001498566.1	LOC101904248	PREDICTED: Bos taurus uncharacterized LOC101904248 (LOC101904248), transcript variant X2, ncRNA	-	-	-	-	-
504417	1695.13	662	162.667	-2.02491	Down	0.916926	-
512804	3647.73	310.12	125.397	-1.30633	Down	0.876105	NM_001105255.1	ERMARD	Bos taurus ER membrane-associated RNA degradation (ERMARD), mRNA	-	-	-	-	gi|157426909|ref|NP_001098725.1|/0/endoplasmic reticulum membrane-associated RNA degradation protein [Bos taurus]
101906996	350	80.3333	36.3333	-1.14471	Down	0.702113	-
789593	1902	73.6667	27	-1.44805	Down	0.721343	NM_001099731.1	ZNF784	Bos taurus zinc finger protein 784 (ZNF784), mRNA	K09228|1|1e-40|170|lcm:102357282|KRAB domain-containing zinc finger protein	GO:0044464	GO:0097159//organic cyclic compound binding;GO:0046914//transition metal ion binding	-	gi|153791272|ref|NP_001093201.1|/8.44914e-132/zinc finger protein 784 [Bos taurus]
101903073	1713	143.153	69.1167	-1.05046	Down	0.783693	XR_819565.2	LOC101903073	PREDICTED: Bos taurus uncharacterized LOC101903073 (LOC101903073), ncRNA	K00826|1|2e-09|66.6|chx:102186149|branched-chain amino acid aminotransferase [EC:2.6.1.42];K08474|2|7e-09|64.7|bom:102286375|taste receptor type 2;K14351|3|2e-07|60.1|oas:101110780|arylacetamide deacetylase-like 3/4 [EC:3.1.1.-];K04825|4|2e-06|56.6|oas:100170325|amiloride-sensitive sodium channel subunit beta	-	-	-	gi|983004231|ref|XP_015324130.1|/4.95758e-11/PREDICTED: Ig heavy chain V region PJ14 isoform X3 [Bos taurus]
101905499	2768.83	111.683	53.84	-1.05266	Down	0.743685	XR_001497515.1,XR_001497516.1,XR_001497517.1,XR_001497518.1,XR_001497519.1,XR_001497520.1,XR_001497521.1,XR_001497522.1,XR_001497523.1,XR_001497524.1,XR_001497525.1,XR_813663.2,XR_813669.2,XR_813670.2	LOC101905499	PREDICTED: Bos taurus uncharacterized LOC101905499 (LOC101905499), transcript variant X8, ncRNA	K10838|1|3e-09|66.6|oas:101109650|xeroderma pigmentosum group C-complementing protein;K04358|2|2e-08|61.6|oas:780460|fibroblast growth factor;K04362|2|2e-08|61.6|oas:780460|fibroblast growth factor receptor 1 [EC:2.7.10.1];K05093|2|2e-08|61.6|oas:780460|fibroblast growth factor receptor 2 [EC:2.7.10.1];K05094|2|2e-08|61.6|oas:780460|fibroblast growth factor receptor 3 [EC:2.7.10.1];K05095|2|2e-08…	-	-	-	gi|440897362|gb|ELR49073.1|/1.05144e-13/hypothetical protein M91_10594, partial [Bos mutus]
530330	3875.43	165.997	69.1933	-1.26245	Down	0.825284	XM_005192410.3,XM_005192411.3,XM_005192412.3,XM_010822968.2,XM_015465052.1,XM_608799.6,XR_001497324.1,XR_818266.2,XR_818268.2	GANC	PREDICTED: Bos taurus glucosidase, alpha; neutral C (GANC), transcript variant X7, misc_RNA	K12317|1|0.0|971|bta:530330|neutral alpha-glucosidase C [EC:3.2.1.20]	-	-	-	gi|296483303|tpg|DAA25418.1|/0/TPA: glucosidase, alpha; neutral C [Bos taurus]
101909003	5366	113.173	42.8033	-1.40274	Down	0.78863	XR_001500147.1	LOC101909003	PREDICTED: Bos taurus uncharacterized LOC101909003 (LOC101909003), ncRNA	-	-	-	-	gi|982972639|ref|XP_015316905.1|/1.92079e-31/PREDICTED: uncharacterized protein LOC787709 isoform X2 [Bos taurus]
539058	3131.82	196	87.6667	-1.16075	Down	0.832439	XM_005199034.3,XM_005199035.3,XM_005199036.3,XM_010798406.2,XM_010798407.2,XM_015464237.1	ZNF672	PREDICTED: Bos taurus zinc finger protein 672 (ZNF672), transcript variant X4, mRNA	K09228|1|5e-101|372|cmy:102945144|KRAB domain-containing zinc finger protein	-	-	-	gi|296485446|tpg|DAA27561.1|/0/TPA: zinc finger protein 672-like [Bos taurus]
510775	2376	141.503	57.37	-1.30247	Down	0.810722	NM_001098382.1	OR12D2	Bos taurus olfactory receptor, family 12, subfamily D, member 2 (OR12D2), mRNA	K04257|1|4e-168|594|bta:510775|olfactory receptor	GO:0031224//intrinsic component of membrane	GO:0004888//transmembrane signaling receptor activity	-	gi|148356274|ref|NP_001091852.1|/3.65628e-167/olfactory receptor, family 12, subfamily D, member 2 [Bos taurus]
524427	4964.99	183.553	68.2167	-1.428	Down	0.848386	NM_001206179.1	FERMT1	Bos taurus fermitin family member 1 (FERMT1), mRNA	K17082|1|0.0|1338|bom:102269423|kindlin 1	GO:0005924//cell-substrate adherens junction;GO:0005884//actin filament;GO:0044444//cytoplasmic part	GO:0008289//lipid binding	GO:0016477//cell migration;GO:0008283//cell proliferation;GO:0030010//establishment of cell polarity;GO:0022610	gi|329664026|ref|NP_001193108.1|/0/fermitin family homolog 1 [Bos taurus]
513787	3412	134.333	61.6667	-1.12325	Down	0.782986	NM_001033625.2	SLC27A1	Bos taurus solute carrier family 27 (fatty acid transporter), member 1 (SLC27A1), mRNA	K08745|1|0.0|1229|bta:513787|solute carrier family 27 (fatty acid transporter), member 1/4 [EC:6.2.1.-]	GO:0043231//intracellular membrane-bounded organelle;GO:0031224//intrinsic component of membrane	GO:0015645//fatty acid ligase activity;GO:0005319//lipid transporter activity;GO:0042802//identical protein binding;GO:0036094//small molecule binding	GO:0006655//phosphatidylglycerol biosynthetic process;GO:0006658//phosphatidylserine metabolic process;GO:0019221//cytokine-mediated signaling pathway;GO:0046165;GO:0043434//response to peptide hormone;GO:0046337//phosphatidylethanolamine metabolic process;GO:0045860//positive regulation of protein kinase activity;GO:0032787//monocarboxylic acid metabolic process;GO:0006950//response to stress;GO…	gi|136255738|ref|NP_001028797.2|/0/long-chain fatty acid transport protein 1 precursor [Bos taurus]
512171	4259	275	129.667	-1.08462	Down	0.853574	NM_001101080.1	ADAMTS1	Bos taurus ADAM metallopeptidase with thrombospondin type 1 motif, 1 (ADAMTS1), mRNA	K08617|1|0.0|1905|bta:512171|a disintegrin and metalloproteinase with thrombospondin motifs 1 [EC:3.4.24.-]	GO:0031982//vesicle;GO:0005578//proteinaceous extracellular matrix	GO:0004175//endopeptidase activity;GO:0046914//transition metal ion binding;GO:0005539//glycosaminoglycan binding	GO:0008585//female gonad development;GO:0003206//cardiac chamber morphogenesis;GO:0019538//protein metabolic process	gi|155371891|ref|NP_001094550.1|/0/A disintegrin and metalloproteinase with thrombospondin motifs 1 [Bos taurus]
100498842	70	280.377	85.2533	-1.71754	Down	0.889458	-
535605	1530	269.943	92.8333	-1.53994	Down	0.880478	NM_001046410.1	TUBA1D	Bos taurus tubulin, alpha 3d (TUBA1D), mRNA	K07374|1|0.0|859|oas:101116286|tubulin alpha	GO:0005874//microtubule;GO:0044444//cytoplasmic part	GO:0005198//structural molecule activity;GO:0032550;GO:0017111//nucleoside-triphosphatase activity;GO:0046983//protein dimerization activity	GO:0007010//cytoskeleton organization;GO:0006458//'de novo' protein folding;GO:0044772//mitotic cell cycle phase transition;GO:0044765//single-organism transport;GO:0043623//cellular protein complex assembly;GO:0009154//purine ribonucleotide catabolic process	gi|114051854|ref|NP_001039875.1|/0/tubulin alpha-1D chain [Bos taurus]
539415	4192.65	51	10.3333	-2.30319	Down	0.705601	NM_001205665.1	COL8A2	Bos taurus collagen, type VIII, alpha 2 (COL8A2), mRNA	K19479|1|5e-65|185|ecb:100066959|collagen, type X, alpha	GO:0005578//proteinaceous extracellular matrix	-	GO:0044763	gi|803223333|ref|XP_011971953.1|/2.44781e-117/PREDICTED: collagen alpha-2(VIII) chain [Ovis aries musimon]
515914	10031	5397.67	2674.67	-1.01298	Down	0.899055	XM_594021.7	SESN3	PREDICTED: Bos taurus sestrin 3 (SESN3), mRNA	K10141|1|0.0|886|lve:103079377|sestrin	GO:0043231//intracellular membrane-bounded organelle	-	GO:0022402//cell cycle process	gi|440894011|gb|ELR46585.1|/0/Sestrin-3, partial [Bos mutus]
613800	8993	1447.28	686.017	-1.07703	Down	0.898251	-
540588	7839	312.333	110.333	-1.50122	Down	0.886614	XM_003583287.4,XM_015467027.1	MAML3	PREDICTED: Bos taurus mastermind like transcriptional coactivator 3 (MAML3), transcript variant X2, mRNA	K06061|1|0.0|1681|bta:540588|mastermind	-	-	-	gi|982949819|ref|XP_015330876.1|/0/PREDICTED: mastermind-like protein 3 isoform X2 [Bos taurus]
537938	1785	2027.11	1008.2	-1.00764	Down	0.896945	NM_001031771.2	CPPED1	Bos taurus calcineurin-like phosphoesterase domain containing 1 (CPPED1), mRNA	K08111|1|1e-26|124|bom:102284894|glypican 5;K18914|2|4e-24|115|tsp:Tsp_06076|adrenodoxin-NADP+ reductase [EC:1.18.1.6];K12852|4|3e-14|82.8|pxy:105395227|116 kDa U5 small nuclear ribonucleoprotein component;K01408|5|6e-11|71.6|pxy:105398789|insulysin [EC:3.4.24.56]	-	GO:0003824//catalytic activity	-	gi|157279727|ref|NP_001026941.2|/2.0261e-180/serine/threonine-protein phosphatase CPPED1 [Bos taurus]
535328	653.77	82.3333	19	-2.11548	Down	0.782968	NM_001101163.1	CCL28	Bos taurus chemokine (C-C motif) ligand 28 (CCL28), mRNA	K05513|1|2e-67|255|bta:535328|C-C motif chemokine 28	GO:0044421	GO:0005125//cytokine activity	GO:0051480//regulation of cytosolic calcium ion concentration;GO:0002376//immune system process	gi|742088197|ref|XP_010831097.1|/2.65733e-72/PREDICTED: C-C motif chemokine 28 isoform X1 [Bison bison bison]
100299449	5614	446	220.333	-1.01736	Down	0.873913	NM_001242341.1	CNR1	Bos taurus cannabinoid receptor 1 (brain) (CNR1), mRNA	K04277|1|0.0|919|oas:101111639|cannabinoid receptor 1	-	-	-	gi|334278876|ref|NP_001229270.1|/0/cannabinoid receptor 1 [Bos taurus]
507171	3318	259.253	118.87	-1.12498	Down	0.852966	NM_001192138.1	CYB5D1	Bos taurus cytochrome b5 domain containing 1 (CYB5D1), mRNA	K11642|1|2e-108|393|mcf:101865242|chromodomain-helicase-DNA-binding protein 3 [EC:3.6.4.12];K11448|2|1e-75|284|cmy:102947171|lysine-specific demethylase 6B [EC:1.14.11.-]	-	-	-	gi|300798396|ref|NP_001179067.1|/6.81714e-140/cytochrome b5 domain-containing protein 1 [Bos taurus]
514257	2403	169.8	83.8067	-1.0187	Down	0.801215	NM_001075657.1	LOC514257	Bos taurus uncharacterized LOC514257 (LOC514257), mRNA	K14611|1|0.0|731|bta:100298868|solute carrier family 23 (nucleobase transporter), member 1/2	-	-	-	gi|115497068|ref|NP_001069125.1|/0/uncharacterized protein LOC514257 [Bos taurus]
100498823	70	280.377	85.2533	-1.71754	Down	0.889458	-
613597	3195.49	117.333	34	-1.78701	Down	0.820051	NM_001206393.1	FBXO40	Bos taurus F-box protein 40 (FBXO40), mRNA	K10315|1|0.0|1389|bta:613597|F-box protein 40	-	-	-	gi|329755314|ref|NP_001193322.1|/0/F-box only protein 40 [Bos taurus]
100126047	1490.01	88.9633	39.3667	-1.17624	Down	0.72374	NM_001105650.2	NUDT6	Bos taurus nudix (nucleoside diphosphate linked moiety X)-type motif 6 (NUDT6), mRNA	K14575|1|7e-10|68.2|gga:422665|AAA family ATPase	-	GO:0003824//catalytic activity	-	gi|157785579|ref|NP_001099120.1|/5.33327e-149/nucleoside diphosphate-linked moiety X motif 6 [Bos taurus]
107132929	542	162.427	74.8433	-1.11784	Down	0.808307	XR_001497487.1	LOC107132929	PREDICTED: Bos taurus uncharacterized LOC107132929 (LOC107132929), ncRNA	K08474|1|6e-26|118|bom:102286375|taste receptor type 2;K17086|2|4e-25|103|bta:509946|transmembrane 9 superfamily member 2/4;K10838|4|2e-07|57.4|oas:101109650|xeroderma pigmentosum group C-complementing protein;K14351|5|2e-07|57.4|oas:101110780|arylacetamide deacetylase-like 3/4 [EC:3.1.1.-]	GO:0031224//intrinsic component of membrane	GO:0004888//transmembrane signaling receptor activity	GO:0007606//sensory perception of chemical stimulus	gi|114050967|ref|NP_001040099.1|/4.6412e-25/bitter taste receptor Bota-T2R65A [Bos taurus]
614679	3056.74	128.667	43.3333	-1.57009	Down	0.818727	NM_001193043.1	HEXIM2	Bos taurus hexamethylene bis-acetamide inducible 2 (HEXIM2), mRNA	K15189|1|8e-140|499|bta:614679|protein HEXIM1/2	GO:0043231//intracellular membrane-bounded organelle	GO:0003723//RNA binding;GO:0016538//cyclin-dependent protein serine/threonine kinase regulator activity	GO:0000079//regulation of cyclin-dependent protein serine/threonine kinase activity;GO:0006366//transcription from RNA polymerase II promoter	gi|300795957|ref|NP_001179972.1|/6.99164e-139/protein HEXIM2 [Bos taurus]
512913	662.52	340.333	159.333	-1.0949	Down	0.867008	NM_001075588.1	IFI6	Bos taurus interferon, alpha-inducible protein 6 (IFI6), mRNA	-	-	-	GO:0050789;GO:0006915//apoptotic process	gi|115496900|ref|NP_001069056.1|/3.07938e-28/interferon alpha-inducible protein 6 precursor [Bos taurus]
107132603	3149.17	198.517	84.5167	-1.23195	Down	0.841303	XR_001496681.1,XR_001496682.1,XR_001496683.1,XR_001496684.1,XR_001496685.1	LOC107132603	PREDICTED: Bos taurus uncharacterized LOC107132603 (LOC107132603), transcript variant X5, ncRNA	-	-	-	-	gi|859779424|ref|XP_012909530.1|/7.33885e-07/PREDICTED: uncharacterized protein LOC106005423 [Mustela putorius furo]
514006	2503.76	114	42.3333	-1.42917	Down	0.7921	NM_001014923.1	NFE2	Bos taurus nuclear factor, erythroid 2 (NFE2), mRNA	K09039|1|6e-134|479|bta:514006|nuclear factor erythroid 2	GO:0044424	GO:0005488	-	gi|741925650|ref|XP_010803151.1|/6.32696e-145/PREDICTED: transcription factor NF-E2 45 kDa subunit isoform X1 [Bos taurus]
512873	3041.69	246	85.6667	-1.52185	Down	0.874682	NM_001205734.1	DTX1	Bos taurus deltex 1, E3 ubiquitin ligase (DTX1), mRNA	K06058|1|0.0|1066|bta:512873|deltex [EC:2.3.2.27]	GO:0043231//intracellular membrane-bounded organelle;GO:0044444//cytoplasmic part	GO:0046914//transition metal ion binding;GO:0005102//receptor binding;GO:0044389//ubiquitin-like protein ligase binding;GO:0003712//transcription cofactor activity;GO:0019904//protein domain specific binding;GO:0003824//catalytic activity	GO:0006351//transcription, DNA-templated;GO:0007219//Notch signaling pathway;GO:0030217//T cell differentiation;GO:0032446//protein modification by small protein conjugation;GO:0030182//neuron differentiation	gi|329664556|ref|NP_001192663.1|/0/E3 ubiquitin-protein ligase DTX1 [Bos taurus]
107131836	102	43207	21004.6	-1.04056	Down	0.901059	XR_001499554.1	LOC107131836	PREDICTED: Bos taurus uncharacterized LOC107131836 (LOC107131836), ncRNA	-	-	-	-	gi|971441491|ref|XP_015156300.1|/2.72142e-08/PREDICTED: collagen alpha-1(I) chain-like [Gallus gallus]
533277	953	181.333	83.6667	-1.11592	Down	0.8204	NM_001075988.2	TMED6	Bos taurus transmembrane emp24 protein transport domain containing 6 (TMED6), mRNA	K14825|1|3e-10|68.2|ptg:102953825|protein ERP2	GO:0031224//intrinsic component of membrane;GO:0031090//organelle membrane	-	GO:0051234//establishment of localization	gi|942056462|ref|XP_005896567.2|/4.36063e-150/PREDICTED: transmembrane emp24 domain-containing protein 6 isoform X1 [Bos mutus]
782431	1762	138.833	65.4233	-1.08548	Down	0.783568	XM_015468972.1	OR2W1	PREDICTED: Bos taurus olfactory receptor, family 2, subfamily W, member 1 (OR2W1), mRNA	K04257|1|2e-175|617|bta:782431|olfactory receptor	-	-	-	gi|296474166|tpg|DAA16281.1|/2.13081e-174/TPA: olfactory receptor, family 2, subfamily W, member 1-like [Bos taurus]
781874	1597	92.02	43.74	-1.07299	Down	0.714885	XM_015464419.1	HAND2	PREDICTED: Bos taurus heart and neural crest derivatives expressed 2 (HAND2), transcript variant X2, mRNA	K18486|1|6e-80|300|rro:104662882|heart-and neural crest derivatives-expressed protein 2	GO:0043234//protein complex;GO:0043231//intracellular membrane-bounded organelle;GO:0000785//chromatin	GO:0003712//transcription cofactor activity;GO:0008134//transcription factor binding;GO:0042802//identical protein binding;GO:0000982//transcription factor activity, RNA polymerase II core promoter proximal region sequence-specific binding;GO:0046983//protein dimerization activity;GO:0000976//transcription regulatory region sequence-specific DNA binding	GO:0030326//embryonic limb morphogenesis;GO:0048534//hematopoietic or lymphoid organ development;GO:0007631//feeding behavior;GO:0043009//chordate embryonic development;GO:0007423//sensory organ development;GO:0014070//response to organic cyclic compound;GO:0051100//negative regulation of binding;GO:0042476//odontogenesis;GO:0001649//osteoblast differentiation;GO:0048844//artery morphogenesis;GO:…	gi|982985903|ref|XP_015319905.1|/8.97524e-96/PREDICTED: heart- and neural crest derivatives-expressed protein 2 isoform X2 [Bos taurus]
613651	2076.87	91.9067	43.3933	-1.0827	Down	0.715574	NM_001076280.1	SPSB2	Bos taurus splA/ryanodine receptor domain and SOCS box containing 2 (SPSB2), mRNA	K10344|1|6e-141|503|bta:613651|SPRY domain-containing SOCS box protein 2	GO:0044424	GO:0005488	GO:0032446//protein modification by small protein conjugation	gi|803249749|ref|XP_011984856.1|/3.8561e-150/PREDICTED: SPRY domain-containing SOCS box protein 2 isoform X1 [Ovis aries musimon]
540263	4278.85	656.913	281	-1.22513	Down	0.89741	NM_001192387.2	2017-03-10	Bos taurus membrane-associated ring finger (C3HC4) 10, E3 ubiquitin protein ligase (MARCH10), mRNA	K10665|1|0.0|1341|bta:540263|E3 ubiquitin-protein ligase MARCH10 [EC:2.3.2.27]	-	-	-	gi|330864815|ref|NP_001179316.2|/0/probable E3 ubiquitin-protein ligase MARCH10 [Bos taurus]
281658	537	332.007	123.333	-1.42865	Down	0.886373	NM_174257.3	S100G	Bos taurus S100 calcium binding protein G (S100G), mRNA	K14734|1|1e-29|130|oas:101105882|S100 calcium binding protein G	GO:0044459	GO:0046872//metal ion binding;GO:0005496//steroid binding	-	gi|530668790|gb|EQB79091.1|/1.57829e-30/hypothetical protein CB1_039750002 [Camelus ferus]
785855	1217	504	235	-1.10076	Down	0.883233	XM_001788233.4	LOC785855	PREDICTED: Bos taurus homeobox protein Hox-B8 (LOC785855), partial mRNA	K09308|1|1e-44|182|pale:102878123|homeobox protein HoxB/C/D8	GO:0043231//intracellular membrane-bounded organelle	GO:0044212//transcription regulatory region DNA binding;GO:0001071//nucleic acid binding transcription factor activity	GO:0003002//regionalization;GO:0007600//sensory perception;GO:0021510//spinal cord development;GO:0007626//locomotory behavior;GO:0001501//skeletal system development;GO:0048562//embryonic organ morphogenesis;GO:0030099//myeloid cell differentiation;GO:0006351//transcription, DNA-templated	gi|640787488|ref|XP_008049520.1|/2.22774e-44/PREDICTED: homeobox protein Hox-B8, partial [Tarsius syrichta]
504507	2446	192.55	90.0267	-1.09681	Down	0.824702	NM_001114506.1	TNFSF13B	Bos taurus tumor necrosis factor (ligand) superfamily, member 13b (TNFSF13B), mRNA	K05476|1|4e-131|471|chx:100860848|tumor necrosis factor ligand superfamily member 13B	GO:0044421	GO:0032813//tumor necrosis factor receptor superfamily binding	GO:0002376//immune system process	gi|167583540|ref|NP_001107978.1|/3.70286e-130/tumor necrosis factor ligand superfamily member 13B [Bos taurus]
614612	2893.34	480.037	235.727	-1.02603	Down	0.877276	NM_001099137.1	SRD5A1	Bos taurus steroid-5-alpha-reductase, alpha polypeptide 1 (3-oxo-5 alpha-steroid delta 4-dehydrogenase alpha 1) (SRD5A1), mRNA	K12343|1|1e-138|496|bta:614612|3-oxo-5-alpha-steroid 4-dehydrogenase 1 [EC:1.3.1.22]	GO:0031090//organelle membrane;GO:0031224//intrinsic component of membrane	GO:0035671//enone reductase activity;GO:0033765//steroid dehydrogenase activity, acting on the CH-CH group of donors	GO:0006694//steroid biosynthetic process;GO:0003006//developmental process involved in reproduction;GO:0048869//cellular developmental process	gi|149642711|ref|NP_001092607.1|/1.31605e-137/3-oxo-5-alpha-steroid 4-dehydrogenase 1 [Bos taurus]
528446	1917	530.667	217.333	-1.2879	Down	0.894825	NM_001015635.2	RASL11B	Bos taurus RAS-like, family 11, member B (RASL11B), mRNA	K07853|1|5e-115|417|bom:102283982|Ras-like protein family member 11B	-	GO:0017111//nucleoside-triphosphatase activity;GO:0032550	GO:0035556//intracellular signal transduction	gi|62751441|ref|NP_001015635.1|/4.70587e-114/ras-like protein family member 11B [Bos taurus]
614006	1805.38	670	264	-1.34362	Down	0.902884	NM_001076305.2	C8H9orf43	Bos taurus chromosome 8 open reading frame, human C9orf43 (C8H9orf43), mRNA	K07524|1|3e-128|461|bacu:102998799|regulator of G-protein signalling 3	-	-	-	gi|982934442|ref|XP_015328181.1|/0/PREDICTED: uncharacterized protein C9orf43 homolog isoform X4 [Bos taurus]
781977	2070.21	362.08	167.853	-1.10911	Down	0.871382	NM_001102326.1	LOC781977	Bos taurus secreted and transmembrane 1-like (LOC781977), mRNA	K06457|1|8e-77|290|chx:102187527|CD7 antigen	-	-	-	gi|156121297|ref|NP_001095796.1|/2.74269e-99/secreted and transmembrane 1-like precursor [Bos taurus]
539787	3448.39	595.323	277.91	-1.09906	Down	0.88758	NM_001103290.1	THAP6	Bos taurus THAP domain containing 6 (THAP6), mRNA	K10838|1|6e-13|79.3|oas:101109650|xeroderma pigmentosum group C-complementing protein;K06531|3|6e-11|72.8|bta:505580|poliovirus receptor-related protein 2;K06567|3|6e-11|72.8|bta:505580|CD226 antigen;K06592|3|6e-11|72.8|bta:505580|poliovirus receptor-related protein 3;K16350|3|6e-11|72.8|bta:505580|T-cell immunoreceptor with Ig and ITIM domains;K12347|5|4e-10|70.1|oas:101116391|natural resistance…	GO:0005856//cytoskeleton	GO:0097159//organic cyclic compound binding	-	gi|157074096|ref|NP_001096760.1|/9.30725e-101/THAP domain-containing protein 6 [Bos taurus]
107133087	2113	95.6667	44	-1.12051	Down	0.728239	XR_001497912.1	LOC107133087	PREDICTED: Bos taurus uncharacterized LOC107133087 (LOC107133087), ncRNA	-	-	-	-	-
101902586	901	110.297	48.0733	-1.19808	Down	0.763264	XR_818053.2	LOC101902586	PREDICTED: Bos taurus uncharacterized LOC101902586 (LOC101902586), ncRNA	-	-	-	-	gi|965814566|ref|XP_014961077.1|/4.82137e-07/PREDICTED: protein FAM47E isoform X2 [Ovis aries musimon]
100848736	4562	505.28	225.27	-1.16543	Down	0.887598	XM_003582101.4	HOXA6	PREDICTED: Bos taurus homeobox A6 (HOXA6), mRNA	K09306|1|7e-127|458|bacu:103008891|homeobox protein HoxA/B/C6	-	-	-	gi|440899268|gb|ELR50597.1|/6.58199e-126/Homeobox protein Hox-A6 [Bos mutus]
522540	3671	131.183	63.75	-1.04109	Down	0.76881	XM_010824859.2,XM_600825.8	LOC522540	PREDICTED: Bos taurus myeloid-associated differentiation marker (LOC522540), transcript variant X1, mRNA	K08474|1|6e-30|135|bom:102286375|taste receptor type 2;K17086|2|2e-21|107|bta:509946|transmembrane 9 superfamily member 2/4;K14860|3|2e-13|57.8|oas:101106328|translation machinery-associated protein 16;K00286|5|3e-11|73.9|bacu:103012704|pyrroline-5-carboxylate reductase [EC:1.5.1.2]	-	-	-	gi|151554424|gb|AAI49878.1|/3.50981e-178/Unknown (protein for IMAGE:8629062) [Bos taurus]
614705	7101	396.103	182.363	-1.11906	Down	0.876078	XM_015466521.1	LOC614705	PREDICTED: Bos taurus liprin-beta-2 (LOC614705), mRNA	-	-	-	-	gi|296480195|tpg|DAA22310.1|/0/TPA: protein tyrosine phosphatase, receptor-type, F interacting protein, binding protein 2-like [Bos taurus]
101904500	2179.08	93.36	39.88	-1.22714	Down	0.739365	XR_001496332.1,XR_001496333.1,XR_823426.2	LOC101904500	PREDICTED: Bos taurus uncharacterized LOC101904500 (LOC101904500), transcript variant X2, ncRNA	-	-	-	-	-
101906072	3594	3770.11	1743.58	-1.11255	Down	0.902803	XR_226279.3	LOC101906072	PREDICTED: Bos taurus uncharacterized LOC101906072 (LOC101906072), ncRNA	K10838|1|5e-07|59.7|oas:101109650|xeroderma pigmentosum group C-complementing protein	-	-	-	gi|803242434|ref|XP_011981301.1|/1.86242e-13/PREDICTED: AP-3 complex subunit mu-2 isoform X2 [Ovis aries musimon]
107132430	3419	227.77	113.773	-1.00142	Down	0.831115	XR_001496325.1	LOC107132430	PREDICTED: Bos taurus uncharacterized LOC107132430 (LOC107132430), ncRNA	-	-	-	-	gi|859759489|ref|XP_012905901.1|/9.9715e-07/PREDICTED: proline-rich protein 36-like isoform X2 [Mustela putorius furo]
101905039	4894.66	239.673	71.3333	-1.74842	Down	0.881981	XM_015469070.1	TSHZ1	PREDICTED: Bos taurus teashirt zinc finger homeobox 1 (TSHZ1), transcript variant X2, mRNA	K09236|1|0.0|1869|bta:101905039|teashirt	-	-	-	gi|983005989|ref|XP_015324556.1|/0/PREDICTED: teashirt homolog 1 isoform X2 [Bos taurus]
101902906	2943	335.213	143.277	-1.22628	Down	0.876337	XM_015464231.1,XM_015464232.1	LOC101902906	PREDICTED: Bos taurus butyrophilin-like protein 9 (LOC101902906), transcript variant X2, mRNA	K06712|1|5e-134|481|bta:100125313|butyrophilin	-	-	-	gi|528956344|ref|XP_005209296.1|/4.0719e-137/PREDICTED: butyrophilin-like protein 9 [Bos taurus]
534297	1529	1281.67	479.667	-1.41792	Down	0.911443	NM_001206050.1	METRNL	Bos taurus meteorin, glial cell differentiation regulator-like (METRNL), mRNA	K00901|1|1e-45|186|bfo:BRAFLDRAFT_118688|diacylglycerol kinase (ATP) [EC:2.7.1.107]	-	-	-	gi|329665066|ref|NP_001192979.1|/1.35837e-158/meteorin-like protein precursor [Bos taurus]
282066	2175	2332.97	883.333	-1.40114	Down	0.913089	NM_174459.3	SEPP1	Bos taurus selenoprotein P, plasma, 1 (SEPP1), mRNA	-	-	-	-	gi|156631001|ref|NP_776884.2|/2.51772e-167/selenoprotein P precursor [Bos taurus]
537483	4121.93	98.6767	47.6533	-1.05013	Down	0.724715	XM_015468486.1,XM_015468487.1,XM_015468488.1	ADAMTSL3	PREDICTED: Bos taurus ADAMTS like 3 (ADAMTSL3), transcript variant X3, mRNA	K08625|1|2e-77|293|gfr:102035086|a disintegrin and metalloproteinase with thrombospondin motifs 10 [EC:3.4.24.-]	-	-	-	gi|982960213|ref|XP_015314711.1|/0/PREDICTED: ADAMTS-like protein 3 isoform X2 [Bos taurus]
504895	2527.87	147.253	46.7033	-1.6567	Down	0.840033	NM_001077850.2	BCAS1	Bos taurus breast carcinoma amplified sequence 1 (BCAS1), mRNA	K07436|1|3e-24|115|tgu:100226727|vitamin D3 24-hydroxylase [EC:1.14.13.126]	-	-	-	gi|154426088|gb|AAI51272.1|/1.37069e-123/BCAS1 protein [Bos taurus]
525947	2315.41	645	253.333	-1.34826	Down	0.902454	NM_001046279.2	LOC525947	Bos taurus serotransferrin-like (LOC525947), mRNA	K14736|1|0.0|1271|bta:525947|transferrin;K17283|4|0.0|699|ptg:102953328|lactotransferrin [EC:3.4.21.-]	-	GO:0005506//iron ion binding	GO:0000041//transition metal ion transport;GO:0006875//cellular metal ion homeostasis	gi|114053269|ref|NP_001039744.1|/0/inhibitor of carbonic anhydrase precursor [Bos taurus]
104972905	8893	354.333	168.333	-1.07379	Down	0.867384	XR_001496938.1	LOC104972905	PREDICTED: Bos taurus uncharacterized LOC104972905 (LOC104972905), ncRNA	K19525|1|6e-58|230|bom:102286273|vacuolar protein sorting-associated protein 13A/C	-	-	-	gi|742169013|ref|XP_010849456.1|/5.90743e-57/PREDICTED: vacuolar protein sorting-associated protein 13A-like [Bison bison bison]
101905258	1081	160.333	59.6667	-1.42608	Down	0.834738	XR_229184.3	LOC101905258	PREDICTED: Bos taurus uncharacterized LOC101905258 (LOC101905258), ncRNA	-	-	-	-	-
508156	1712	138	65	-1.08616	Down	0.783317	NM_001035273.2	SSBP4	Bos taurus single stranded DNA binding protein 4 (SSBP4), mRNA	K13911|1|6e-06|55.1|spu:577326|basic salivary proline-rich protein 1/2;K12829|2|7e-06|54.7|bmor:101742628|splicing factor 3B subunit 2;K12831|3|1e-05|54.3|lcm:102352833|splicing factor 3B subunit 4	-	GO:0043566//structure-specific DNA binding	-	gi|78369226|ref|NP_001030350.1|/0/single-stranded DNA-binding protein 4 [Bos taurus]
104973528	1980	120.153	53.2267	-1.17466	Down	0.772888	XM_015465618.1	LOC104973528	PREDICTED: Bos taurus uncharacterized LOC104973528 (LOC104973528), mRNA	K06736|1|4e-14|82.4|oas:101122716|cadherin 2, type 1, N-cadherin;K06797|1|4e-14|82.4|oas:101122716|cadherin 4, type 1, R-cadherin;K10838|2|6e-07|58.5|oas:101109650|xeroderma pigmentosum group C-complementing protein;K06727|3|1e-06|57.8|oas:101112371|Fc receptor-like protein;K17584|4|5e-06|55.5|oas:101113874|phosphorylated CTD-interacting factor 1	-	-	-	gi|741945099|ref|XP_010808957.1|/3.45326e-67/PREDICTED: uncharacterized protein LOC104973528 [Bos taurus]
281161	6594	268.313	125.093	-1.10091	Down	0.853628	NM_174056.4	FGF2	Bos taurus fibroblast growth factor 2 (basic) (FGF2), mRNA	K04362|1|9e-86|322|ecb:100033955|fibroblast growth factor receptor 1 [EC:2.7.10.1];K05093|1|9e-86|322|ecb:100033955|fibroblast growth factor receptor 2 [EC:2.7.10.1];K05094|1|9e-86|322|ecb:100033955|fibroblast growth factor receptor 3 [EC:2.7.10.1];K05095|1|9e-86|322|ecb:100033955|fibroblast growth factor receptor 4 [EC:2.7.10.1];K06816|1|9e-86|322|ecb:100033955|golgi apparatus protein 1;K16338|1…	GO:0043231//intracellular membrane-bounded organelle;GO:0044421;GO:0044444//cytoplasmic part	GO:0005262//calcium channel activity;GO:0070851//growth factor receptor binding;GO:0019838//growth factor binding;GO:0003713//transcription coactivator activity;GO:0005539//glycosaminoglycan binding	GO:0003156//regulation of organ formation;GO:0021984//adenohypophysis development;GO:0009611//response to wounding;GO:0046474//glycerophospholipid biosynthetic process;GO:0010596//negative regulation of endothelial cell migration;GO:0032102;GO:0043647//inositol phosphate metabolic process;GO:0021930//cerebellar granule cell precursor proliferation;GO:0021539//subthalamus development;GO:0006935//c…	gi|933123263|ref|NP_776481.2|/3.74906e-85/fibroblast growth factor 2 precursor [Bos taurus]
505056	1911.85	78	27.3333	-1.51281	Down	0.737344	XM_002704028.4,XM_005197982.3,XM_005197984.3,XM_005197985.3,XM_015462904.1,XM_015462905.1,XM_015462906.1	GPR35	PREDICTED: Bos taurus G protein-coupled receptor 35 (GPR35), transcript variant X5, mRNA	K04276|1|2e-150|535|bta:505056|G protein-coupled receptor 35	-	GO:0004888//transmembrane signaling receptor activity;GO:0004888//transmembrane signaling receptor activity;GO:0004888//transmembrane signaling receptor activity;GO:0004888//transmembrane signaling receptor activity;GO:0004888//transmembrane signaling receptor activity;GO:0004888//transmembrane signaling receptor activity;GO:0004888//transmembrane signaling receptor activity	-	gi|528945675|ref|XP_005205124.1|/2.74247e-180/PREDICTED: G-protein coupled receptor 35 isoform X2 [Bos taurus]
512312	2253.15	168.667	69.6667	-1.27563	Down	0.828647	NM_001098017.1	PTPN6	Bos taurus protein tyrosine phosphatase, non-receptor type 6 (PTPN6), mRNA	K05697|1|0.0|1188|bta:512312|tyrosine-protein phosphatase non-receptor type 6 [EC:3.1.3.48]	GO:0042101//T cell receptor complex	GO:0004721//phosphoprotein phosphatase activity;GO:0019904//protein domain specific binding;GO:0045309//protein phosphorylated amino acid binding	GO:0002455//humoral immune response mediated by circulating immunoglobulin;GO:0030183//B cell differentiation;GO:0001933//negative regulation of protein phosphorylation;GO:0050852//T cell receptor signaling pathway;GO:0043405//regulation of MAP kinase activity;GO:0001909//leukocyte mediated cytotoxicity;GO:0042098//T cell proliferation	gi|148237209|ref|NP_001091486.1|/0/tyrosine-protein phosphatase non-receptor type 6 [Bos taurus]
101902972	961	68.3133	24.1033	-1.50293	Down	0.713964	XR_228664.3	LOC101902972	PREDICTED: Bos taurus uncharacterized LOC101902972 (LOC101902972), ncRNA	-	-	-	-	-
101907342	4086.47	252.297	85.9933	-1.55282	Down	0.877124	XR_001498911.1,XR_820316.2,XR_820317.2	LOC101907342	PREDICTED: Bos taurus uncharacterized LOC101907342 (LOC101907342), transcript variant X2, ncRNA	-	-	-	-	-
521261	3784.43	1572.67	783	-1.00613	Down	0.895478	NM_001081526.1	PCMTD1	Bos taurus protein-L-isoaspartate (D-aspartate) O-methyltransferase domain containing 1 (PCMTD1), mRNA	K00573|1|2e-16|90.9|crg:105322150|protein-L-isoaspartate(D-aspartate) O-methyltransferase [EC:2.1.1.77]	GO:0044424	GO:0008757//S-adenosylmethionine-dependent methyltransferase activity	GO:0036211//protein modification process	gi|125630679|ref|NP_001074995.1|/2.95411e-174/protein-L-isoaspartate O-methyltransferase domain-containing protein 1 [Bos taurus]
519566	6690.21	102.947	48.22	-1.09419	Down	0.73636	XM_005198033.3,XM_010827282.2	RAPGEF5	PREDICTED: Bos taurus Rap guanine nucleotide exchange factor 5 (RAPGEF5), transcript variant X2, mRNA	K08019|1|0.0|1453|ssc:100518983|Rap guanine nucleotide exchange factor 5	-	-	-	gi|803284450|ref|XP_012001890.1|/0/PREDICTED: rap guanine nucleotide exchange factor 5 isoform X5 [Ovis aries musimon]
107131400	2096	132.25	57.4067	-1.20398	Down	0.790383	XM_015469674.1	LOC107131400	PREDICTED: Bos taurus formin-2-like (LOC107131400), mRNA	-	-	-	-	gi|742199175|ref|XP_010857440.1|/2.00299e-121/PREDICTED: uncharacterized protein LOC105002504 [Bison bison bison]
506707	3605	249.51	113.7	-1.13387	Down	0.850882	XM_583188.9	LOC506707	PREDICTED: Bos taurus zona pellucida sperm-binding protein 3 receptor (LOC506707), mRNA	K04002|1|0.0|1164|bom:102272644|complement component 4 binding protein, alpha	-	-	-	gi|296479409|tpg|DAA21524.1|/0/TPA: complement component 4 binding protein, alpha chain-like [Bos taurus]
407237	3069.16	94.9767	38.2167	-1.31337	Down	0.750796	NM_001001159.1	TLR6	Bos taurus toll-like receptor 6 (TLR6), mRNA	K10169|1|0.0|1588|bta:407237|toll-like receptor 6	GO:0030666//endocytic vesicle membrane;GO:0031224//intrinsic component of membrane;GO:0043235//receptor complex	GO:0071723//lipopeptide binding;GO:0038023//signaling receptor activity;GO:0046983//protein dimerization activity	GO:0002460//adaptive immune response based on somatic recombination of immune receptors built from immunoglobulin superfamily domains;GO:0071221//cellular response to bacterial lipopeptide;GO:0002224//toll-like receptor signaling pathway;GO:0007249//I-kappaB kinase/NF-kappaB signaling;GO:0043406//positive regulation of MAP kinase activity;GO:0042108//positive regulation of cytokine biosynthetic p…	gi|47564062|ref|NP_001001159.1|/0/toll-like receptor 6 precursor [Bos taurus]
282484	3788.69	9977	4039.67	-1.30437	Down	0.911139	NM_174661.2	SLC34A2	Bos taurus solute carrier family 34 (type II sodium/phosphate cotransporter), member 2 (SLC34A2), mRNA	K14683|1|0.0|1099|bta:282484|solute carrier family 34 (sodium-dependent phosphate cotransporter)	GO:0031224//intrinsic component of membrane;GO:0044459;GO:0042995//cell projection	GO:0043168//anion binding;GO:0031420;GO:0015081//sodium ion transmembrane transporter activity;GO:0015114//phosphate ion transmembrane transporter activity;GO:0015291//secondary active transmembrane transporter activity	GO:0072502;GO:0043009//chordate embryonic development;GO:0030001//metal ion transport;GO:0006817//phosphate ion transport	gi|27807195|ref|NP_777086.1|/0/sodium-dependent phosphate transport protein 2B [Bos taurus]
787705	8864	192.333	95.3333	-1.01256	Down	0.815516	XM_005198332.3,XM_010827774.2,XM_015463358.1,XM_015463359.1,XM_015463360.1,XM_015463361.1,XM_015463362.1,XM_015463363.1,XM_015463364.1,XM_015463365.1,XR_001496439.1	CFAP54	PREDICTED: Bos taurus cilia and flagella associated 54 (CFAP54), transcript variant X9, misc_RNA	K16547|1|0.0|2347|mgp:100548421|protein NEDD1	-	-	-	gi|982926163|ref|XP_015326632.1|/0/PREDICTED: cilia- and flagella-associated protein 54 isoform X3 [Bos taurus]
107132663	238	243.337	119.067	-1.03118	Down	0.839415	XR_001496859.1	LOC107132663	PREDICTED: Bos taurus uncharacterized LOC107132663 (LOC107132663), ncRNA	-	-	-	-	gi|803080322|ref|XP_012034376.1|/7.35662e-09/PREDICTED: uncharacterized protein LOC105607634 isoform X3 [Ovis aries]
101902664	2881	97.8033	29.46	-1.73113	Down	0.791528	XM_005196924.3	LOC101902664	PREDICTED: Bos taurus MAGE-like protein 2 (LOC101902664), mRNA	K13172|1|4e-23|112|cmy:102929423|serine/arginine repetitive matrix protein 2	-	-	-	gi|529006648|ref|XP_005224830.1|/0/PREDICTED: MAGE-like protein 2 [Bos taurus]
519605	3558	163.007	74.3533	-1.13246	Down	0.809989	XM_005200821.2	KLHL34	PREDICTED: Bos taurus kelch like family member 34 (KLHL34), mRNA	K10469|1|0.0|1020|bta:519605|kelch-like protein 34	-	-	-	gi|296470511|tpg|DAA12626.1|/0/TPA: kelch-like 34-like [Bos taurus]
526702	2353	78	32.3333	-1.27045	Down	0.712157	XM_605075.7	ACRC	PREDICTED: Bos taurus acidic repeat containing (ACRC), mRNA	-	-	-	-	gi|528928776|ref|XP_605075.5|/0/PREDICTED: acidic repeat-containing protein [Bos taurus]
540746	12467	253.42	122.25	-1.0517	Down	0.844916	XM_010798604.2,XM_010798606.2,XM_010798613.2,XM_015464465.1,XM_015464466.1,XM_015464467.1	BNC2	PREDICTED: Bos taurus basonuclin 2 (BNC2), transcript variant X6, mRNA	-	GO:0043231//intracellular membrane-bounded organelle;GO:0016020//membrane	GO:0003676//nucleic acid binding;GO:0046914//transition metal ion binding	GO:0006351//transcription, DNA-templated	gi|982933148|ref|XP_015327919.1|/0/PREDICTED: zinc finger protein basonuclin-2 isoform X3 [Bos taurus]
617951	2191	448.55	203.66	-1.13911	Down	0.882187	NM_001101269.2	NRSN2	Bos taurus neurensin 2 (NRSN2), mRNA	-	GO:0044297//cell body;GO:0016020//membrane;GO:0016023//cytoplasmic, membrane-bounded vesicle	-	-	gi|803207322|ref|XP_011964205.1|/4.25466e-114/PREDICTED: neurensin-2 isoform X2 [Ovis aries musimon]
616838	2671	134.223	67.03	-1.00176	Down	0.767137	NM_001035485.2	CCDC8	Bos taurus coiled-coil domain containing 8 (CCDC8), mRNA	K17561|1|0.0|801|bta:616838|coiled-coil domain-containing protein 8	GO:0016020//membrane	-	-	gi|134085381|ref|NP_001030562.2|/0/coiled-coil domain-containing protein 8 [Bos taurus]
101907298	3805.74	262.34	111.71	-1.23168	Down	0.862724	XR_001499207.1,XR_820901.2,XR_820902.2,XR_820903.2	LOC101907298	PREDICTED: Bos taurus uncharacterized LOC101907298 (LOC101907298), transcript variant X3, ncRNA	-	-	-	-	gi|965814566|ref|XP_014961077.1|/3.99355e-08/PREDICTED: protein FAM47E isoform X2 [Ovis aries musimon]
519222	2807.05	483.333	223.667	-1.11167	Down	0.8825	NM_001192506.1	DIS3L2	Bos taurus DIS3 like 3'-5' exoribonuclease 2 (DIS3L2), mRNA	K18758|1|0.0|1744|bta:519222|DIS3-like exonuclease 2 [EC:3.1.13.-]	GO:0044424	GO:0003676//nucleic acid binding;GO:0004518//nuclease activity	GO:0008283//cell proliferation;GO:0000070//mitotic sister chromatid segregation	gi|300795442|ref|NP_001179435.1|/0/DIS3-like exonuclease 2 [Bos taurus]
616566	3782	859.85	429.79	-1.00045	Down	0.88936	XM_002702111.5	SCARF1	PREDICTED: Bos taurus scavenger receptor class F member 1 (SCARF1), mRNA	K02258|1|5e-60|236|hmg:100209451|cytochrome c oxidase assembly protein subunit 11;K13297|5|7e-45|185|crg:105323578|receptor-type tyrosine-protein phosphatase T [EC:3.1.3.48]	-	-	-	gi|528920868|ref|XP_002702157.3|/0/PREDICTED: scavenger receptor class F member 1 [Bos taurus]
522919	2326	2029	1000.67	-1.01981	Down	0.897302	NM_001080287.3	GNPDA1	Bos taurus glucosamine-6-phosphate deaminase 1 (GNPDA1), mRNA	K02564|1|5e-158|560|cfr:102513174|glucosamine-6-phosphate deaminase [EC:3.5.99.6]	GO:0044424	GO:0016861//intramolecular oxidoreductase activity, interconverting aldoses and ketoses	GO:0044238//primary metabolic process;GO:0044237//cellular metabolic process;GO:0006041//glucosamine metabolic process	gi|136255753|ref|NP_001073756.2|/4.3869e-157/glucosamine-6-phosphate isomerase 1 [Bos taurus]
282348	3569	583.667	286.667	-1.02577	Down	0.882777	NM_174598.3	SCNN1A	Bos taurus sodium channel, non-voltage-gated 1 alpha subunit (SCNN1A), mRNA	K04824|1|0.0|1228|bta:282348|amiloride-sensitive sodium channel subunit alpha	GO:0009986//cell surface;GO:0044459;GO:0034703//cation channel complex	GO:0005272//sodium channel activity	-	gi|27807081|ref|NP_777023.1|/0/amiloride-sensitive sodium channel subunit alpha [Bos taurus]
532910	1596.66	147	71.3367	-1.0431	Down	0.785178	NM_001038156.2	LRRC28	Bos taurus leucine rich repeat containing 28 (LRRC28), mRNA	K16175|1|8e-20|100|tru:101068159|protein scribble	-	-	-	gi|84000279|ref|NP_001033245.1|/0/leucine-rich repeat-containing protein 28 [Bos taurus]
100302586	1234	174.333	50.3333	-1.79226	Down	0.860962	NM_001163727.1	SMIM1	Bos taurus small integral membrane protein 1 (Vel blood group) (SMIM1), mRNA	-	-	-	-	gi|254910964|ref|NP_001157199.1|/2.10725e-39/small integral membrane protein 1 [Bos taurus]
512242	1884	138.667	56.3333	-1.29956	Down	0.80778	NM_001038674.2	LBP	Bos taurus lipopolysaccharide binding protein (LBP), mRNA	K05399|1|0.0|867|bta:512242|lipopolysaccharide-binding protein	GO:0044421	GO:0005515//protein binding;GO:0008289//lipid binding	GO:0007166//cell surface receptor signaling pathway;GO:0034123//positive regulation of toll-like receptor signaling pathway;GO:0002526//acute inflammatory response;GO:0070391;GO:0006869//lipid transport;GO:0001818//negative regulation of cytokine production;GO:0002523//leukocyte migration involved in inflammatory response;GO:0042742//defense response to bacterium;GO:0001819//positive regulation o…	gi|284391862|emb|CBI83120.1|/0/lipopolysaccharide binding protein [Bubalus bubalis]
519213	2507.72	511.593	241.493	-1.08301	Down	0.882509	NM_001192505.1	PIGV	Bos taurus phosphatidylinositol glycan anchor biosynthesis, class V (PIGV), mRNA	K07542|1|0.0|851|bta:519213|phosphatidylinositol glycan, class V [EC:2.4.1.-]	GO:0031224//intrinsic component of membrane;GO:0031090//organelle membrane	GO:0016758//transferase activity, transferring hexosyl groups	GO:0006497//protein lipidation	gi|300795425|ref|NP_001179434.1|/0/GPI mannosyltransferase 2 [Bos taurus]
783525	4644.42	384.203	165.48	-1.21521	Down	0.88165	XM_015470077.1,XM_015470078.1,XM_015470079.1,XM_015470080.1,XM_015470081.1,XM_015470082.1	CARNS1	PREDICTED: Bos taurus carnosine synthase 1 (CARNS1), transcript variant X7, mRNA	K14755|1|0.0|1501|bta:783525|carnosine synthase [EC:6.3.2.11]	-	-	-	gi|983009960|ref|XP_015325563.1|/0/PREDICTED: carnosine synthase 1 isoform X2 [Bos taurus]
617104	680	328.333	152	-1.11109	Down	0.866293	NM_001046592.1	FAM162A	Bos taurus family with sequence similarity 162, member A (FAM162A), mRNA	K04622|1|1e-11|71.6|apla:101792706|G protein-coupled receptor family C group 6 member A	GO:0031224//intrinsic component of membrane;GO:0043231//intracellular membrane-bounded organelle	-	GO:0001666//response to hypoxia;GO:0070997//neuron death;GO:0010822//positive regulation of mitochondrion organization	gi|114051522|ref|NP_001040057.1|/1.37741e-83/protein FAM162A [Bos taurus]
512981	2350	787.667	249.333	-1.65951	Down	0.914207	NM_001034431.1	DMTN	Bos taurus dematin actin binding protein (DMTN), mRNA	K14411|1|3e-76|288|ocu:100342991|RNA-binding protein Musashi;K07520|2|2e-59|233|cmy:102929752|actin-binding LIM protein	GO:0043231//intracellular membrane-bounded organelle	GO:0008092//cytoskeletal protein binding	GO:0030835//negative regulation of actin filament depolymerization	gi|77735817|ref|NP_001029603.1|/2.68303e-170/dematin [Bos taurus]
616482	1278	74.6667	24	-1.63743	Down	0.740823	NM_001076424.1	CAPS	Bos taurus calcyphosine (CAPS), mRNA	K12042|1|1e-11|73.6|bfo:BRAFLDRAFT_122668|troponin C, skeletal muscle;K02183|3|6e-09|64.3|cbr:CBG08342|calmodulin	GO:0016020//membrane;GO:0043231//intracellular membrane-bounded organelle	GO:0046872//metal ion binding	-	gi|440901081|gb|ELR52080.1|/2.46949e-107/Calcyphosin, partial [Bos mutus]
104973390	1842	313.563	155.143	-1.01516	Down	0.856633	XR_813369.2	LOC104973390	PREDICTED: Bos taurus uncharacterized LOC104973390 (LOC104973390), ncRNA	-	-	-	-	-
537895	12714	2005.67	811	-1.30631	Down	0.909484	-
100296237	3045.55	117.427	55.3933	-1.08398	Down	0.758121	XM_015470149.1,XM_015470150.1,XM_015470151.1	AKAP14	PREDICTED: Bos taurus A-kinase anchoring protein 14 (AKAP14), transcript variant X4, mRNA	K16530|1|5e-116|411|oas:101104814|A-kinase anchor protein 14	-	-	-	gi|983010182|ref|XP_015325635.1|/4.60715e-138/PREDICTED: A-kinase anchor protein 14 isoform X2 [Bos taurus]
101906410	5536.55	107.917	51.6067	-1.06429	Down	0.740823	XR_001498291.1,XR_001498292.1,XR_228155.3,XR_818566.2	LOC101906410	PREDICTED: Bos taurus uncharacterized LOC101906410 (LOC101906410), transcript variant X1, ncRNA	-	-	-	-	gi|966001653|ref|XP_014959394.1|/9.55174e-09/PREDICTED: elastin isoform X1 [Ovis aries]
282091	6358.33	249.247	117.773	-1.08156	Down	0.846276	NM_174824.2	PPP1R16B	Bos taurus protein phosphatase 1, regulatory subunit 16B (PPP1R16B), mRNA	K17459|1|0.0|1041|bom:102279741|protein phosphatase 1 regulatory inhibitor subunit 16B	GO:0016020//membrane;GO:0043231//intracellular membrane-bounded organelle	-	GO:0046847//filopodium assembly	gi|966966508|ref|XP_015004493.1|/0/PREDICTED: protein phosphatase 1 regulatory inhibitor subunit 16B [Macaca mulatta]
768081	3560	90.1367	39.0933	-1.20519	Down	0.731235	NM_001077136.1	TNFSF18	Bos taurus tumor necrosis factor (ligand) superfamily, member 18 (TNFSF18), mRNA	K05479|1|1e-110|404|bom:102281856|tumor necrosis factor ligand superfamily member 18	-	-	-	gi|972854155|tpe|CTQ86211.1|/2.25829e-110/TPA: tumor necrosis factor ligand 2A [Bos taurus]
101909710	5526	376.487	138.783	-1.43976	Down	0.891641	XM_015464938.1	LOC101909710	PREDICTED: Bos taurus endogenous retrovirus group K member 19 Pol protein-like (LOC101909710), mRNA	K13724|1|8e-67|174|fch:102049042|aminopeptidase Q [EC:3.4.11.-];K01495|3|2e-39|168|tgu:100221053|GTP cyclohydrolase I [EC:3.5.4.16];K02894|5|7e-30|136|cge:100763537|large subunit ribosomal protein L23e	-	-	-	gi|742181096|ref|XP_010852892.1|/0/PREDICTED: LOW QUALITY PROTEIN: endogenous retrovirus group K member 11 Pol protein-like [Bison bison bison]
281239	9726	68.0967	26.0467	-1.38649	Down	0.702694	-
537631	3022.14	338	157	-1.10626	Down	0.867634	NM_001083728.3,NM_001318200.1,NM_001318201.1	MAPK10	Bos taurus mitogen-activated protein kinase 10 (MAPK10), transcript variant 1, mRNA	K04440|1|0.0|922|tup:102475730|c-Jun N-terminal kinase [EC:2.7.11.24]	GO:0031981//nuclear lumen;GO:0016020//membrane;GO:0044444//cytoplasmic part;GO:0031981//nuclear lumen;GO:0016020//membrane;GO:0044444//cytoplasmic part;GO:0031981//nuclear lumen;GO:0016020//membrane;GO:0044444//cytoplasmic part	GO:0032550;GO:0016909//SAP kinase activity;GO:0004712//protein serine/threonine/tyrosine kinase activity;GO:0032550;GO:0016909//SAP kinase activity;GO:0004712//protein serine/threonine/tyrosine kinase activity;GO:0032550;GO:0016909//SAP kinase activity;GO:0004712//protein serine/threonine/tyrosine kinase activity	GO:0007166//cell surface receptor signaling pathway;GO:0006355//regulation of transcription, DNA-templated;GO:0002756//MyD88-independent toll-like receptor signaling pathway;GO:0006468//protein phosphorylation;GO:0051403//stress-activated MAPK cascade;GO:0007166//cell surface receptor signaling pathway;GO:0006355//regulation of transcription, DNA-templated;GO:0002756//MyD88-independent toll-like …	gi|970597777|ref|NP_001305130.1|/0/mitogen-activated protein kinase 10 isoform 1x [Bos taurus]
101902128	6041.38	98.3567	40.6233	-1.27571	Down	0.752925	XR_001496702.1,XR_001496703.1,XR_001496704.1,XR_801244.2,XR_801245.2,XR_801246.2,XR_801248.2,XR_801249.2,XR_801250.2,XR_801251.2,XR_801254.2,XR_801256.2,XR_801258.2,XR_801259.2,XR_801260.2,XR_801261.2	LOC101902128	PREDICTED: Bos taurus uncharacterized LOC101902128 (LOC101902128), transcript variant X15, ncRNA	K04520|1|5e-07|60.5|hst:105185599|amyloid beta A4 protein;K05719|1|5e-07|60.5|hst:105185599|integrin beta 1;K06237|1|5e-07|60.5|hst:105185599|collagen, type IV, alpha;K06256|1|5e-07|60.5|hst:105185599|CD44 antigen;K06493|1|5e-07|60.5|hst:105185599|integrin beta 3;K06591|1|5e-07|60.5|hst:105185599|integrin beta 8;K14007|4|4e-06|57.8|dan:Dana_GF15295|protein transport protein SEC24	-	-	-	gi|942041195|ref|XP_014332176.1|/4.07944e-71/PREDICTED: uncharacterized protein C6orf132-like [Bos mutus]
507041	4706.32	201.577	94.9233	-1.08649	Down	0.828137	NM_001111120.1	PRKCE	Bos taurus protein kinase C, epsilon (PRKCE), mRNA	K18050|1|0.0|1485|bta:507041|novel protein kinase C epsilon type [EC:2.7.11.13]	GO:0043232;GO:0043231//intracellular membrane-bounded organelle;GO:0044444//cytoplasmic part;GO:0016020//membrane	GO:0030545;GO:0030234//enzyme regulator activity;GO:0060089;GO:0004697//protein kinase C activity;GO:0032550;GO:0043169//cation binding;GO:0043168//anion binding;GO:0003779//actin binding	GO:0010810//regulation of cell-substrate adhesion;GO:0001932//regulation of protein phosphorylation;GO:0034142//toll-like receptor 4 signaling pathway;GO:0010761//fibroblast migration;GO:0010863//positive regulation of phospholipase C activity;GO:0045471//response to ethanol;GO:0002275//myeloid cell activation involved in immune response;GO:0014072//response to isoquinoline alkaloid;GO:0010676;GO…	gi|162287148|ref|NP_001104590.1|/0/protein kinase C epsilon type [Bos taurus]
508832	1972.92	91.3333	41.6667	-1.13225	Down	0.721477	NM_001075374.2	LSP1	Bos taurus lymphocyte-specific protein 1 (LSP1), mRNA	K14957|1|0.0|658|bta:508832|lymphocyte-specific protein 1	-	GO:0060089	GO:0006950//response to stress;GO:0042221//response to chemical	gi|115496093|ref|NP_001068842.1|/0/lymphocyte-specific protein 1 [Bos taurus]
538402	3318.65	196.667	78	-1.33421	Down	0.848494	XM_005193656.3,XM_618607.7	FAM81A	PREDICTED: Bos taurus family with sequence similarity 81 member A (FAM81A), transcript variant X2, mRNA	K06674|1|7e-11|72.4|tca:662857|structural maintenance of chromosome 2;K10352|2|4e-10|70.1|rro:104680597|myosin heavy chain;K06669|5|5e-09|66.2|dgr:Dgri_GH17849|structural maintenance of chromosome 3 (chondroitin sulfate proteoglycan 6)	-	-	-	gi|528910572|ref|XP_005193713.1|/0/PREDICTED: protein FAM81A isoform X1 [Bos taurus]
539266	4283	1129.23	524.097	-1.10743	Down	0.897848	XM_005200075.3	ZBED1	PREDICTED: Bos taurus zinc finger, BED-type containing 1 (ZBED1), mRNA	K14864|1|1e-32|145|aqu:100636976|tRNA (cytidine32/guanosine34-2'-O)-methyltransferase [EC:2.1.1.205];K09228|2|5e-23|113|asn:102377605|KRAB domain-containing zinc finger protein;K10838|4|8e-11|71.2|oas:101109650|xeroderma pigmentosum group C-complementing protein	-	GO:0003676//nucleic acid binding;GO:0005515//protein binding	-	gi|296470442|tpg|DAA12557.1|/0/TPA: zinc finger, BED-type containing 1-like [Bos taurus]
515917	2824.73	161.553	75.5433	-1.09663	Down	0.805749	XM_005192495.2,XM_010824580.1,XM_015466194.1,XM_611595.7	LOC515917	PREDICTED: Bos taurus pancreatic trypsin inhibitor (LOC515917), transcript variant X1, mRNA	K03909|1|2e-12|77.0|cjc:100391706|tissue factor pathway inhibitor	-	-	-	gi|528914114|ref|XP_005192552.1|/1.87019e-88/PREDICTED: pancreatic trypsin inhibitor isoform X2 [Bos taurus]
613945	1378.19	112	53.3333	-1.07039	Down	0.747469	NM_001076298.2	TMEM42	Bos taurus transmembrane protein 42 (TMEM42), mRNA	K10400|1|1e-13|79.3|fpg:101918478|kinesin family member 15;K05621|2|3e-11|63.5|bacu:103019607|transglutaminase 4 [EC:2.3.2.13]	GO:0031224//intrinsic component of membrane	-	-	gi|965796941|ref|XP_014946093.1|/3.23906e-101/PREDICTED: transmembrane protein 42 isoform X2 [Ovis aries musimon]
537311	1877.59	86.3133	32.35	-1.41582	Down	0.745743	NM_001102200.1	THAP8	Bos taurus THAP domain containing 8 (THAP8), mRNA	K09228|1|3e-09|65.5|ccw:104686477|KRAB domain-containing zinc finger protein	-	-	-	gi|156121047|ref|NP_001095670.1|/1.47336e-112/THAP domain-containing protein 8 [Bos taurus]
784451	2274.31	3693.43	1798.41	-1.03824	Down	0.899699	XM_001788179.5,XM_005198432.3,XM_005198433.3,XM_005198435.3	LOC784451	PREDICTED: Bos taurus C-type lectin domain family 2 member H (LOC784451), transcript variant X4, mRNA	K10072|1|6e-87|324|oas:101103227|C-type lectin domain family 2 member D	-	-	-	gi|296487179|tpg|DAA29292.1|/5.11522e-102/TPA: C-type lectin domain family 2, member h-like [Bos taurus]
104975897	176	91145.7	43466.1	-1.06829	Down	0.902526	XR_001499551.1	LOC104975897	PREDICTED: Bos taurus uncharacterized LOC104975897 (LOC104975897), ncRNA	K05692|1|4e-11|68.6|ptr:746570|actin beta/gamma 1	-	-	-	gi|296473158|tpg|DAA15273.1|/1.58586e-19/TPA: hypothetical protein BOS_23217 [Bos taurus]
524115	3105	418.333	188	-1.15392	Down	0.880478	-
513695	2015.84	89.3333	44	-1.0217	Down	0.701531	NM_001075635.1	PRR19	Bos taurus proline rich 19 (PRR19), mRNA	-	-	-	-	gi|115497262|ref|NP_001069103.1|/6.64e-120/proline-rich protein 19 [Bos taurus]
614333	3974.5	556	261	-1.09104	Down	0.885353	NM_001046531.1	BACE1	Bos taurus beta-site APP-cleaving enzyme 1 (BACE1), mRNA	K04521|1|0.0|985|bta:614333|beta-site APP-cleaving enzyme 1 (memapsin 2) [EC:3.4.23.46]	GO:0043005//neuron projection;GO:0012506//vesicle membrane;GO:0043231//intracellular membrane-bounded organelle;GO:0031224//intrinsic component of membrane	GO:0004175//endopeptidase activity	GO:0019538//protein metabolic process;GO:0006518//peptide metabolic process	gi|14133243|dbj|BAA86463.2|/0/KIAA1149 protein [Homo sapiens]
104972699	850	714.827	309.073	-1.20964	Down	0.897222	XR_824145.2,XR_824146.2,XR_824147.2	LOC104972699	PREDICTED: Bos taurus uncharacterized LOC104972699 (LOC104972699), transcript variant X1, ncRNA	-	-	-	-	gi|440899390|gb|ELR50693.1|/2.10477e-06/Spectrin beta chain, brain 2 [Bos mutus]
104975122	3980	114.983	27.9733	-2.0393	Down	0.828208	XR_819502.2	LOC104975122	PREDICTED: Bos taurus uncharacterized LOC104975122 (LOC104975122), ncRNA	-	-	-	-	-
510173	2619	117.333	52.3333	-1.16481	Down	0.768971	NM_001205669.1	SH2D3A	Bos taurus SH2 domain containing 3A (SH2D3A), mRNA	K07527|1|5e-12|75.9|pbi:103051757|tyrosine-protein kinase Fes/Fps [EC:2.7.10.2]	-	-	-	gi|329664038|ref|NP_001192598.1|/0/SH2 domain-containing protein 3A [Bos taurus]
516993	7501	86	39.3333	-1.12858	Down	0.710332	NM_001192459.1	NYNRIN	Bos taurus NYN domain and retroviral integrase containing (NYNRIN), mRNA	K18668|1|6e-41|173|apla:101803646|ribonuclease ZC3H12 [EC:3.1.-.-]	-	-	-	gi|300794498|ref|NP_001179388.1|/0/protein NYNRIN [Bos taurus]
527341	2847	198.21	87.5667	-1.17858	Down	0.835614	NM_001102510.1	LRRC30	Bos taurus leucine rich repeat containing 30 (LRRC30), mRNA	K19613|1|1e-20|104|lcm:102347720|leucine-rich repeat protein SHOC2	-	-	-	gi|332205894|ref|NP_001095980.2|/1.12481e-141/leucine-rich repeat-containing protein 30 [Bos taurus]
100848447	4970.07	181.347	76.14	-1.25202	Down	0.833843	XR_001499389.1,XR_001499390.1,XR_821167.2,XR_821168.2	LOC100848447	PREDICTED: Bos taurus uncharacterized LOC100848447 (LOC100848447), transcript variant X2, ncRNA	K10838|1|1e-15|89.0|oas:101109650|xeroderma pigmentosum group C-complementing protein;K15196|2|1e-10|58.9|bta:618161|transcription factor IIIB 90 kDa subunit;K06727|4|1e-10|72.4|oas:101112371|Fc receptor-like protein;K12347|5|2e-09|68.2|oas:101116391|natural resistance-associated macrophage protein	-	-	-	gi|440900091|gb|ELR51300.1|/4.68963e-16/PR domain zinc finger protein 12, partial [Bos mutus]
280948	596	349	112	-1.63973	Down	0.896676	NM_173967.3	TTR	Bos taurus transthyretin (TTR), mRNA	K07127|1|8e-20|98.6|spu:589020|5-hydroxyisourate hydrolase [EC:3.5.2.17];K05689|4|7e-16|85.5|lcm:102359919|cadherin 1, type 1, E-cadherin;K05719|4|7e-16|85.5|lcm:102359919|integrin beta 1;K06590|4|7e-16|85.5|lcm:102359919|integrin beta 7;K06811|4|7e-16|85.5|lcm:102359919|cadherin 17, LI cadherin	-	GO:0005102//receptor binding	GO:0051234//establishment of localization	gi|27806789|ref|NP_776392.1|/3.67455e-78/transthyretin precursor [Bos taurus]
613890	4746.08	1332	527.753	-1.33565	Down	0.909592	NM_001076294.1	KCNJ16	Bos taurus potassium inwardly-rectifying channel, subfamily J, member 16 (KCNJ16), mRNA	K05009|1|0.0|781|bta:613890|potassium inwardly-rectifying channel subfamily J member 16	GO:0031224//intrinsic component of membrane	GO:0005249//voltage-gated potassium channel activity	-	gi|594046368|ref|XP_006047631.1|/0/PREDICTED: inward rectifier potassium channel 16 isoform X1 [Bubalus bubalis]
281849	9075	6511.67	3102.33	-1.06967	Down	0.901748	NM_174352.2	IGF2R	Bos taurus insulin-like growth factor 2 receptor (IGF2R), mRNA	K06564|1|0.0|4930|bta:281849|insulin-like growth factor 2 receptor	GO:0005764//lysosome;GO:0005635//nuclear envelope;GO:0005798//Golgi-associated vesicle;GO:0031224//intrinsic component of membrane	GO:0048029//monosaccharide binding;GO:0019838//growth factor binding	-	gi|27805933|ref|NP_776777.1|/0/cation-independent mannose-6-phosphate receptor precursor [Bos taurus]
507621	2942	253.563	126.567	-1.00245	Down	0.840077	NM_001101059.2	SLC5A12	Bos taurus solute carrier family 5 (sodium/monocarboxylate cotransporter), member 12 (SLC5A12), mRNA	K14388|1|0.0|1227|bta:507621|solute carrier family 5 (sodium-coupled monocarboxylate transporter), member 8/12	GO:0044459;GO:0031224//intrinsic component of membrane	GO:0015291//secondary active transmembrane transporter activity	GO:0030001//metal ion transport	gi|155371849|ref|NP_001094529.1|/0/sodium-coupled monocarboxylate transporter 2 [Bos taurus]
281534	3536.73	885.57	439.037	-1.01226	Down	0.890532	NM_174197.2	TLR2	Bos taurus toll-like receptor 2 (TLR2), mRNA	K10159|1|0.0|1426|bta:281534|toll-like receptor 2	GO:0009986//cell surface;GO:0031224//intrinsic component of membrane;GO:0043235//receptor complex;GO:0044424	GO:0005539//glycosaminoglycan binding;GO:0071723//lipopeptide binding;GO:0038023//signaling receptor activity;GO:0046983//protein dimerization activity	GO:0006954//inflammatory response;GO:0042108//positive regulation of cytokine biosynthetic process;GO:0016055//Wnt signaling pathway;GO:0006809//nitric oxide biosynthetic process;GO:0051091//positive regulation of sequence-specific DNA binding transcription factor activity;GO:0071221//cellular response to bacterial lipopeptide;GO:0050663//cytokine secretion;GO:0052263;GO:0042742//defense response…	gi|982949518|ref|XP_015330814.1|/0/PREDICTED: toll-like receptor 2 isoform X1 [Bos taurus]
101904701	3588.01	94.8633	33.2933	-1.51062	Down	0.770455	XR_001498686.1,XR_001498687.1,XR_819258.2	LOC101904701	PREDICTED: Bos taurus uncharacterized LOC101904701 (LOC101904701), transcript variant X3, ncRNA	K05037|1|1e-13|81.6|chx:102172383|solute carrier family 6 (neurotransmitter transporter, serotonin) member 4	GO:0016021//integral component of membrane;GO:0031090//organelle membrane;GO:0044444//cytoplasmic part;GO:0016021//integral component of membrane;GO:0031090//organelle membrane;GO:0044444//cytoplasmic part;GO:0016021//integral component of membrane;GO:0031090//organelle membrane;GO:0044444//cytoplasmic part	GO:0003779//actin binding;GO:0017016//Ras GTPase binding;GO:0005328//neurotransmitter:sodium symporter activity;GO:0005275//amine transmembrane transporter activity;GO:0003779//actin binding;GO:0017016//Ras GTPase binding;GO:0005328//neurotransmitter:sodium symporter activity;GO:0005275//amine transmembrane transporter activity;GO:0003779//actin binding;GO:0017016//Ras GTPase binding;GO:0005328//…	GO:0021536//diencephalon development;GO:0042221//response to chemical;GO:0051705;GO:0010467//gene expression;GO:0006461//protein complex assembly;GO:0035265//organ growth;GO:0051726//regulation of cell cycle;GO:0009887//organ morphogenesis;GO:0001504//neurotransmitter uptake;GO:0021536//diencephalon development;GO:0042221//response to chemical;GO:0051705;GO:0010467//gene expression;GO:0006461//pr…	gi|742209787|ref|XP_010859980.1|/9.50964e-13/PREDICTED: sodium-dependent serotonin transporter [Bison bison bison]
107132505	2670	159.19	56.66	-1.49035	Down	0.83802	XR_001496450.1	LOC107132505	PREDICTED: Bos taurus uncharacterized LOC107132505 (LOC107132505), ncRNA	-	-	-	-	-
100848699	2317.55	287.1	136.607	-1.07153	Down	0.855533	XR_001496853.1,XR_001496854.1,XR_001496855.1,XR_001496856.1,XR_801091.2	LOC100848699	PREDICTED: Bos taurus uncharacterized LOC100848699 (LOC100848699), transcript variant X3, ncRNA	K08547|1|3e-21|69.7|bom:102267498|COUP transcription factor 1;K06736|3|3e-09|66.6|oas:101122716|cadherin 2, type 1, N-cadherin;K06797|3|3e-09|66.6|oas:101122716|cadherin 4, type 1, R-cadherin;K19529|4|7e-08|62.0|bta:784000|synaptonemal complex protein 2;K15196|5|5e-06|55.8|bta:618161|transcription factor IIIB 90 kDa subunit	-	-	-	gi|942049549|ref|XP_014333074.1|/4.01665e-20/PREDICTED: nuclear receptor subfamily 4 group A member 3 [Bos mutus]
107133166	706.93	1455.25	705.35	-1.04485	Down	0.896292	XR_001498091.1,XR_001498092.1,XR_001498093.1	LOC107133166	PREDICTED: Bos taurus uncharacterized LOC107133166 (LOC107133166), transcript variant X3, ncRNA	K12032|1|3e-17|90.9|bom:102280119|tripartite motif-containing protein 66	-	-	-	gi|742226246|ref|XP_010827676.1|/4.07891e-17/PREDICTED: LOW QUALITY PROTEIN: tripartite motif-containing protein 66 [Bison bison bison]
517356	1216.93	119.743	57.6467	-1.05464	Down	0.756896	NM_001110076.2	C8G	Bos taurus complement component 8, gamma polypeptide (C8G), mRNA	K03999|1|3e-98|360|bta:517356|complement component 8 subunit gamma	-	-	-	gi|158519861|ref|NP_001103546.1|/2.55717e-97/complement component C8 gamma chain precursor [Bos taurus]
104973873	10231	143.06	66.7	-1.10086	Down	0.78965	XR_819428.2	LOC104973873	PREDICTED: Bos taurus uncharacterized LOC104973873 (LOC104973873), ncRNA	-	-	-	-	-
525479	3447.13	232.7	106.157	-1.13228	Down	0.845032	XM_005192455.3,XM_015466137.1,XM_015466138.1	CCM2L	PREDICTED: Bos taurus cerebral cavernous malformation 2-like (CCM2L), transcript variant X3, mRNA	K08893|1|2e-138|496|pss:102464010|hemopoietic cell kinase [EC:2.7.10.2]	-	-	-	gi|982943540|ref|XP_015329749.1|/0/PREDICTED: cerebral cavernous malformations 2 protein-like isoform X3 [Bos taurus]
107131779	3290	93.5667	45.9967	-1.02447	Down	0.709545	XR_001499417.1	LOC107131779	PREDICTED: Bos taurus uncharacterized LOC107131779 (LOC107131779), ncRNA	K10838|1|2e-07|61.2|oas:101109650|xeroderma pigmentosum group C-complementing protein;K04358|2|2e-07|60.8|oas:780460|fibroblast growth factor;K04362|2|2e-07|60.8|oas:780460|fibroblast growth factor receptor 1 [EC:2.7.10.1];K05093|2|2e-07|60.8|oas:780460|fibroblast growth factor receptor 2 [EC:2.7.10.1];K05094|2|2e-07|60.8|oas:780460|fibroblast growth factor receptor 3 [EC:2.7.10.1];K05095|2|2e-07…	-	-	-	gi|440910653|gb|ELR60425.1|/4.59097e-09/hypothetical protein M91_18992, partial [Bos mutus]
104976076	325.9	231.667	105.667	-1.13253	Down	0.844988	XR_001499741.1,XR_001499742.1,XR_001499743.1,XR_001499744.1,XR_001499745.1,XR_001499746.1,XR_001499747.1,XR_821767.2	LOC104976076	PREDICTED: Bos taurus uncharacterized LOC104976076 (LOC104976076), transcript variant X2, ncRNA	-	-	-	-	-
782247	3686.56	392	185.667	-1.07814	Down	0.872885	XM_001250879.4,XM_003583807.4,XM_005196460.3,XM_010825104.2,XM_010825105.2,XM_010825106.1,XM_010825111.2,XM_015468769.1	ARHGEF3	PREDICTED: Bos taurus Rho guanine nucleotide exchange factor 3 (ARHGEF3), transcript variant X3, mRNA	K16529|1|5e-21|106|mze:101476157|A-kinase anchor protein 13;K12331|2|8e-20|102|hmg:100206897|Rho guanine nucleotide exchange factor 11;K07532|3|1e-19|101|xtr:779951|Rho guanine nucleotide exchange factor 12	GO:0044444//cytoplasmic part;GO:0044464;GO:0044444//cytoplasmic part;GO:0044444//cytoplasmic part;GO:0044444//cytoplasmic part;GO:0044444//cytoplasmic part	GO:0008289//lipid binding;GO:0005088//Ras guanyl-nucleotide exchange factor activity;GO:0008289//lipid binding;GO:0008289//lipid binding;GO:0008289//lipid binding;GO:0008289//lipid binding;GO:0008289//lipid binding	GO:0007266//Rho protein signal transduction;GO:0012501//programmed cell death;GO:0007169//transmembrane receptor protein tyrosine kinase signaling pathway;GO:0007266//Rho protein signal transduction;GO:0007266//Rho protein signal transduction;GO:0012501//programmed cell death;GO:0007169//transmembrane receptor protein tyrosine kinase signaling pathway;GO:0007266//Rho protein signal transduction;G…	gi|594097033|ref|XP_006071764.1|/0/PREDICTED: rho guanine nucleotide exchange factor 3 isoform X1 [Bubalus bubalis]
282530	1212	450.14	215.97	-1.05954	Down	0.877232	XM_015468907.1	BOLA-DRB3	PREDICTED: Bos taurus major histocompatibility complex, class II, DRB3 (BOLA-DRB3), mRNA	K06454|1|3e-137|490|bta:101903005|CD4 antigen;K06565|1|3e-137|490|bta:101903005|lymphocyte-activation gene 3 protein;K06752|1|3e-137|490|bta:101903005|major histocompatibility complex, class II	GO:0031224//intrinsic component of membrane	-	GO:0019882//antigen processing and presentation	gi|119936613|gb|ABM06160.1|/5.23963e-144/major histocompatibility complex, class II, DR beta 3 precursor [Bos taurus]
101902444	2533.75	110.32	51.62	-1.09569	Down	0.74873	XR_231583.3,XR_801185.2,XR_801186.2	LOC101902444	PREDICTED: Bos taurus uncharacterized LOC101902444 (LOC101902444), transcript variant X3, ncRNA	-	-	-	-	gi|556754131|ref|XP_005972436.1|/7.58971e-13/PREDICTED: uncharacterized protein KIAA1683 homolog [Pantholops hodgsonii]
523578	2558	457.493	213.053	-1.10254	Down	0.880344	NM_001038137.1	MOSPD1	Bos taurus motile sperm domain containing 1 (MOSPD1), mRNA	K15196|1|3e-10|51.6|bta:618161|transcription factor IIIB 90 kDa subunit;K10838|3|6e-08|62.4|oas:101109650|xeroderma pigmentosum group C-complementing protein;K04825|4|3e-07|60.1|oas:100170325|amiloride-sensitive sodium channel subunit beta;K08474|5|2e-06|57.4|bom:102286375|taste receptor type 2	GO:0031224//intrinsic component of membrane;GO:0043231//intracellular membrane-bounded organelle;GO:0044444//cytoplasmic part	-	GO:0006366//transcription from RNA polymerase II promoter	gi|84000261|ref|NP_001033226.1|/6.72476e-106/motile sperm domain-containing protein 1 [Bos taurus]
107131763	3673	135	52.3333	-1.36716	Down	0.810633	XR_001499357.1	LOC107131763	PREDICTED: Bos taurus uncharacterized LOC107131763 (LOC107131763), ncRNA	-	-	-	-	-
510906	2842	150.707	66.1567	-1.18778	Down	0.8071	NM_001081519.1	DDIT4L	Bos taurus DNA-damage-inducible transcript 4-like (DDIT4L), mRNA	K08270|1|6e-25|119|cmk:103181311|DNA-damage-inducible transcript 4	GO:0044424	-	GO:0007165//signal transduction	gi|965941348|ref|XP_014951882.1|/1.87096e-104/PREDICTED: DNA damage-inducible transcript 4-like protein isoform X1 [Ovis aries]
526631	2157.18	325.667	129.667	-1.32859	Down	0.8814	NM_001205932.1	ARHGEF37	Bos taurus Rho guanine nucleotide exchange factor (GEF) 37 (ARHGEF37), mRNA	K17588|1|2e-21|107|cin:100180368|phosphatidylinositol 3,4,5-trisphosphate-dependent Rac exchanger 2 protein;K12365|2|2e-21|107|cmk:103190577|phosphatidylinositol-3,4,5-trisphosphate-dependent Rac exchanger 1 protein	-	-	-	gi|982932312|ref|XP_015327784.1|/0/PREDICTED: rho guanine nucleotide exchange factor 37 isoform X1 [Bos taurus]
100337491	1153	85.6767	34.46	-1.31398	Down	0.73484	XM_015462296.1	LYPD6	PREDICTED: Bos taurus LY6/PLAUR domain containing 6 (LYPD6), mRNA	K08576|1|1e-13|80.1|bfo:BRAFLDRAFT_132644|calpain-7 [EC:3.4.22.-]	-	-	-	gi|296490634|tpg|DAA32747.1|/1.74838e-85/TPA: LY6/PLAUR domain containing 6-like [Bos taurus]
510943	4878.02	261	125.667	-1.05445	Down	0.847528	NM_001192279.1	CCDC88B	Bos taurus coiled-coil domain containing 88B (CCDC88B), mRNA	K16510|1|7e-34|149|amj:102557866|ribosomal protein S6 kinase alpha-4 [EC:2.7.11.1]	-	-	-	gi|982971908|ref|XP_015316750.1|/0/PREDICTED: coiled-coil domain-containing protein 88B isoform X2 [Bos taurus]
107131944	15773	33.3333	0.01	-11.7027	Down	0.740698	XR_001499800.1	LOC107131944	PREDICTED: Bos taurus uncharacterized LOC107131944 (LOC107131944), ncRNA	K06813|1|2e-42|179|oas:101107570|cadherin 23;K16500|1|2e-42|179|oas:101107570|protocadherin-15	-	-	-	-
521231	3665.02	174.667	83.3333	-1.06764	Down	0.811348	XM_015469554.1,XM_015469555.1,XM_015469556.1,XM_015469557.1,XM_015469558.1,XR_001499599.1,XR_001499600.1	PKD2L1	PREDICTED: Bos taurus polycystic kidney disease 2-like 1 (PKD2L1), transcript variant X7, misc_RNA	K04990|1|0.0|1253|bom:102285150|polycystin 2L1	-	-	-	gi|982968289|ref|XP_015316196.1|/0/PREDICTED: polycystic kidney disease 2-like 1 protein isoform X1 [Bos taurus]
NM_001205477.1	4041	69.2967	22.77	-1.60565	Down	0.725716	-
786461	1988	94.3333	44	-1.10026	Down	0.723534	XM_015462937.1	DLX6	PREDICTED: Bos taurus distal-less homeobox 6 (DLX6), mRNA	K09314|1|2e-107|392|rno:500023|homeobox protein DLX1/4/6	GO:0043231//intracellular membrane-bounded organelle	GO:0001071//nucleic acid binding transcription factor activity	GO:0042471//ear morphogenesis;GO:0030154//cell differentiation;GO:0008284//positive regulation of cell proliferation;GO:0035108//limb morphogenesis	gi|982920935|ref|XP_015323679.1|/4.32488e-110/PREDICTED: homeobox protein DLX-6 [Bos taurus]
509221	4398.15	1335.67	585.333	-1.19023	Down	0.903027	NM_001193246.1	DAB2	Bos taurus Dab, mitogen-responsive phosphoprotein, homolog 2 (Drosophila) (DAB2), mRNA	K12475|1|0.0|1290|bta:509221|disabled homolog 2	GO:0043231//intracellular membrane-bounded organelle;GO:0005887//integral component of plasma membrane;GO:0005905//coated pit	GO:0005102//receptor binding;GO:0004872//receptor activity;GO:0032403//protein complex binding;GO:0030674//protein binding, bridging;GO:0043168//anion binding	GO:0007179//transforming growth factor beta receptor signaling pathway;GO:0001881//receptor recycling;GO:0006901//vesicle coating;GO:0030097//hemopoiesis;GO:0007184//SMAD protein import into nucleus;GO:0006915//apoptotic process;GO:0030521//androgen receptor signaling pathway;GO:0032388//positive regulation of intracellular transport;GO:0043009//chordate embryonic development;GO:0010770//positive…	gi|300794879|ref|NP_001180175.1|/0/disabled homolog 2 [Bos taurus]
618793	3481	392	157.667	-1.31398	Down	0.886963	NM_001101277.1	FOXO4	Bos taurus forkhead box O4 (FOXO4), mRNA	K12358|1|0.0|829|bom:102267427|forkhead box protein O4	-	GO:0003677//DNA binding	GO:0007275//multicellular organism development;GO:0048856//anatomical structure development;GO:0022402//cell cycle process;GO:0030154//cell differentiation;GO:0050794//regulation of cellular process	gi|555977880|ref|XP_005900890.1|/0/PREDICTED: forkhead box protein O4 isoform X1 [Bos mutus]
530880	10060	252.373	92.6233	-1.44611	Down	0.872885	XM_015466803.1	CHD5	PREDICTED: Bos taurus chromodomain helicase DNA binding protein 5 (CHD5), transcript variant X2, mRNA	K14435|1|0.0|3005|bacu:102999193|chromodomain-helicase-DNA-binding protein 5 [EC:3.6.4.12]	-	-	-	gi|982996526|ref|XP_015322289.1|/0/PREDICTED: chromodomain-helicase-DNA-binding protein 5 isoform X2 [Bos taurus]
101907166	321	873.52	412.187	-1.08354	Down	0.893948	XR_227347.3	LOC101907166	PREDICTED: Bos taurus uncharacterized LOC101907166 (LOC101907166), ncRNA	-	-	-	-	-
613506	2312.87	88.2833	39.4733	-1.16126	Down	0.718955	NM_001076931.1	PRSS8	Bos taurus protease, serine, 8 (PRSS8), mRNA	K08664|1|0.0|681|phd:102331036|protease, serine, 8 (prostasin) [EC:3.4.21.-]	GO:0016020//membrane	GO:0004175//endopeptidase activity	GO:0019538//protein metabolic process	gi|942029524|ref|XP_014332043.1|/0/PREDICTED: polyserase-2 [Bos mutus]
100337380	6368	6470.92	2080.93	-1.63674	Down	0.920557	-
788957	3037.7	158.453	68.76	-1.20442	Down	0.814416	XM_015464915.1,XM_015464916.1,XM_015464917.1,XM_015464918.1,XM_015464919.1,XM_015464920.1,XM_015464921.1,XM_015464922.1,XM_015464923.1,XM_015464924.1,XM_015464925.1,XM_015464926.1,XM_015464927.1,XM_015464928.1,XM_015464929.1,XM_015464930.1,XM_015464931.1,XM_015464932.1,XM_015464933.1	WDR27	PREDICTED: Bos taurus WD repeat domain 27 (WDR27), transcript variant X19, mRNA	K14963|1|5e-15|86.3|mmu:69544|COMPASS component SWD3	-	-	-	gi|982935759|ref|XP_015328454.1|/0/PREDICTED: WD repeat-containing protein 27 isoform X11 [Bos taurus]
101908020	5333.09	260.1	112.123	-1.21398	Down	0.859853	XR_001497788.1,XR_001497789.1,XR_001497790.1,XR_001497791.1,XR_001497792.1,XR_001497793.1	LOC101908020	PREDICTED: Bos taurus uncharacterized LOC101908020 (LOC101908020), transcript variant X6, ncRNA	-	-	-	-	gi|148645276|gb|ABR01162.1|/8.606e-11/endonuclease/reverse transcriptase [Sus scrofa]
516019	4330.52	573	205	-1.48291	Down	0.904118	NM_001193209.1	SEMA6A	Bos taurus sema domain, transmembrane domain (TM), and cytoplasmic domain, (semaphorin) 6A (SEMA6A), mRNA	K06756|1|0.0|2036|bta:516019|neuronal cell adhesion molecule;K06820|1|0.0|2036|bta:516019|plexin A;K06842|1|0.0|2036|bta:516019|semaphorin 6	GO:0016021//integral component of membrane	GO:0005102//receptor binding;GO:0038023//signaling receptor activity	GO:0001764//neuron migration;GO:0051640//organelle localization;GO:0007166//cell surface receptor signaling pathway	gi|300794149|ref|NP_001180138.1|/0/semaphorin-6A precursor [Bos taurus]
618514	1465.72	220.69	103.117	-1.09774	Down	0.838002	NM_001101274.2	VSTM1	Bos taurus V-set and transmembrane domain containing 1 (VSTM1), mRNA	K10838|1|2e-14|82.8|oas:101109650|xeroderma pigmentosum group C-complementing protein;K05719|2|4e-09|48.9|oas:100820740|integrin beta 1;K06252|2|4e-09|48.9|oas:100820740|tenascin;K06257|2|4e-09|48.9|oas:100820740|syndecan 1;K06493|2|4e-09|48.9|oas:100820740|integrin beta 3;K06550|2|4e-09|48.9|oas:100820740|L1 cell adhesion molecule;K06589|2|4e-09|48.9|oas:100820740|integrin beta 6;K06788|2|4e-09|…	-	-	-	gi|155372263|ref|NP_001094744.1|/3.85021e-43/V-set and transmembrane domain-containing protein 1 precursor [Bos taurus]
507934	4380.81	5974.67	2978.67	-1.00419	Down	0.898617	NM_001083387.1	TOB2	Bos taurus transducer of ERBB2, 2 (TOB2), mRNA	K14443|1|8e-123|444|oas:100620046|protein Tob/BTG	-	-	GO:0050789	gi|134085880|ref|NP_001076856.1|/7.22509e-122/protein Tob2 [Bos taurus]
535026	4921	1718.67	751	-1.1944	Down	0.90452	NM_001102181.1	CHD2	Bos taurus chromodomain helicase DNA binding protein 2 (CHD2), mRNA	K11367|1|0.0|852|bom:102270561|chromodomain-helicase-DNA-binding protein 1 [EC:3.6.4.12]	-	GO:0097159//organic cyclic compound binding;GO:1901363//heterocyclic compound binding	-	gi|156121009|ref|NP_001095651.1|/0/chromodomain-helicase-DNA-binding protein 2 [Bos taurus]
511425	4874.17	402.25	164.473	-1.29024	Down	0.886981	NM_001192292.1	ACAD10	Bos taurus acyl-CoA dehydrogenase family, member 10 (ACAD10), mRNA	K11729|1|0.0|2116|bta:511425|acyl-CoA dehydrogenase family member 10	-	GO:0016627//oxidoreductase activity, acting on the CH-CH group of donors;GO:0000166//nucleotide binding;GO:0016740//transferase activity	-	gi|300796294|ref|NP_001179221.1|/0/acyl-CoA dehydrogenase family member 10 [Bos taurus]
616471	1913.59	84.6667	36.6667	-1.20732	Down	0.720243	NM_001105259.1	TTC38	Bos taurus tetratricopeptide repeat domain 38 (TTC38), mRNA	-	-	-	-	gi|157426917|ref|NP_001098729.1|/0/tetratricopeptide repeat protein 38 [Bos taurus]
104975772	1243	1282.57	588.93	-1.12287	Down	0.899377	-
100299927	2942	122.667	55	-1.15724	Down	0.773979	XM_015465596.1	SLC34A3	PREDICTED: Bos taurus solute carrier family 34 (type II sodium/phosphate cotransporter), member 3 (SLC34A3), mRNA	K14683|1|0.0|797|oas:101109348|solute carrier family 34 (sodium-dependent phosphate cotransporter)	-	-	-	gi|982940206|ref|XP_015329206.1|/0/PREDICTED: sodium-dependent phosphate transport protein 2C [Bos taurus]
107131411	3977	88.8267	40.6867	-1.12644	Down	0.717157	XR_001499300.1,XR_821036.2	LOC107131411	PREDICTED: Bos taurus uncharacterized LOC107131411 (LOC107131411), transcript variant X2, ncRNA	-	-	-	-	gi|942082348|ref|XP_005905032.2|/2.01116e-16/PREDICTED: zinc finger protein 311 [Bos mutus]
107131931	1530	93	33	-1.49476	Down	0.766985	XR_001500212.1	LOC107131931	PREDICTED: Bos taurus uncharacterized LOC107131931 (LOC107131931), ncRNA	-	-	-	-	-
509263	5345.2	216.563	107.233	-1.01404	Down	0.827305	NM_001031755.1	C16H1orf159	Bos taurus chromosome 16 open reading frame, human C1orf159 (C16H1orf159), mRNA	-	-	-	-	gi|72534804|ref|NP_001026925.1|/5.42666e-118/uncharacterized protein C1orf159 homolog [Bos taurus]
540850	5051.37	76.6667	32	-1.26053	Down	0.707828	-
511037	4062	100.027	45.5133	-1.13602	Down	0.738274	NM_001081585.1	TMPRSS2	Bos taurus transmembrane protease, serine 2 (TMPRSS2), mRNA	K09633|1|0.0|962|bta:511037|transmembrane protease, serine 2	GO:0044424;GO:0031224//intrinsic component of membrane	GO:0038024//cargo receptor activity;GO:0004175//endopeptidase activity	GO:0019538//protein metabolic process	gi|125991888|ref|NP_001075054.1|/0/transmembrane protease serine 2 [Bos taurus]
506961	2286	103	47.3333	-1.12172	Down	0.740662	NM_001038510.3	AZIN2	Bos taurus antizyme inhibitor 2 (AZIN2), mRNA	K01583|1|0.0|926|bta:506961|arginine decarboxylase [EC:4.1.1.19]	-	-	-	gi|83638748|gb|AAI09525.1|/0/Arginine decarboxylase [Bos taurus]
101905455	4598.51	269.03	122.93	-1.12993	Down	0.856016	XR_001495751.1,XR_228859.3	LOC101905455	PREDICTED: Bos taurus uncharacterized LOC101905455 (LOC101905455), transcript variant X1, ncRNA	-	-	-	-	gi|440906922|gb|ELR57135.1|/1.08074e-11/Syntaxin-binding protein 5 [Bos mutus]
107131997	4110	165.053	78.32	-1.07548	Down	0.805213	XR_001500010.1	LOC107131997	PREDICTED: Bos taurus uncharacterized LOC107131997 (LOC107131997), ncRNA	K10838|1|1e-10|72.0|oas:101109650|xeroderma pigmentosum group C-complementing protein;K04358|2|1e-08|65.5|oas:780460|fibroblast growth factor;K04362|2|1e-08|65.5|oas:780460|fibroblast growth factor receptor 1 [EC:2.7.10.1];K05093|2|1e-08|65.5|oas:780460|fibroblast growth factor receptor 2 [EC:2.7.10.1];K05094|2|1e-08|65.5|oas:780460|fibroblast growth factor receptor 3 [EC:2.7.10.1];K05095|2|1e-08…	-	-	-	gi|803325522|ref|XP_012020922.1|/7.16833e-15/PREDICTED: glycoprotein endo-alpha-1,2-mannosidase isoform X1 [Ovis aries musimon]
616561	1891.33	836	341.667	-1.29091	Down	0.903107	NM_001046583.2,NM_001114170.1	PNKD	Bos taurus paroxysmal nonkinesigenic dyskinesia (PNKD), transcript variant 1, mRNA	K01069|1|4e-50|202|bmor:101735625|hydroxyacylglutathione hydrolase [EC:3.1.2.6]	GO:0043231//intracellular membrane-bounded organelle;GO:0043231//intracellular membrane-bounded organelle	GO:0046914//transition metal ion binding;GO:0016790//thiolester hydrolase activity;GO:0046914//transition metal ion binding;GO:0016790//thiolester hydrolase activity	GO:0006749//glutathione metabolic process;GO:0006749//glutathione metabolic process	gi|114051231|ref|NP_001040048.1|/1.17193e-59/probable hydrolase PNKD isoform 2 [Bos taurus]
510955	2564	109.577	36.65	-1.58006	Down	0.798639	NM_001075480.2,NM_001257089.1	C11H2orf50	Bos taurus chromosome 11 open reading frame, human C2orf50 (C11H2orf50), transcript variant 2, mRNA	K13696|1|5e-07|55.1|bfo:BRAFLDRAFT_117028|abhydrolase domain-containing protein 1/3	-	-	-	gi|379991160|ref|NP_001068948.2|/1.62013e-75/uncharacterized protein C2orf50 homolog isoform 1 [Bos taurus]
100299044	6086.75	1239.38	573	-1.11301	Down	0.89851	XM_015465340.1,XM_015465341.1,XR_001497471.1	PLEKHH2	PREDICTED: Bos taurus pleckstrin homology, MyTH4 and FERM domain containing H2 (PLEKHH2), transcript variant X3, misc_RNA	K10359|1|1e-17|82.4|aqu:100639733|myosin VII	-	-	-	gi|296482649|tpg|DAA24764.1|/0/TPA: hCG2039966-like [Bos taurus]
538675	3065.8	2289	1078	-1.08636	Down	0.901131	NM_001046435.1	CALCOCO1	Bos taurus calcium binding and coiled-coil domain 1 (CALCOCO1), mRNA	K10388|1|3e-15|86.7|mdo:100014955|plectin	GO:0043231//intracellular membrane-bounded organelle;GO:0000785//chromatin	GO:0000975//regulatory region DNA binding;GO:0019904//protein domain specific binding;GO:0003713//transcription coactivator activity	GO:0030522//intracellular receptor signaling pathway;GO:0007166//cell surface receptor signaling pathway;GO:0006366//transcription from RNA polymerase II promoter	gi|114051674|ref|NP_001039900.1|/0/calcium-binding and coiled-coil domain-containing protein 1 [Bos taurus]
510990	5223	307.217	113.493	-1.43665	Down	0.883135	XM_015464153.1	LOC510990	PREDICTED: Bos taurus perilipin-4 (LOC510990), mRNA	K10955|1|1e-32|145|bacu:103021024|intestinal mucin-2	-	-	-	gi|982930917|ref|XP_015327565.1|/0/PREDICTED: perilipin-4 [Bos taurus]
101906490	3622.09	136.75	60.3333	-1.18051	Down	0.793165	XR_001498472.1	LOC101906490	PREDICTED: Bos taurus uncharacterized LOC101906490 (LOC101906490), transcript variant X2, ncRNA	-	-	-	-	gi|803260015|ref|XP_011989752.1|/5.42598e-07/PREDICTED: EF-hand calcium-binding domain-containing protein 1 isoform X1 [Ovis aries musimon]
617493	3259	1310	617	-1.08622	Down	0.898125	NM_001078079.1	AIF1L	Bos taurus allograft inflammatory factor 1-like (AIF1L), mRNA	K18617|1|1e-76|291|bta:617493|allograft inflammatory factor 1	GO:0005924//cell-substrate adherens junction;GO:0001726//ruffle;GO:0032991//macromolecular complex;GO:0015629//actin cytoskeleton	GO:0046872//metal ion binding;GO:0003779//actin binding	-	gi|118151414|ref|NP_001071547.1|/9.58845e-76/allograft inflammatory factor 1-like [Bos taurus]
503685	450	264.763	98.03	-1.43341	Down	0.874969	NM_001012764.2	CST6	Bos taurus cystatin E/M (CST6), mRNA	K13902|1|9e-57|220|bta:503685|cystatin-M	GO:0005856//cytoskeleton	GO:0004866//endopeptidase inhibitor activity	GO:0009888//tissue development	gi|61097917|ref|NP_001012782.1|/7.82672e-56/cystatin-M precursor [Bos taurus]
504762	2550	186.31	83.0633	-1.16542	Down	0.829013	-
107131582	2352	105.883	46.0133	-1.20235	Down	0.755814	XR_001498862.1	LOC107131582	PREDICTED: Bos taurus uncharacterized LOC107131582 (LOC107131582), ncRNA	-	-	-	-	-
535067	4732.2	1276.33	407.667	-1.64654	Down	0.917454	NM_001098083.2	SUFU	Bos taurus suppressor of fused homolog (Drosophila) (SUFU), mRNA	K06229|1|0.0|942|bta:535067|suppressor of fused	GO:0043231//intracellular membrane-bounded organelle	GO:0019900//kinase binding	GO:0042992//negative regulation of transcription factor import into nucleus;GO:0014020;GO:0008544//epidermis development;GO:0006366//transcription from RNA polymerase II promoter;GO:0003143//embryonic heart tube morphogenesis;GO:0009953//dorsal/ventral pattern formation	gi|147902049|ref|NP_001091552.1|/0/suppressor of fused homolog [Bos taurus]
539402	4566.09	191	53	-1.84951	Down	0.870452	XM_005200654.3,XM_015470268.1	SPRY3	PREDICTED: Bos taurus sprouty RTK signaling antagonist 3 (SPRY3), transcript variant X2, mRNA	K17384|1|1e-155|536|tup:102488719|protein sprouty homolog 3	-	-	GO:0007165//signal transduction;GO:0032502//developmental process;GO:0007165//signal transduction;GO:0032502//developmental process	gi|562889442|ref|XP_006172053.1|/1.159e-154/PREDICTED: protein sprouty homolog 3 [Tupaia chinensis]
450212	1122	73	28.3333	-1.3654	Down	0.711495	NM_001007076.1	RXFP4	Bos taurus relaxin/insulin-like family peptide receptor 4 (RXFP4), mRNA	K08398|1|2e-179|630|bta:450212|relaxin family peptide receptor 4	GO:0031224//intrinsic component of membrane	GO:0001595//angiotensin receptor activity	-	gi|55742668|ref|NP_001007077.1|/1.6982e-178/relaxin-3 receptor 2 [Bos taurus]
317692	3574	396	187	-1.08246	Down	0.873564	NM_174838.2	ATP8A1	Bos taurus ATPase, aminophospholipid transporter (APLT), class I, type 8A, member 1 (ATP8A1), mRNA	K14802|1|0.0|2251|bta:317692|phospholipid-transporting ATPase [EC:3.6.3.1]	GO:0031224//intrinsic component of membrane;GO:0030667//secretory granule membrane	GO:0032550;GO:0046872//metal ion binding;GO:0005548//phospholipid transporter activity;GO:0008324//cation transmembrane transporter activity	GO:0044763;GO:0006811//ion transport;GO:0015914//phospholipid transport	gi|27807317|ref|NP_777263.1|/0/probable phospholipid-transporting ATPase IA [Bos taurus]
100848105	1953	107.533	48.7767	-1.14052	Down	0.750546	XR_001496668.1	LOC100848105	PREDICTED: Bos taurus uncharacterized LOC100848105 (LOC100848105), ncRNA	-	-	-	-	-
767843	2142.85	1255.52	367.367	-1.773	Down	0.918733	NM_001076962.2	POLR3H	Bos taurus polymerase (RNA) III (DNA directed) polypeptide H (22.9kD) (POLR3H), mRNA	K03022|1|1e-109|399|bta:767843|DNA-directed RNA polymerase III subunit RPC8	GO:0005815//microtubule organizing center;GO:0044451	GO:0003676//nucleic acid binding;GO:0034062//RNA polymerase activity	GO:0006952//defense response;GO:0002252;GO:0006351//transcription, DNA-templated	gi|817322800|ref|XP_012332091.1|/4.19854e-110/PREDICTED: DNA-directed RNA polymerase III subunit RPC8 isoform X1 [Aotus nancymaae]
539119	4533.98	251.86	106.57	-1.24082	Down	0.860506	NM_001205632.1	ZSCAN30	Bos taurus zinc finger and SCAN domain containing 30 (ZSCAN30), mRNA	K09230|1|0.0|964|bta:539119|SCAN domain-containing zinc finger protein	-	-	-	gi|329663740|ref|NP_001192561.1|/0/zinc finger and SCAN domain-containing protein 30 [Bos taurus]
[truncated: 133 more rows]
