# Supplementary material for: Transcriptomic analysis reveals that enterovirus F strain SWUN-AB001 infection activates JNK/SAPK and p38 MAPK signaling pathways in MDBK cells
Source: BMC Vet Res. 2018 Dec 13;14:395. doi: 10.1186/s12917-018-1721-8 (PMC6293526; doi:10.1186/s12917-018-1721-8)
Supplement: Supplementary file 6 — Table S4. Enrichment analysis of the biological processes GO terms assigned to DEGs in the MDBK cells 12 and 24 h post infection with EV-F7. (XLSX 249 kb) [file 12917_2018_1721_MOESM6_ESM.xlsx]

## Sheet: C1S1D
Ontology+G1AA1:H1	GO ID	Description	GeneRatio (1)	BgRatio (9780)	pvalue	fdr	geneID
Cellular Component	GO:0015934	large ribosomal subunit	1	36	0.00368098	0.0527607	RPL19
Cellular Component	GO:0044391	ribosomal subunit	1	81	0.00828221	0.0527607	RPL19
Cellular Component	GO:0005840	ribosome	1	86	0.00879346	0.0527607	RPL19
Cellular Component	GO:0030529	intracellular ribonucleoprotein complex	1	351	0.0358896	0.129202	RPL19
Cellular Component	GO:1990904	ribonucleoprotein complex	1	351	0.0358896	0.129202	RPL19
Cellular Component	GO:0043228	non-membrane-bounded organelle	1	1099	0.112372	0.288957	RPL19
Cellular Component	GO:0043232	intracellular non-membrane-bounded organelle	1	1099	0.112372	0.288957	RPL19
Cellular Component	GO:0032991	macromolecular complex	1	1714	0.175256	0.37981	RPL19
Cellular Component	GO:0044444	cytoplasmic part	1	2215	0.226483	0.37981	RPL19
Cellular Component	GO:0005737	cytoplasm	1	2226	0.227607	0.37981	RPL19
Cellular Component	GO:0044446	intracellular organelle part	1	2270	0.232106	0.37981	RPL19
Cellular Component	GO:0044422	organelle part	1	2595	0.265337	0.398006	RPL19
Cellular Component	GO:0043229	intracellular organelle	1	5472	0.559509	0.729886	RPL19
Cellular Component	GO:0043226	organelle	1	5552	0.567689	0.729886	RPL19
Cellular Component	GO:0044424	intracellular part	1	6643	0.679243	0.767945	RPL19
Cellular Component	GO:0005622	intracellular	1	6676	0.682618	0.767945	RPL19
Cellular Component	GO:0005623	cell	1	7679	0.785174	0.785174	RPL19
Cellular Component	GO:0044464	cell part	1	7679	0.785174	0.785174	RPL19
Ontology	GO ID	Description	GeneRatio(2)	BgRatio (9560)	pvalue	fdr	geneID
Molecular Function	GO:0015248	sterol transporter activity	1	11	0.00230005	0.0146336	STARD3
Molecular Function	GO:0032934	sterol binding	1	11	0.00230005	0.0146336	STARD3
Molecular Function	GO:0043178	alcohol binding	1	15	0.00313578	0.0146336	STARD3
Molecular Function	GO:0005496	steroid binding	1	22	0.00459745	0.0160911	STARD3
Molecular Function	GO:0005319	lipid transporter activity	1	31	0.00647518	0.0181305	STARD3
Molecular Function	GO:0008289	lipid binding	1	189	0.0391509	0.0901781	STARD3
Molecular Function	GO:0005198	structural molecule activity	1	218	0.045089	0.0901781	RPL19
Molecular Function	GO:0097159	organic cyclic compound binding	2	2778	0.0844185	0.147732	RPL19;STARD3
Molecular Function	GO:0022892	substrate-specific transporter activity	1	617	0.12492	0.194321	STARD3
Molecular Function	GO:0005215	transporter activity	1	700	0.141089	0.197525	STARD3
Molecular Function	GO:0036094	small molecule binding	1	1421	0.2752	0.350254	STARD3
Molecular Function	GO:0003676	nucleic acid binding	1	1563	0.300272	0.350317	RPL19
Molecular Function	GO:1901363	heterocyclic compound binding	1	2758	0.49378	0.531763	RPL19
Molecular Function	GO:0005488	binding	2	6975	0.532299	0.532299	RPL19;STARD3
Ontology	GO ID	Description	GeneRatio(2)	BgRatio (9106)	pvalue	fdr	geneID
Biological Process	GO:0019080	viral gene expression	1	62	0.0135718	0.124505	RPL19
Biological Process	GO:0044033	multi-organism metabolic process	1	62	0.0135718	0.124505	RPL19
Biological Process	GO:0019058	viral life cycle	1	73	0.01597	0.124505	RPL19
Biological Process	GO:0016032	viral process	1	79	0.0172769	0.124505	RPL19
Biological Process	GO:0044764	multi-organism cellular process	1	81	0.0177123	0.124505	RPL19
Biological Process	GO:0031016	pancreas development	1	96	0.020975	0.124505	RPL19
Biological Process	GO:0044403	symbiosis, encompassing mutualism through parasitism	1	96	0.020975	0.124505	RPL19
Biological Process	GO:0044419	interspecies interaction between organisms	1	97	0.0211923	0.124505	RPL19
Biological Process	GO:0008202	steroid metabolic process	1	116	0.0253168	0.13221	STARD3
Biological Process	GO:0006412	translation	1	227	0.0492385	0.19194	RPL19
Biological Process	GO:0043043	peptide biosynthetic process	1	228	0.0494526	0.19194	RPL19
Biological Process	GO:0043604	amide biosynthetic process	1	228	0.0494526	0.19194	RPL19
Biological Process	GO:0006518	peptide metabolic process	1	245	0.0530897	0.19194	RPL19
Biological Process	GO:0043603	cellular amide metabolic process	1	292	0.0631087	0.211865	RPL19
Biological Process	GO:1901566	organonitrogen compound biosynthetic process	1	365	0.0785645	0.246169	RPL19
Biological Process	GO:0006629	lipid metabolic process	1	462	0.0989027	0.290527	STARD3
Biological Process	GO:0051704	multi-organism process	1	535	0.114059	0.31534	RPL19
Biological Process	GO:1901564	organonitrogen compound metabolic process	1	692	0.14622	0.381798	RPL19
Biological Process	GO:0048513	animal organ development	1	852	0.178384	0.4206	RPL19
Biological Process	GO:0044238	primary metabolic process	2	3941	0.187282	0.4206	RPL19;STARD3
Biological Process	GO:0034645	cellular macromolecule biosynthetic process	1	971	0.201906	0.4206	RPL19
Biological Process	GO:0009059	macromolecule biosynthetic process	1	987	0.205042	0.4206	RPL19
Biological Process	GO:0044271	cellular nitrogen compound biosynthetic process	1	991	0.205826	0.4206	RPL19
Biological Process	GO:0071704	organic substance metabolic process	2	4236	0.216372	0.423729	RPL19;STARD3
Biological Process	GO:0010467	gene expression	1	1214	0.248876	0.42619	RPL19
Biological Process	GO:0044249	cellular biosynthetic process	1	1218	0.249637	0.42619	RPL19
Biological Process	GO:0048731	system development	1	1225	0.250969	0.42619	RPL19
Biological Process	GO:1901576	organic substance biosynthetic process	1	1242	0.254197	0.42619	RPL19
Biological Process	GO:0009058	biosynthetic process	1	1291	0.263463	0.42619	RPL19
Biological Process	GO:0008152	metabolic process	2	4806	0.278528	0.42619	RPL19;STARD3
Biological Process	GO:0007275	multicellular organism development	1	1391	0.282193	0.42619	RPL19
Biological Process	GO:0044267	cellular protein metabolic process	1	1434	0.290172	0.42619	RPL19
Biological Process	GO:0044707	single-multicellular organism process	1	1541	0.309835	0.426407	RPL19
Biological Process	GO:0048856	anatomical structure development	1	1577	0.316389	0.426407	RPL19
Biological Process	GO:0044767	single-organism developmental process	1	1679	0.334787	0.426407	RPL19
Biological Process	GO:0044699	single-organism process	2	5274	0.335421	0.426407	STARD3;RPL19
Biological Process	GO:0044710	single-organism metabolic process	1	1684	0.335682	0.426407	STARD3
Biological Process	GO:0019538	protein metabolic process	1	1836	0.362616	0.429572	RPL19
Biological Process	GO:1901360	organic cyclic compound metabolic process	1	1843	0.363842	0.429572	STARD3
Biological Process	GO:0032502	developmental process	1	1853	0.365593	0.429572	RPL19
Biological Process	GO:0034641	cellular nitrogen compound metabolic process	1	1935	0.379858	0.435447	RPL19
Biological Process	GO:0032501	multicellular organismal process	1	2128	0.412792	0.451743	RPL19
Biological Process	GO:0006807	nitrogen compound metabolic process	1	2131	0.413297	0.451743	RPL19
Biological Process	GO:0044260	cellular macromolecule metabolic process	1	2602	0.489863	0.523263	RPL19
Biological Process	GO:0043170	macromolecule metabolic process	1	3191	0.578082	0.603774	RPL19
Biological Process	GO:0044237	cellular metabolic process	1	3769	0.656517	0.670789	RPL19
Biological Process	GO:0009987	cellular process	1	6338	0.907622	0.907622	RPL19

## Sheet: C1S1U
Ontology	Description	GO ID	GeneRatio（6）	BgRatio（9780）	pvalue	fdr	geneID
Cellular Component	ruffle	GO:0001726	1	13	0.00795103	0.174923	SPRY4
Cellular Component	cell leading edge	GO:0031252	1	89	0.0533873	0.444844	SPRY4
Cellular Component	microtubule organizing center	GO:0005815	1	119	0.0708386	0.444844	TNFAIP3
Cellular Component	intracellular part	GO:0044424	6	6643	0.0981381	0.444844	TNFAIP3;SPRY4;ARRDC3;GALNT16;PIM1;EGR1
Cellular Component	intracellular	GO:0005622	6	6676	0.101101	0.444844	TNFAIP3;ARRDC3;PIM1;EGR1;SPRY4;GALNT16
Cellular Component	microtubule cytoskeleton	GO:0015630	1	332	0.187202	0.51527	TNFAIP3
Cellular Component	cytoskeletal part	GO:0044430	1	332	0.187202	0.51527	TNFAIP3
Cellular Component	cell projection	GO:0042995	1	362	0.202569	0.51527	SPRY4
Cellular Component	cell	GO:0005623	6	7679	0.234214	0.51527	PIM1;SPRY4;GALNT16;TNFAIP3;ARRDC3;EGR1
Cellular Component	cell part	GO:0044464	6	7679	0.234214	0.51527	TNFAIP3;PIM1;SPRY4;EGR1;ARRDC3;GALNT16
Cellular Component	cytoskeleton	GO:0005856	1	595	0.313882	0.612109	TNFAIP3
Cellular Component	intracellular membrane-bounded organelle	GO:0043231	4	4929	0.35121	0.612109	TNFAIP3;EGR1;GALNT16;PIM1
Cellular Component	membrane-bounded organelle	GO:0043227	4	4983	0.361701	0.612109	PIM1;GALNT16;TNFAIP3;EGR1
Cellular Component	membrane	GO:0016020	3	3887	0.450378	0.624566	PIM1;SPRY4;GALNT16
Cellular Component	intracellular organelle	GO:0043229	4	5472	0.460806	0.624566	GALNT16;TNFAIP3;EGR1;PIM1
Cellular Component	organelle	GO:0043226	4	5552	0.477542	0.624566	GALNT16;EGR1;PIM1;TNFAIP3
Cellular Component	non-membrane-bounded organelle	GO:0043228	1	1099	0.511009	0.624566	TNFAIP3
Cellular Component	intracellular non-membrane-bounded organelle	GO:0043232	1	1099	0.511009	0.624566	TNFAIP3
Cellular Component	intracellular organelle part	GO:0044446	1	2270	0.79507	0.900972	TNFAIP3
Cellular Component	organelle part	GO:0044422	1	2595	0.84286	0.900972	TNFAIP3
Cellular Component	intrinsic component of membrane	GO:0031224	1	2754	0.86261	0.900972	GALNT16
Cellular Component	membrane part	GO:0044425	1	3127	0.900972	0.900972	GALNT16
Ontology	Description	GO ID	GeneRatio（7）	BgRatio（9560）	pvalue	fdr	geneID
Molecular Function	oxidoreductase activity, acting on CH or CH2 groups, disulfide as acceptor	GO:0016728	1	1	0.000732218	0.0278243	RRM2
Molecular Function	oxidoreductase activity, acting on CH or CH2 groups	GO:0016725	1	3	0.00219527	0.0417102	RRM2
Molecular Function	ubiquitin-like protein-specific protease activity	GO:0019783	1	25	0.0181681	0.214948	TNFAIP3
Molecular Function	cysteine-type peptidase activity	GO:0008234	1	33	0.0239218	0.214948	TNFAIP3
Molecular Function	metal ion binding	GO:0046872	4	1877	0.0312352	0.214948	UHRF1;RRM2;TNFAIP3;PIM1
Molecular Function	thiolester hydrolase activity	GO:0016790	1	51	0.0367621	0.214948	TNFAIP3
Molecular Function	ligase activity, forming carbon-nitrogen bonds	GO:0016879	1	55	0.0395957	0.214948	UHRF1
Molecular Function	transition metal ion binding	GO:0046914	3	1313	0.0589484	0.247442	PIM1;UHRF1;TNFAIP3
Molecular Function	cation binding	GO:0043169	4	2343	0.0660377	0.247442	RRM2;PIM1;UHRF1;TNFAIP3
Molecular Function	transferase activity	GO:0016740	3	1411	0.0707586	0.247442	TNFAIP3;GALNT16;PIM1
Molecular Function	carbohydrate binding	GO:0030246	1	108	0.0764725	0.247442	GALNT16
Molecular Function	ion binding	GO:0043167	4	2479	0.0793942	0.247442	RRM2;UHRF1;TNFAIP3;PIM1
Molecular Function	ligase activity	GO:0016874	1	120	0.0846513	0.247442	UHRF1
Molecular Function	catalytic activity	GO:0003824	5	3812	0.0949657	0.257764	RRM2;TNFAIP3;UHRF1;PIM1;GALNT16
Molecular Function	binding	GO:0005488	7	6975	0.109964	0.267876	UHRF1;EGR1;SPRY4;RRM2;GALNT16;PIM1;TNFAIP3
Molecular Function	ubiquitin-like protein transferase activity	GO:0019787	1	162	0.11279	0.267876	TNFAIP3
Molecular Function	protein kinase activity	GO:0004672	1	358	0.234521	0.476297	PIM1
Molecular Function	peptidase activity, acting on L-amino acid peptides	GO:0070011	1	369	0.240906	0.476297	TNFAIP3
Molecular Function	peptidase activity	GO:0008233	1	378	0.246095	0.476297	TNFAIP3
Molecular Function	phosphotransferase activity, alcohol group as acceptor	GO:0016773	1	386	0.250683	0.476297	PIM1
Molecular Function	hydrolase activity, acting on ester bonds	GO:0016788	1	421	0.270473	0.484712	TNFAIP3
Molecular Function	oxidoreductase activity	GO:0016491	1	461	0.29254	0.484712	RRM2
Molecular Function	kinase activity	GO:0016301	1	487	0.306574	0.484712	PIM1
Molecular Function	nucleic acid binding	GO:0003676	2	1563	0.321276	0.484712	TNFAIP3;EGR1
Molecular Function	heterocyclic compound binding	GO:1901363	3	2758	0.326952	0.484712	EGR1;TNFAIP3;PIM1
Molecular Function	organic cyclic compound binding	GO:0097159	3	2778	0.331645	0.484712	TNFAIP3;PIM1;EGR1
Molecular Function	transferase activity, transferring phosphorus-containing groups	GO:0016772	1	654	0.39116	0.550521	PIM1
Molecular Function	adenyl ribonucleotide binding	GO:0032559	1	948	0.518698	0.682233	PIM1
Molecular Function	adenyl nucleotide binding	GO:0030554	1	953	0.520651	0.682233	PIM1
Molecular Function	protein binding	GO:0005515	2	2346	0.543578	0.683903	UHRF1;PIM1
Molecular Function	ribonucleotide binding	GO:0032553	1	1223	0.616537	0.683903	PIM1
Molecular Function	purine ribonucleotide binding	GO:0032555	1	1223	0.616537	0.683903	PIM1
Molecular Function	purine nucleotide binding	GO:0017076	1	1228	0.618145	0.683903	PIM1
Molecular Function	carbohydrate derivative binding	GO:0097367	1	1319	0.646409	0.683903	PIM1
Molecular Function	nucleotide binding	GO:0000166	1	1324	0.647908	0.683903	PIM1
Molecular Function	nucleoside phosphate binding	GO:1901265	1	1324	0.647908	0.683903	PIM1
Molecular Function	small molecule binding	GO:0036094	1	1421	0.67594	0.694209	PIM1
Molecular Function	hydrolase activity	GO:0016787	1	1501	0.697598	0.697598	TNFAIP3
Ontology	Description	GO ID	GeneRatio（6）	BgRatio（9106）	pvalue	fdr	geneID
Biological Process	regulation of glomerular mesangial cell proliferation	GO:0072124	1	1	0.000658906	0.0114485	EGR1
Biological Process	positive regulation of glomerular mesangial cell proliferation	GO:0072126	1	1	0.000658906	0.0114485	EGR1
Biological Process	regulation of kidney development	GO:0090183	1	1	0.000658906	0.0114485	EGR1
Biological Process	positive regulation of kidney development	GO:0090184	1	1	0.000658906	0.0114485	EGR1
Biological Process	regulation of glomerulus development	GO:0090192	1	1	0.000658906	0.0114485	EGR1
Biological Process	positive regulation of glomerulus development	GO:0090193	1	1	0.000658906	0.0114485	EGR1
Biological Process	regulation of cell proliferation involved in kidney development	GO:1901722	1	1	0.000658906	0.0114485	EGR1
Biological Process	positive regulation of cell proliferation involved in kidney development	GO:1901724	1	1	0.000658906	0.0114485	EGR1
Biological Process	regulation of protein serine/threonine kinase activity	GO:0071900	2	74	0.000956892	0.0147787	SPRY4;PIM1
Biological Process	regulation of cyclin-dependent protein serine/threonine kinase activity involved in G1/S transition of mitotic cell cycle	GO:0031657	1	2	0.00131745	0.0152605	PIM1
Biological Process	regulation of cell cycle G1/S phase transition	GO:1902806	1	2	0.00131745	0.0152605	PIM1
Biological Process	regulation of G1/S transition of mitotic cell cycle	GO:2000045	1	2	0.00131745	0.0152605	PIM1
Biological Process	regulation of protein kinase activity	GO:0045859	2	105	0.00191678	0.0196152	PIM1;SPRY4
Biological Process	positive regulation of vasculature development	GO:1904018	1	3	0.00197563	0.0196152	EGR1
Biological Process	cellular response to acid chemical	GO:0071229	1	4	0.00263345	0.0228781	EGR1
Biological Process	cellular response to fatty acid	GO:0071398	1	4	0.00263345	0.0228781	EGR1
Biological Process	regulation of kinase activity	GO:0043549	2	139	0.00333344	0.0272558	PIM1;SPRY4
Biological Process	response to fatty acid	GO:0070542	1	7	0.00460475	0.0355589	EGR1
Biological Process	regulation of transferase activity	GO:0051338	2	183	0.00571325	0.0417969	PIM1;SPRY4
Biological Process	cellular response to oxygen-containing compound	GO:1901701	1	10	0.0065728	0.0456809	EGR1
Biological Process	protein deubiquitination	GO:0016579	1	15	0.00984567	0.0624418	TNFAIP3
Biological Process	regulation of protein phosphorylation	GO:0001932	2	248	0.0103076	0.0624418	PIM1;SPRY4
Biological Process	regulation of cell cycle phase transition	GO:1901987	1	17	0.0111523	0.0624418	PIM1
Biological Process	regulation of mitotic cell cycle phase transition	GO:1901990	1	17	0.0111523	0.0624418	PIM1
Biological Process	nucleoside diphosphate metabolic process	GO:0009132	1	18	0.0118051	0.0624418	RRM2
Biological Process	regulation of cyclin-dependent protein serine/threonine kinase activity	GO:0000079	1	19	0.0124575	0.0624418	PIM1
Biological Process	regulation of cyclin-dependent protein kinase activity	GO:1904029	1	19	0.0124575	0.0624418	PIM1
Biological Process	regulation of phosphorylation	GO:0042325	2	275	0.0125782	0.0624418	PIM1;SPRY4
Biological Process	regulation of phosphate metabolic process	GO:0019220	2	300	0.014863	0.0675431	SPRY4;PIM1
Biological Process	regulation of phosphorus metabolic process	GO:0051174	2	300	0.014863	0.0675431	PIM1;SPRY4
Biological Process	negative regulation of DNA binding	GO:0043392	1	23	0.0150636	0.0675431	PIM1
Biological Process	regulation of protein modification process	GO:0031399	2	308	0.0156304	0.0678946	PIM1;SPRY4
Biological Process	protein polyubiquitination	GO:0000209	1	30	0.0196104	0.0801721	TNFAIP3
Biological Process	negative regulation of binding	GO:0051100	1	30	0.0196104	0.0801721	PIM1
Biological Process	protein modification by small protein removal	GO:0070646	1	32	0.0209063	0.0830279	TNFAIP3
Biological Process	cellular response to lipid	GO:0071396	1	35	0.0228475	0.0882166	EGR1
Biological Process	regulation of vasculature development	GO:1901342	1	37	0.0241398	0.0906873	EGR1
Biological Process	regulation of cellular protein metabolic process	GO:0032268	2	427	0.0290221	0.10616	SPRY4;PIM1
Biological Process	response to acid chemical	GO:0001101	1	47	0.03058	0.10899	EGR1
Biological Process	regulation of catalytic activity	GO:0050790	2	446	0.0314863	0.109415	SPRY4;PIM1
Biological Process	regulation of DNA binding	GO:0051101	1	53	0.0344271	0.115424	PIM1
Biological Process	regulation of protein metabolic process	GO:0051246	2	474	0.035272	0.115424	PIM1;SPRY4
Biological Process	regulation of MAP kinase activity	GO:0043405	1	55	0.0357067	0.115424	SPRY4
Biological Process	regulation of cell cycle process	GO:0010564	1	63	0.0408107	0.128925	PIM1
Biological Process	regulation of mitotic cell cycle	GO:0007346	1	65	0.0420832	0.12999	PIM1
Biological Process	lymphocyte differentiation	GO:0030098	1	68	0.0439893	0.132924	EGR1
Biological Process	leukocyte differentiation	GO:0002521	1	82	0.0528426	0.156279	EGR1
Biological Process	regulation of molecular function	GO:0065009	2	601	0.0546096	0.15814	PIM1;SPRY4
Biological Process	I-kappaB kinase/NF-kappaB signaling	GO:0007249	1	87	0.0559879	0.158823	TNFAIP3
Biological Process	regulation of binding	GO:0051098	1	92	0.0591245	0.164366	PIM1
Biological Process	positive regulation of cell proliferation	GO:0008284	1	101	0.0647485	0.174744	EGR1
Biological Process	regulation of MAPK cascade	GO:0043408	1	102	0.0653717	0.174744	SPRY4
Biological Process	hemopoiesis	GO:0030097	1	121	0.0771461	0.19858	EGR1
Biological Process	lymphocyte activation	GO:0046649	1	121	0.0771461	0.19858	EGR1
Biological Process	protein ubiquitination	GO:0016567	1	131	0.0832933	0.210505	TNFAIP3
Biological Process	regulation of intracellular signal transduction	GO:1902531	1	138	0.087576	0.216634	SPRY4
Biological Process	regulation of cellular process	GO:0050794	4	2928	0.0888357	0.216634	SPRY4;TNFAIP3;PIM1;EGR1
Biological Process	positive regulation of developmental process	GO:0051094	1	144	0.0912336	0.218646	EGR1
Biological Process	leukocyte activation	GO:0045321	1	147	0.0930578	0.219238	EGR1
Biological Process	hematopoietic or lymphoid organ development	GO:0048534	1	161	0.101531	0.234102	EGR1
Biological Process	positive regulation of multicellular organismal process	GO:0051240	1	163	0.102736	0.234102	EGR1
Biological Process	response to oxygen-containing compound	GO:1901700	1	171	0.107542	0.241102	EGR1
Biological Process	immune system development	GO:0002520	1	174	0.109339	0.24124	EGR1
Biological Process	response to lipid	GO:0033993	1	179	0.112327	0.242758	EGR1
Biological Process	regulation of cell proliferation	GO:0042127	1	181	0.11352	0.242758	EGR1
Biological Process	cellular response to organic substance	GO:0071310	1	191	0.119464	0.248729	EGR1
Biological Process	regulation of cell cycle	GO:0051726	1	193	0.120649	0.248729	PIM1
Biological Process	regulation of biological process	GO:0050789	4	3223	0.12168	0.248729	PIM1;SPRY4;TNFAIP3;EGR1
Biological Process	protein modification by small protein conjugation	GO:0032446	1	203	0.126554	0.254805	TNFAIP3
Biological Process	negative regulation of molecular function	GO:0044092	1	206	0.128319	0.254805	PIM1
Biological Process	cell activation	GO:0001775	1	223	0.138264	0.26327	EGR1
Biological Process	cellular response to chemical stimulus	GO:0070887	1	223	0.138264	0.26327	EGR1
Biological Process	regulation of multicellular organismal development	GO:2000026	1	223	0.138264	0.26327	EGR1
Biological Process	protein modification by small protein conjugation or removal	GO:0070647	1	229	0.141752	0.266263	TNFAIP3
Biological Process	multicellular organismal process	GO:0032501	3	2128	0.144432	0.26768	EGR1;PIM1;SPRY4
Biological Process	regulation of primary metabolic process	GO:0080090	2	1123	0.162806	0.294776	PIM1;SPRY4
Biological Process	regulation of macromolecule metabolic process	GO:0060255	2	1135	0.165693	0.294776	PIM1;SPRY4
Biological Process	biological regulation	GO:0065007	4	3554	0.165976	0.294776	EGR1;PIM1;SPRY4;TNFAIP3
Biological Process	proteolysis	GO:0006508	1	274	0.167534	0.294776	TNFAIP3
Biological Process	regulation of cellular metabolic process	GO:0031323	2	1168	0.1737	0.301804	PIM1;SPRY4
Biological Process	apoptotic process	GO:0006915	1	309	0.187139	0.321139	PIM1
Biological Process	regulation of signal transduction	GO:0009966	1	384	0.227855	0.382137	SPRY4
Biological Process	regulation of metabolic process	GO:0019222	2	1396	0.231275	0.382137	PIM1;SPRY4
Biological Process	regulation of developmental process	GO:0050793	1	393	0.232624	0.382137	EGR1
Biological Process	nucleoside phosphate metabolic process	GO:0006753	1	395	0.233681	0.382137	RRM2
Biological Process	nucleobase-containing small molecule metabolic process	GO:0055086	1	416	0.244702	0.395506	RRM2
Biological Process	regulation of multicellular organismal process	GO:0051239	1	450	0.262265	0.417727	EGR1
Biological Process	programmed cell death	GO:0012501	1	456	0.265329	0.417727	PIM1
Biological Process	single-organism cellular process	GO:0044763	4	4206	0.275218	0.417727	PIM1;RRM2;EGR1;TNFAIP3
Biological Process	cell death	GO:0008219	1	482	0.278483	0.417727	PIM1
Biological Process	death	GO:0016265	1	482	0.278483	0.417727	PIM1
Biological Process	regulation of cell communication	GO:0010646	1	483	0.278985	0.417727	SPRY4
Biological Process	regulation of signaling	GO:0023051	1	484	0.279487	0.417727	SPRY4
Biological Process	organophosphate metabolic process	GO:0019637	1	509	0.291935	0.431691	RRM2
Biological Process	response to organic substance	GO:0010033	1	535	0.30469	0.44581	EGR1
Biological Process	intracellular signal transduction	GO:0035556	1	550	0.311961	0.451694	TNFAIP3
Biological Process	immune system process	GO:0002376	1	599	0.335275	0.480445	EGR1
Biological Process	regulation of response to stimulus	GO:0048583	1	615	0.342743	0.486135	SPRY4
Biological Process	cellular response to stimulus	GO:0051716	2	1835	0.348365	0.489119	TNFAIP3;EGR1
Biological Process	positive regulation of cellular process	GO:0048522	1	650	0.358836	0.498782	EGR1
Biological Process	cell differentiation	GO:0030154	1	697	0.37993	0.522874	EGR1
Biological Process	signaling	GO:0023052	2	2050	0.406214	0.553565	ARRDC3;TNFAIP3
Biological Process	phosphate-containing compound metabolic process	GO:0006796	1	799	0.423724	0.571822	RRM2
Biological Process	phosphorus metabolic process	GO:0006793	1	822	0.433234	0.579034	RRM2
Biological Process	positive regulation of biological process	GO:0048518	1	847	0.443423	0.584117	EGR1
Biological Process	animal organ development	GO:0048513	1	852	0.445442	0.584117	EGR1
Biological Process	cellular developmental process	GO:0048869	1	891	0.460984	0.596339	EGR1
Biological Process	response to chemical	GO:0042221	1	897	0.463342	0.596339	EGR1
Biological Process	single-organism process	GO:0044699	4	5274	0.501197	0.639141	TNFAIP3;EGR1;PIM1;RRM2
Biological Process	small molecule metabolic process	GO:0044281	1	1024	0.511284	0.646077	RRM2
Biological Process	cellular protein modification process	GO:0006464	1	1066	0.52633	0.653214	TNFAIP3
Biological Process	protein modification process	GO:0036211	1	1066	0.52633	0.653214	TNFAIP3
Biological Process	macromolecule modification	GO:0043412	1	1137	0.550888	0.677641	TNFAIP3
Biological Process	system development	GO:0048731	1	1225	0.579844	0.707002	EGR1
Biological Process	response to stimulus	GO:0050896	2	2787	0.592891	0.716624	EGR1;TNFAIP3
Biological Process	multicellular organism development	GO:0007275	1	1391	0.630239	0.755201	EGR1
Biological Process	cellular protein metabolic process	GO:0044267	1	1434	0.642438	0.763238	TNFAIP3
Biological Process	single-multicellular organism process	GO:0044707	1	1541	0.671344	0.790236	EGR1
Biological Process	anatomical structure development	GO:0048856	1	1577	0.68062	0.790236	EGR1
Biological Process	nucleobase-containing compound metabolic process	GO:0006139	1	1658	0.700696	0.790236	RRM2
Biological Process	signal transduction	GO:0007165	1	1664	0.70214	0.790236	TNFAIP3
Biological Process	single-organism developmental process	GO:0044767	1	1679	0.705725	0.790236	EGR1
Biological Process	single-organism metabolic process	GO:0044710	1	1684	0.706912	0.790236	RRM2
Biological Process	heterocycle metabolic process	GO:0046483	1	1708	0.712555	0.790236	RRM2
Biological Process	cellular aromatic compound metabolic process	GO:0006725	1	1738	0.719481	0.790236	RRM2
Biological Process	single organism signaling	GO:0044700	1	1772	0.727161	0.790236	TNFAIP3
Biological Process	cell communication	GO:0007154	1	1813	0.736189	0.790236	TNFAIP3
Biological Process	cellular process	GO:0009987	4	6338	0.736962	0.790236	RRM2;EGR1;PIM1;TNFAIP3
Biological Process	protein metabolic process	GO:0019538	1	1836	0.741143	0.790236	TNFAIP3
Biological Process	organic cyclic compound metabolic process	GO:1901360	1	1843	0.742635	0.790236	RRM2
Biological Process	developmental process	GO:0032502	1	1853	0.744755	0.790236	EGR1
Biological Process	cellular nitrogen compound metabolic process	GO:0034641	1	1935	0.761593	0.80198	RRM2
Biological Process	cellular metabolic process	GO:0044237	2	3769	0.787802	0.823342	TNFAIP3;RRM2
Biological Process	nitrogen compound metabolic process	GO:0006807	1	2131	0.798126	0.827907	RRM2
Biological Process	primary metabolic process	GO:0044238	2	3941	0.814329	0.838458	RRM2;TNFAIP3
Biological Process	organic substance metabolic process	GO:0071704	2	4236	0.854564	0.873414	TNFAIP3;RRM2
Biological Process	cellular macromolecule metabolic process	GO:0044260	1	2602	0.867312	0.879974	TNFAIP3
Biological Process	metabolic process	GO:0008152	2	4806	0.914628	0.921256	RRM2;TNFAIP3
Biological Process	macromolecule metabolic process	GO:0043170	1	3191	0.924946	0.924946	TNFAIP3

## Sheet: C2S2D
Ontology	GO ID	Description	GeneRatio(313)	BgRatio(9780)	pvalue	fdr	geneID
Cellular Component	GO:0031224	intrinsic component of membrane	119	2754	7.93542e-05	0.015236	ATP2A1;ST14;TMPRSS2;FUT6;ST8SIA4;CHRM3;PTPRU;IGF2R;ITGB2;NOTCH4;SLC27A1;HS6ST1;HAS3;LOC618633;MICU1;BACE1;TLR4;GPNMB;LOC781977;SLC5A12;LOC100296627;LOC515418;MGST2;CLDN2;OR12D2;SRD5A1;TLR5;TCTA;GPC5;ATP2A3;LDLRAD4;SLC40A1;TENM4;TMEM117;GPR19;GGT1;CCDC51;ATP2B2;FAM162A;PLEKHB1;SLC36A4;KCNJ16;KCNIP2;SEMA6A;DHRS3;MOXD1;TMEM102;CNNM2;FADS6;FGFR2;PIGV;GUCY2D;ALPL;CDH16;SLC1A2;PIK3IP1;ETFDH;SLC34A2;TME…
Cellular Component	GO:0044425	membrane part	130	3127	0.000188838	0.0181285	FLRT2;STOM;GPNMB;PIK3IP1;LDLRAD4;ATP2A1;FUT6;TENM4;MRVI1;TMPRSS2;CCR9;GPR84;ALPL;FMO4;SLC1A2;CCDC51;BOLA-DMA;PTPRU;CDH12;GJB1;ACER1;AQP9;SLC34A2;LOC515418;MGST2;ITGB2;PCDHA13;GGT1;FGFR2;BOLA-DRB3;BNIP3;TMCO5B;C20H5orf28;ADRA2A;GABRP;HSD3B1;B3GNT6;TMEM8C;S100G;SLC5A12;LOC784457;MYO7A;AKR1A1;SLC1A3;AQP6;SLC44A4;RGS16;PLEKHB1;MOXD1;TMEM42;SLC28A1;ABCA1;VLDLR;SEMA6A;TCTA;BOLA-DRB2;TLR5;TMEM106C;SRD5A…
Cellular Component	GO:0016020	membrane	149	3887	0.00248974	0.148253	ST14;SDC2;SLC32A1;IFITM2;PRKCE;RIMS3;CCDC51;GUCY2D;TENM4;C20H5orf28;OXER1;MARCH8;MGST2;STX17;SLC44A4;LDLRAD4;GNAT2;SLC27A1;TLR4;MC1R;EXTL1;BOLA-DMA;TMCO5B;PPP1R16B;GPR19;RGS16;RAB11FIP4;CNNM2;KCND3;EBPL;B3GNT6;TCTA;PLEKHB1;S100G;AKR1A1;SLC26A7;ITGB2;LOC100140586;PIGV;GPC5;TMPRSS2;BTC;MICU1;STOM;SLC5A12;GPNMB;TMED6;SLC1A3;SLC28A1;TMEM106C;ATP2A1;GGT1;BNIP3;SEMA6A;HS6ST1;ATP6V1B1;VAV3;FLRT2;GJB1;NR…
Cellular Component	GO:0000323	lytic vacuole	12	150	0.003118	0.148253	GALNS;GAA;IGF2R;CTSK;ARRB1;BOLA-DMA;SYT7;TPP1;ARSG;MYO7A;MARCH8;CD74
Cellular Component	GO:0005773	vacuole	13	174	0.00386075	0.148253	ARSG;ATP6V1B1;SYT7;CTSK;MARCH8;CD74;BOLA-DMA;GALNS;ARRB1;GAA;MYO7A;TPP1;IGF2R
Cellular Component	GO:0031012	extracellular matrix	11	152	0.00955231	0.286142	SPOCK2;GPC5;CHAD;ADAMTS1;ADAMTS9;COL8A2;NEPN;SLC1A3;ECM2;WNT2B;FLRT2
Cellular Component	GO:0044459	plasma membrane part	27	527	0.0104323	0.286142	SLC5A12;GNAT2;SLC28A1;MYO7A;SLC1A2;SLC1A3;ATP2B2;CHRM3;BOLA-DRB2;KCNC3;SLC26A7;IGFBP2;S100G;ADRA2A;GABRP;RIMS3;ARRB1;AKR1A1;IGF1R;ITGB2;BOLA-DRB3;ATP6V1B1;TBC1D2;SLC34A2;KCNIP2;KCND3;BOLA-DMA
Cellular Component	GO:0005764	lysosome	6	64	0.0161946	0.341377	IGF2R;MYO7A;GAA;ARRB1;MARCH8;BOLA-DMA
Cellular Component	GO:0044421	extracellular region part	24	473	0.0170471	0.341377	C3;CCL28;GPX3;F5;FGFR2;NEPN;SMPDL3A;IGF1;BTC;ADAMTS1;ECM2;COL8A2;LTB;IGFBP2;VLDLR;ARSG;LBP;IGFBP5;LOC528098;SERPINA3;SLC1A3;IL1A;IGFBP3;FGF2
Cellular Component	GO:0031982	vesicle	23	453	0.0191688	0.341377	SERPINA3;F5;ARRB1;SLC32A1;SYT7;TBC1D2;HERC3;RAB11FIP4;MARCH8;ADAMTS1;IGFBP2;ALS2CL;MAP6D1;ABCA1;IGF2R;LOC528098;MYO7A;NRSN2;BACE1;GPNMB;TLR6;TPP1;SLC40A1
Cellular Component	GO:0005886	plasma membrane	27	557	0.0202089	0.341377	AKR1A1;ARRB1;SLC28A1;KCNIP2;SLC34A2;IGF1R;GNAT2;KCND3;KCNC3;BOLA-DMA;ATP6V1B1;IGFBP2;CHRM3;RIMS3;MYO7A;SLC26A7;SLC1A2;ADRA2A;SLC5A12;SLC1A3;ITGB2;TBC1D2;GABRP;BOLA-DRB3;S100G;BOLA-DRB2;ATP2B2
Cellular Component	GO:0071944	cell periphery	27	562	0.0223812	0.341377	SLC1A2;IGFBP2;SLC34A2;ITGB2;RIMS3;SLC26A7;SLC5A12;KCNC3;IGF1R;BOLA-DRB3;KCNIP2;BOLA-DMA;TBC1D2;GABRP;KCND3;MYO7A;ADRA2A;S100G;SLC1A3;BOLA-DRB2;CHRM3;ARRB1;SLC28A1;AKR1A1;ATP2B2;ATP6V1B1;GNAT2
Cellular Component	GO:0005576	extracellular region	24	489	0.0243279	0.341377	NEPN;BTC;F5;C3;IGF1;FGF2;LOC528098;IL1A;ADAMTS1;ECM2;IGFBP3;FGFR2;IGFBP5;SLC1A3;ARSG;LBP;GPX3;CCL28;SMPDL3A;VLDLR;COL8A2;LTB;IGFBP2;SERPINA3
Cellular Component	GO:0012505	endomembrane system	34	755	0.0263523	0.341377	SLC26A7;BOLA-DMA;IGF2R;HSD3B1;ST8SIA4;ATP1B4;MRVI1;PLEKHB1;ARRB1;RAB36;PRKCE;CHST3;MARCH8;SERPINA3;SLC32A1;LOC100296627;B3GNT6;MAP6D1;LOC528098;FUT10;F5;ATP2A3;FUT6;ATP2A1;BACE1;VLDLR;EXTL1;CLN6;CD74;FMO4;BNIP3;ATP6V1B1;RAB11FIP4;DAB2
Cellular Component	GO:0005884	actin filament	2	9	0.0316765	0.341377	LOC101904481;FERMT1
Cellular Component	GO:0031513	nonmotile primary cilium	3	22	0.0318703	0.341377	GNAT2;MYO7A;PLEKHB1
Cellular Component	GO:0043679	axon terminus	1	1	0.0320041	0.341377	SLC32A1
Cellular Component	GO:0044306	neuron projection terminus	1	1	0.0320041	0.341377	SLC32A1
Cellular Component	GO:0098573	intrinsic component of mitochondrial membrane	2	10	0.0387717	0.387375	BNIP3;ETFDH
Cellular Component	GO:0042995	cell projection	18	362	0.0425129	0.387375	ARRB1;BACE1;SLC34A2;MYOZ1;LOC101904481;IGF1R;MYO7A;KCNC3;ATP2B2;PLEKHB1;SLC32A1;GNAT2;ATP6V1B1;BNIP3;SLC1A3;SLC1A2;CABYR;SUFU
Cellular Component	GO:0031410	cytoplasmic vesicle	19	389	0.0439962	0.387375	ARRB1;MYO7A;LOC528098;RAB11FIP4;HERC3;MAP6D1;F5;SLC40A1;TBC1D2;ALS2CL;NRSN2;TLR6;SERPINA3;SLC32A1;TPP1;SYT7;ABCA1;IGF2R;GPNMB
Cellular Component	GO:0031256	leading edge membrane	2	11	0.0464044	0.387375	SLC1A2;KCNC3
Cellular Component	GO:0032589	neuron projection membrane	2	11	0.0464044	0.387375	SLC1A2;KCNC3
Cellular Component	GO:0098588	bounding membrane of organelle	14	270	0.0516824	0.413459	SLC32A1;EXTL1;RAB11FIP4;FUT6;ATP2A3;FMO4;BNIP3;TLR6;ATP6V1B1;FUT10;ATP2A1;SLC26A7;HSD3B1;ST8SIA4
Cellular Component	GO:0072372	primary cilium	3	28	0.0589836	0.452994	MYO7A;PLEKHB1;GNAT2
Cellular Component	GO:0016471	vacuolar proton-transporting V-type ATPase complex	1	2	0.0629871	0.465135	ATP6V1B1
Cellular Component	GO:0032153	cell division site	2	16	0.0912497	0.615601	RAB11FIP4;LOC101904481
Cellular Component	GO:0032155	cell division site part	2	16	0.0912497	0.615601	RAB11FIP4;LOC101904481
Cellular Component	GO:0001750	photoreceptor outer segment	1	3	0.0929815	0.615601	GNAT2
Cellular Component	GO:0005578	proteinaceous extracellular matrix	4	57	0.108903	0.696982	ECM2;SLC1A3;ADAMTS1;NEPN
Cellular Component	GO:0030427	site of polarized growth	3	38	0.120845	0.722415	LOC101904481;RASGRF1;SLC32A1
Cellular Component	GO:0031304	intrinsic component of mitochondrial inner membrane	1	4	0.122019	0.722415	ETFDH
Cellular Component	GO:0098805	whole membrane	8	155	0.124165	0.722415	SLC1A2;SLC26A7;SLC32A1;RAB11FIP4;ATP6V1B1;BNIP3;KCNC3;TLR6
Cellular Component	GO:0031253	cell projection membrane	2	20	0.133094	0.748651	KCNC3;SLC1A2
Cellular Component	GO:0031988	membrane-bounded vesicle	16	370	0.136473	0.748651	SLC32A1;F5;MYO7A;MARCH8;IGF2R;ABCA1;TLR6;BACE1;SERPINA3;SLC40A1;LOC528098;NRSN2;MAP6D1;SYT7;TPP1;ARRB1
Cellular Component	GO:0005789	endoplasmic reticulum membrane	5	87	0.145938	0.757299	ATP2A3;ATP2A1;EXTL1;FMO4;HSD3B1
Cellular Component	GO:0042175	nuclear outer membrane-endoplasmic reticulum membrane network	5	87	0.145938	0.757299	HSD3B1;EXTL1;ATP2A1;ATP2A3;FMO4
Cellular Component	GO:0031306	intrinsic component of mitochondrial outer membrane	1	6	0.177342	0.84727	BNIP3
Cellular Component	GO:0010008	endosome membrane	2	24	0.178276	0.84727	SLC26A7;RAB11FIP4
Cellular Component	GO:0044440	endosomal part	2	24	0.178276	0.84727	SLC26A7;RAB11FIP4
Cellular Component	GO:0044431	Golgi apparatus part	7	145	0.182977	0.84727	LOC528098;ST8SIA4;FUT6;FUT10;BACE1;IGF2R;MAP6D1
Cellular Component	GO:0016021	integral component of membrane	19	475	0.186464	0.84727	CCR9;ADRA2A;ABCA1;KCND3;TLR4;ITGB2;KCNIP2;HS6ST1;BACE1;GABRP;IGF1R;PTPRU;KCNC3;HAS3;FLRT2;STOM;GPNMB;PCDHA13;SLC28A1
Cellular Component	GO:0005794	Golgi apparatus	7	147	0.191732	0.84727	BACE1;LOC528098;FUT6;ST8SIA4;IGF2R;MAP6D1;FUT10
Cellular Component	GO:0019898	extrinsic component of membrane	3	48	0.198019	0.84727	ST14;GNAT2;ARRB1
Cellular Component	GO:0031090	organelle membrane	34	918	0.205976	0.84727	HSD3B1;ATP2A3;LOC515418;ATP1B4;SRD5A1;TMED6;ECI1;SLC1A3;SLC32A1;MGST2;FUT6;RAB11FIP4;GJB1;ETFDH;ACER1;BNIP3;MRPL45;TLR6;FUT10;AMT;FMO4;MARCH8;ALG13;TMEM106C;ATP6V1B1;BOLA-DMA;ATP2A1;MOXD1;BACE1;EXTL1;SLC26A7;ST8SIA4;MICU1;ARRB1
Cellular Component	GO:0045202	synapse	3	49	0.206312	0.84727	FGFR2;KCNC3;SLC32A1
Cellular Component	GO:0042611	MHC protein complex	3	50	0.214682	0.84727	BOLA-DRB3;BOLA-DRB2;BOLA-DMA
Cellular Component	GO:0005783	endoplasmic reticulum	7	153	0.218964	0.84727	FMO4;MRVI1;ATP2A1;ATP2A3;HSD3B1;EXTL1;CLN6
Cellular Component	GO:0012506	vesicle membrane	5	101	0.222151	0.84727	ARRB1;BACE1;MARCH8;TLR6;SLC32A1
Cellular Component	GO:0033267	axon part	2	28	0.225364	0.84727	SLC32A1;KCNC3
Cellular Component	GO:0044432	endoplasmic reticulum part	6	128	0.226749	0.84727	CLN6;HSD3B1;FMO4;ATP2A3;ATP2A1;EXTL1
Cellular Component	GO:0030054	cell junction	8	183	0.232505	0.84727	FERMT1;EVPL;LOC100296627;PTPRU;CLDN2;CLDN8;GJB1;TNS1
Cellular Component	GO:0005737	cytoplasm	77	2226	0.233882	0.84727	GPD1;BACE1;SLC32A1;SYT7;TPP1;PLIN1;MAPK10;GGCT;MOSPD1;F5;PTPN6;NRSN2;BOLA-DMA;CDKN2A;TLR4;GAA;VAV3;AKR1A1;SLC26A7;ABCA1;LOC101904481;MYO7A;MAP6D1;ATP6V1B1;CLN6;ARRB1;PNPO;TLR6;PPM1K;GALNS;RAB11FIP4;DPYD;ARSG;USP2;FMO4;MRVI1;CTSK;RICTOR;TST;ST8SIA4;IGF2R;LOC528098;BNIP3;FERMT1;TBC1D2;CROT;EXTL1;ATP2A3;IL1A;ETFDH;SMAD9;PDK1;GPNMB;MARCH8;MRPL45;UPP2;TMLHE;SERPINA3;RASGRF1;FGFR2;FUT10;FUT6;CALB1;FAM2…
Cellular Component	GO:0005929	cilium	3	53	0.240192	0.854017	PLEKHB1;GNAT2;MYO7A
Cellular Component	GO:0005865	striated muscle thin filament	1	9	0.25388	0.863354	LOC101904481
Cellular Component	GO:0036379	myofilament	1	9	0.25388	0.863354	LOC101904481
Cellular Component	GO:0044444	cytoplasmic part	76	2215	0.26114	0.863354	FOXO4;NADSYN1;UPP2;GALNS;PLIN1;GPNMB;BACE1;FUT6;PDK1;AKR1A1;SYT7;CROT;TST;EXTL1;FMO4;AGTRAP;SLC32A1;BNIP3;ATP2A3;ST8SIA4;HERC3;VAV3;CTSK;ETFDH;SERPINA3;F5;CD74;SMAD9;TLR6;HSD3B1;RASGRF1;CDKN2A;MAPK10;MYO7A;FGFR2;ABCA1;TBC1D2;ATP6V1B1;BOLA-DMA;ARSG;DPYD;MOSPD1;PRKCE;SLC40A1;TMLHE;PPM1K;MAP6D1;TPP1;MRVI1;LOC528098;NRSN2;FERMT1;FUT10;TLR4;PNPO;MARCH8;ARRB1;FAM213B;GGCT;SLC26A7;CLN6;ARHGEF3;MRPL45;CA…
Cellular Component	GO:0016023	cytoplasmic, membrane-bounded vesicle	13	335	0.276512	0.863354	SLC32A1;TLR6;NRSN2;SYT7;IGF2R;TPP1;MYO7A;F5;SLC40A1;LOC528098;SERPINA3;ABCA1;MAP6D1
Cellular Component	GO:0036477	somatodendritic compartment	3	58	0.283677	0.863354	SLC1A2;KCNC3;SLC1A3
Cellular Component	GO:0031234	extrinsic component of cytoplasmic side of plasma membrane	2	33	0.285204	0.863354	GNAT2;ARRB1
Cellular Component	GO:0098590	plasma membrane region	2	33	0.285204	0.863354	KCNC3;SLC1A2
Cellular Component	GO:0005615	extracellular space	2	34	0.297162	0.863354	IGFBP5;VLDLR
Cellular Component	GO:0005741	mitochondrial outer membrane	1	11	0.300918	0.863354	BNIP3
Cellular Component	GO:0005921	gap junction	1	11	0.300918	0.863354	GJB1
Cellular Component	GO:0031968	organelle outer membrane	1	11	0.300918	0.863354	BNIP3
Cellular Component	GO:0033176	proton-transporting V-type ATPase complex	1	11	0.300918	0.863354	ATP6V1B1
Cellular Component	GO:0030136	clathrin-coated vesicle	3	60	0.301274	0.863354	SLC32A1;SYT7;SLC40A1
Cellular Component	GO:0005770	late endosome	2	35	0.309089	0.872721	BOLA-DMA;CD74
Cellular Component	GO:0005768	endosome	6	144	0.314043	0.873859	ATP6V1B1;SLC26A7;MARCH8;BOLA-DMA;CD74;RAB11FIP4
Cellular Component	GO:0030424	axon	2	36	0.320974	0.874322	KCNC3;SLC32A1
Cellular Component	GO:0030666	endocytic vesicle membrane	1	12	0.323317	0.874322	TLR6
Cellular Component	GO:0098589	membrane region	2	37	0.33281	0.887006	KCNC3;SLC1A2
Cellular Component	GO:0019867	outer membrane	1	13	0.345	0.887006	BNIP3
Cellular Component	GO:0034385	triglyceride-rich lipoprotein particle	1	13	0.345	0.887006	VLDLR
Cellular Component	GO:0019897	extrinsic component of plasma membrane	2	39	0.356294	0.887006	GNAT2;ARRB1
Cellular Component	GO:0005911	cell-cell junction	4	95	0.361953	0.887006	GJB1;CLDN2;LOC100296627;CLDN8
Cellular Component	GO:0099512	supramolecular fiber	3	68	0.37181	0.887006	FERMT1;LOC101904481;UPP2
Cellular Component	GO:0099513	polymeric cytoskeletal fiber	3	68	0.37181	0.887006	UPP2;LOC101904481;FERMT1
Cellular Component	GO:0044463	cell projection part	3	70	0.389301	0.887006	SLC1A2;KCNC3;SLC32A1
Cellular Component	GO:0030139	endocytic vesicle	2	42	0.390936	0.887006	ABCA1;TLR6
Cellular Component	GO:0043005	neuron projection	7	188	0.396392	0.887006	KCNC3;SLC1A2;BNIP3;SLC1A3;SLC32A1;ATP2B2;BACE1
Cellular Component	GO:0009898	cytoplasmic side of plasma membrane	2	43	0.402301	0.887006	ARRB1;GNAT2
Cellular Component	GO:0098562	cytoplasmic side of membrane	2	43	0.402301	0.887006	ARRB1;GNAT2
Cellular Component	GO:0097458	neuron part	8	219	0.402574	0.887006	KCNC3;GNAT2;BACE1;SLC1A3;BNIP3;ATP2B2;SLC1A2;SLC32A1
Cellular Component	GO:0005902	microvillus	1	16	0.405981	0.887006	MYO7A
Cellular Component	GO:0070461	SAGA-type complex	1	16	0.405981	0.887006	TAF6L
Cellular Component	GO:0098797	plasma membrane protein complex	3	72	0.406672	0.887006	BOLA-DRB2;BOLA-DMA;BOLA-DRB3
Cellular Component	GO:0043296	apical junction complex	2	44	0.413565	0.887006	CLDN2;CLDN8
Cellular Component	GO:0098552	side of membrane	2	44	0.413565	0.887006	GNAT2;ARRB1
Cellular Component	GO:0000139	Golgi membrane	3	74	0.423894	0.887006	FUT6;FUT10;ST8SIA4
Cellular Component	GO:0030425	dendrite	2	45	0.424723	0.887006	SLC1A3;SLC1A2
Cellular Component	GO:0030665	clathrin-coated vesicle membrane	1	17	0.425024	0.887006	SLC32A1
Cellular Component	GO:0043025	neuronal cell body	1	18	0.443457	0.913092	KCNC3
Cellular Component	GO:0005667	transcription factor complex	2	48	0.457514	0.913092	PATL1;ERCC5
Cellular Component	GO:0005924	cell-substrate adherens junction	2	48	0.457514	0.913092	TNS1;FERMT1
Cellular Component	GO:0030055	cell-substrate junction	2	48	0.457514	0.913092	TNS1;FERMT1
Cellular Component	GO:0098858	actin-based cell projection	1	19	0.461302	0.913092	MYO7A
Cellular Component	GO:0005798	Golgi-associated vesicle	1	20	0.478576	0.91314	IGF2R
Cellular Component	GO:0044455	mitochondrial membrane part	2	50	0.478766	0.91314	ETFDH;BNIP3
Cellular Component	GO:0044297	cell body	4	114	0.498036	0.91314	SLC1A3;NRSN2;KCNC3;ATP2B2
Cellular Component	GO:0099503	secretory vesicle	3	84	0.506975	0.91314	SLC32A1;SERPINA3;F5
Cellular Component	GO:0009986	cell surface	3	86	0.522851	0.91314	TLR2;TLR4;CD74
Cellular Component	GO:0000790	nuclear chromatin	1	23	0.527155	0.91314	VDR
Cellular Component	GO:0008287	protein serine/threonine phosphatase complex	1	23	0.527155	0.91314	CDKN2A
Cellular Component	GO:0032432	actin filament bundle	1	23	0.527155	0.91314	LOC101904481
Cellular Component	GO:1903293	phosphatase complex	1	23	0.527155	0.91314	CDKN2A
Cellular Component	GO:0030135	coated vesicle	3	87	0.530684	0.91314	SLC32A1;SYT7;SLC40A1
Cellular Component	GO:0031300	intrinsic component of organelle membrane	3	87	0.530684	0.91314	ETFDH;BNIP3;ST8SIA4
Cellular Component	GO:0008021	synaptic vesicle	1	24	0.542323	0.91314	SLC32A1
Cellular Component	GO:0070382	exocytic vesicle	1	24	0.542323	0.91314	SLC32A1
Cellular Component	GO:0098793	presynapse	1	24	0.542323	0.91314	SLC32A1
Cellular Component	GO:0005774	vacuolar membrane	1	25	0.557007	0.91314	ATP6V1B1
Cellular Component	GO:0005813	centrosome	1	25	0.557007	0.91314	SPICE1
Cellular Component	GO:0005912	adherens junction	2	58	0.55845	0.91314	TNS1;FERMT1
Cellular Component	GO:0032994	protein-lipid complex	1	26	0.571221	0.91314	VLDLR
Cellular Component	GO:0034358	plasma lipoprotein particle	1	26	0.571221	0.91314	VLDLR
Cellular Component	GO:0044437	vacuolar part	1	26	0.571221	0.91314	ATP6V1B1
Cellular Component	GO:1990777	lipoprotein particle	1	26	0.571221	0.91314	VLDLR
Cellular Component	GO:0015629	actin cytoskeleton	3	93	0.576122	0.91314	FERMT1;MYO7A;LOC101904481
Cellular Component	GO:0030659	cytoplasmic vesicle membrane	2	60	0.576972	0.91314	SLC32A1;TLR6
Cellular Component	GO:0044433	cytoplasmic vesicle part	2	60	0.576972	0.91314	SLC32A1;TLR6
Cellular Component	GO:0044429	mitochondrial part	9	289	0.581674	0.91314	AK4;TMLHE;HSD3B1;MRPL45;PPM1K;PDK1;TST;ETFDH;BNIP3
Cellular Component	GO:0044456	synapse part	1	27	0.58498	0.91314	SLC32A1
Cellular Component	GO:0043235	receptor complex	1	28	0.598299	0.919896	TLR4
Cellular Component	GO:0005739	mitochondrion	9	294	0.602458	0.919896	TMLHE;ETFDH;PPM1K;HSD3B1;PDK1;AK4;TST;MRPL45;BNIP3
Cellular Component	GO:0042579	microbody	2	63	0.603682	0.919896	MLYCD;CROT
Cellular Component	GO:0048770	pigment granule	2	64	0.612297	0.925678	TPP1;MYO7A
Cellular Component	GO:0031228	intrinsic component of Golgi membrane	1	30	0.623673	0.928257	ST8SIA4
Cellular Component	GO:0044454	nuclear chromosome part	1	30	0.623673	0.928257	VDR
Cellular Component	GO:0030141	secretory granule	2	67	0.637286	0.941223	F5;SERPINA3
Cellular Component	GO:0000785	chromatin	3	103	0.645462	0.941743	CALCOCO1;LOC614376;VDR
Cellular Component	GO:0005769	early endosome	1	32	0.647448	0.941743	2017-03-08
Cellular Component	GO:0016469	proton-transporting two-sector ATPase complex	1	33	0.658768	0.9471	ATP6V1B1
Cellular Component	GO:0005743	mitochondrial inner membrane	2	70	0.660997	0.9471	MRPL45;ETFDH
Cellular Component	GO:0030662	coated vesicle membrane	1	34	0.669726	0.952499	SLC32A1
Cellular Component	GO:0070161	anchoring junction	2	74	0.690661	0.97505	FERMT1;TNS1
Cellular Component	GO:0005635	nuclear envelope	2	75	0.697735	0.977848	ATP2A3;IGF2R
Cellular Component	GO:0031967	organelle envelope	12	428	0.723012	0.991152	MICU1;HSD3B1;MRPL45;ATP2A3;BNIP3;ECI1;ETFDH;AMT;SLC1A3;BNIP3L;IGF2R;ATP1B4
Cellular Component	GO:0000123	histone acetyltransferase complex	1	40	0.728486	0.991152	TAF6L
Cellular Component	GO:0031248	protein acetyltransferase complex	1	40	0.728486	0.991152	TAF6L
Cellular Component	GO:1902493	acetyltransferase complex	1	40	0.728486	0.991152	TAF6L
Cellular Component	GO:0005882	intermediate filament	1	41	0.737211	0.991152	UPP2
Cellular Component	GO:0031975	envelope	12	435	0.743088	0.991152	BNIP3L;BNIP3;SLC1A3;ECI1;ATP2A3;ATP1B4;HSD3B1;ETFDH;AMT;IGF2R;MRPL45;MICU1
Cellular Component	GO:0045111	intermediate filament cytoskeleton	1	42	0.745657	0.991152	UPP2
Cellular Component	GO:0019866	organelle inner membrane	7	269	0.763375	0.991152	ECI1;AMT;MRPL45;SLC1A3;ETFDH;MICU1;ATP1B4
Cellular Component	GO:0098796	membrane protein complex	5	198	0.76484	0.991152	GABRP;BOLA-DRB2;BOLA-DMA;ATP6V1B1;BOLA-DRB3
Cellular Component	GO:0005623	cell	241	7679	0.77077	0.991152	ZBTB25;UROS;LOC789192;FMO4;MAPK10;CCDC51;FUT6;SUFU;MGST2;FBXL4;PLIN1;AKR1A1;NRSN2;CTSK;SMAD9;RASL11B;PPM1K;NFE2;VLDLR;ALS2CL;TLR4;CSDC2;MAML3;TBC1D2;TBC1D24;LOC101902906;SIX5;CDKN2C;SERPINA3;ZNF674;LOC515418;DZIP3;SPSB2;HSD3B1;PCYT1B;HOXB7;GNAT2;HNF1B;PLEKHB1;ZNF362;MXI1;SRD5A1;DTNB;SLC1A2;TFCP2L1;PNKD;PCMTD1;MRVI1;MYOZ1;CARD6;RASAL1;LOC101902808;SLC26A7;ATP2A1;DZANK1;TMEM106C;HOXB6;GPNMB;EMX2;ML…
Cellular Component	GO:0044464	cell part	241	7679	0.77077	0.991152	ARRB1;TPP1;HOXA7;SLC26A7;ADCK3;ALPK3;DTX1;SLC27A1;RASGRF1;PNKD;BACE1;FBXL4;TNS1;EMX2;GNAT2;ZBTB12;TMPRSS2;ADSSL1;ITGB2;STOM;TNFRSF19;HOXB6;FAM213B;ZNF362;NFE2;ACSF3;LOC101902808;SESN3;SERPINA3;IL1A;HEXDC;TMEM117;SLC34A2;CTDSPL;FGFR2;ARHGAP24;LOC789192;MXI1;TNFSF13B;TSPYL4;TBC1D10C;TFCP2L1;KDM4B;CTSK;CDKN2A;TMLHE;RAB36;TCEAL1;ST8SIA4;DMTN;S100G;DTNB;TST;TLR4;LYRM5;PDK1;MYO7A;LOC528098;OXSM;RICTOR;…
Cellular Component	GO:0031966	mitochondrial membrane	3	128	0.782352	0.991152	BNIP3;ETFDH;MRPL45
Cellular Component	GO:0031252	cell leading edge	2	89	0.783347	0.991152	SLC1A2;KCNC3
Cellular Component	GO:0030017	sarcomere	1	47	0.783995	0.991152	LOC101904481
Cellular Component	GO:0044449	contractile fiber part	1	48	0.790942	0.991152	LOC101904481
Cellular Component	GO:0005887	integral component of plasma membrane	3	130	0.791147	0.991152	ITGB2;KCND3;KCNIP2
Cellular Component	GO:0031226	intrinsic component of plasma membrane	3	132	0.799644	0.991152	KCND3;ITGB2;KCNIP2
Cellular Component	GO:0034702	ion channel complex	1	51	0.810473	0.991152	GABRP
Cellular Component	GO:1902495	transmembrane transporter complex	1	51	0.810473	0.991152	GABRP
Cellular Component	GO:1990351	transporter complex	1	51	0.810473	0.991152	GABRP
Cellular Component	GO:0000228	nuclear chromosome	1	52	0.81657	0.992288	VDR
Cellular Component	GO:0005740	mitochondrial envelope	4	178	0.826662	0.998233	HSD3B1;ETFDH;BNIP3;MRPL45
Cellular Component	GO:0030133	transport vesicle	1	59	0.854113	0.999996	SLC32A1
Cellular Component	GO:0030016	myofibril	1	61	0.863357	0.999996	LOC101904481
Cellular Component	GO:0044427	chromosomal part	5	250	0.907003	0.999996	ARRB1;VDR;CALCOCO1;LOC101902808;LOC614376
Cellular Component	GO:0043292	contractile fiber	1	76	0.916405	0.999996	LOC101904481
Cellular Component	GO:0044424	intracellular part	201	6643	0.930833	0.999996	PAPOLG;DAB2;DMTN;RASGRF1;GPNMB;AZIN2;ATP6V1B1;SIX5;SLC32A1;SPSB2;CCDC51;NRSN2;EXTL1;NUDT13;TMPRSS2;NFATC4;SYT7;RGS10;ARNT2;UPP2;MPI;LOC510369;HSD3B1;MAPK10;ATP2A1;HOXB6;TBC1D2;SMAD9;MRPL45;PKIA;LOC101903478;ABLIM2;USP2;GAA;SLC1A3;GALK2;PCYT1B;DLX6;TFCP2L1;PDK1;ARRB1;TLR2;SERPINA3;PNPO;SLC26A7;FBXL4;ADRA2A;OXSM;BOLA1;HOXA7;ZC3H12D;ATP1B4;HAND2;LOC531691;LBP;GALNS;IL1A;DTX1;ATP2A3;THAP6;CLDN8;HYKK;…
Cellular Component	GO:0005622	intracellular	202	6676	0.93225	0.999996	SPICE1;MRVI1;MXI1;IGFBP3;SLC26A7;PKIA;HOXB6;CALB1;STOM;LOC614376;LBP;RASGRF1;HOXA7;LOC101904481;TLR2;ERCC5;FUT6;ECI1;GJB1;THAP6;TSPYL4;TMED6;FAM213B;TMEM117;TBC1D2;NMNAT2;ZBTB12;PCMTD1;USP2;CLN6;SLC40A1;IL1A;ZC3H12D;ARHGEF3;LOC515418;LOC510369;STX17;CST6;ARRB1;PLEKHB1;MOSPD1;PLIN1;GGCT;RICTOR;SLC32A1;ACSF3;TLR4;CALCOCO1;ARHGAP24;TAF6L;ABLIM2;MARCH8;CSDC2;AKR1A1;HOXD8;ETFDH;ZNF362;LOC101903478;TFC…
Cellular Component	GO:0005654	nucleoplasm	4	234	0.945286	0.999996	CDKN2A;MAML3;POLR3H;TAF6L
Cellular Component	GO:0005694	chromosome	5	280	0.948831	0.999996	ARRB1;CALCOCO1;LOC101902808;VDR;LOC614376
Cellular Component	GO:0043226	organelle	164	5552	0.94968	0.999996	LOC614376;IGFBP3;SIX5;ARRB1;NFATC4;FMO4;GPD1;CTDSPL;PKIA;BOLA1;BNIP3;CALCOCO1;ALS2CL;NUDT13;PRKCE;TMEM117;TNS1;SRD5A1;EVPL;TCEAL1;GJB1;TST;BMF;MYO7A;HAND2;DTX1;ZNF362;FAM162A;ARNT2;POLR3H;AMT;MAPK10;PDK1;OXSM;CROT;EXTL1;EBPL;ACSF3;SLC26A7;VDR;B3GNT6;SLC1A3;HSD3B1;MGST2;GALNS;HERC3;MYOZ1;STOM;LOC515418;BNIP3L;ACER1;CST6;HEXIM2;MRVI1;STX17;ZBTB25;TNFRSF19;GPNMB;TBC1D2;MOXD1;BNC2;ABCA1;MXI1;ABLIM2;F…
Cellular Component	GO:0043227	membrane-bounded organelle	144	4983	0.966843	0.999996	LOC515418;AZIN2;ALG13;VDR;UROS;FBXL4;CDKN2C;GPD1;MYO7A;HOXD8;MICU1;ARNT2;STX17;TLR6;CSDC2;SMAD9;ATP6V1B1;MGST2;ECHDC3;LYRM5;TST;FUT6;BNIP3L;DLX6;HOXA7;HEXDC;FGFR2;SERPINA3;RFX2;ATP1B4;GPR19;ADCK3;EGLN3;SLC26A7;SUFU;PCYT1B;BACE1;IGF2R;ACSF3;MAPK10;ZBTB25;F5;MAP6D1;MRVI1;TMED6;HEXIM2;B3GNT6;HNF1B;SLC32A1;GAA;CROT;HAND2;MRPL45;HOXB7;CTDSPL;AMT;PTPN6;CALB1;CLN6;MARCH8;CALCOCO1;TNFRSF19;GALNS;SLC1A3;P…
Cellular Component	GO:0043231	intracellular membrane-bounded organelle	142	4929	0.969104	0.999996	GPD1;ECHDC3;MXI1;FMO4;PPP1R16B;HEXDC;ISOC2;TST;EGLN3;MYO7A;NUDT13;AMT;MGST2;LOC614376;CROT;DTX1;SLC26A7;PAPOLG;MARCH8;NLRX1;NRSN2;EMX2;GJB1;MOSPD1;TPP1;SIX5;KDM4B;LOC789192;GALNS;F5;ZNF362;CLDN8;ST8SIA4;ATP2B2;SLC32A1;HOXA7;POLR3H;AZIN2;SYT7;ACER1;CD74;OXSM;B3GNT6;LOC528098;RFX2;UROS;RAB11FIP4;FGFR2;PPARGC1A;SESN3;HOXD8;TCEAL1;LOC515418;ATP2A1;DLX6;TSPYL4;PCYT1B;ARNT2;MOXD1;ALPK3;BACE1;ATP1B4;MIC…
Cellular Component	GO:0043229	intracellular organelle	159	5472	0.972545	0.999996	LOC101903478;SMAD9;FAM162A;ALG13;NMNAT2;HOXA7;CALB1;NUDT13;TMLHE;ISOC2;HNF1B;SLC32A1;MOXD1;ETFDH;LOC101902808;BNC2;TNS1;AZIN2;ECHDC3;SYT7;TNFRSF19;HEXDC;MLYCD;HOXB7;STOM;KLF9;NLRX1;ATP2B2;RAB36;FBXL4;HOXA9;TMED6;CALCOCO1;BMF;PDK1;PRKCE;TBC1D2;FGFR2;MGST2;BACE1;SPICE1;ST8SIA4;CD74;DLX6;HSD3B1;EXTL1;MYOZ1;DTX1;ATP2A3;CTSK;TSPYL4;TCEAL1;EVPL;THAP6;LOC614376;LOC101904481;GAA;GPR19;BNIP3L;MARCH8;ABLIM…
Cellular Component	GO:0005815	microtubule organizing center	1	119	0.97965	0.999996	SPICE1
Cellular Component	GO:0044451	nucleoplasm part	3	231	0.980467	0.999996	POLR3H;CDKN2A;TAF6L
Cellular Component	GO:0005856	cytoskeleton	11	595	0.985768	0.999996	EVPL;LOC101904481;THAP6;MYO7A;SPICE1;NFATC4;CST6;ABLIM2;UPP2;FERMT1;BMF
Cellular Component	GO:1902494	catalytic complex	2	217	0.993379	0.999996	TAF6L;CDKN2A
Cellular Component	GO:0044430	cytoskeletal part	4	332	0.994643	0.999996	UPP2;LOC101904481;SPICE1;FERMT1
Cellular Component	GO:1990234	transferase complex	1	161	0.994912	0.999996	TAF6L
Cellular Component	GO:0044422	organelle part	64	2595	0.995396	0.999996	MAPK10;LOC101904481;SRD5A1;MAP6D1;SLC32A1;STX17;ARRB1;ETFDH;ACER1;LOC515418;SPICE1;TMLHE;HSD3B1;SMAD9;SLC1A3;FMO4;ATP1B4;TLR6;TAF6L;IGF2R;MOXD1;FUT6;CALCOCO1;FERMT1;GJB1;TFCP2L1;BNIP3L;BACE1;FUT10;SLC26A7;BOLA-DMA;MARCH8;MGST2;ECI1;LOC528098;HNF1B;LOC101902808;MICU1;POLR3H;BNIP3;AMT;CDKN2A;TMED6;TST;CABYR;ABLIM2;MAML3;LOC614376;ST8SIA4;MRPL45;RAB11FIP4;PPM1K;EXTL1;TMEM106C;PDK1;ATP2A3;VDR;SUFU;AL…
Cellular Component	GO:0044446	intracellular organelle part	53	2270	0.997666	0.999996	IGF2R;LOC101902808;VDR;RAB11FIP4;FUT6;POLR3H;CALCOCO1;SPICE1;BNIP3;FUT10;ETFDH;BACE1;ATP2A3;SUFU;TST;HNF1B;ARRB1;TLR6;EXTL1;UPP2;CLN6;SLC32A1;AK4;SLC26A7;LOC614376;ECI1;ABLIM2;SMAD9;HSD3B1;TMLHE;MAP6D1;MRPL45;LOC101904481;LOC528098;ATP6V1B1;MAPK10;PPM1K;FERMT1;MAML3;TAF6L;BNIP3L;AMT;MICU1;TFCP2L1;STX17;ST8SIA4;SLC1A3;ATP2A1;FMO4;CABYR;PDK1;CDKN2A;ATP1B4
Cellular Component	GO:0043234	protein complex	22	1169	0.998663	0.999996	BOLA-DMA;GABRP;GPD1;BOLA-DRB3;TLR6;TLR2;ERCC5;CDKN2A;HOXA9;HNF1B;ATP6V1B1;FOXO4;BOLA-DRB2;HAND2;RICTOR;TLR4;ADRA2A;PATL1;PPM1K;ARNT2;SMAD9;TAF6L
Cellular Component	GO:0030529	intracellular ribonucleoprotein complex	3	351	0.999242	0.999996	MRPL45;LOC101903478;PATL1
Cellular Component	GO:1990904	ribonucleoprotein complex	3	351	0.999242	0.999996	MRPL45;PATL1;LOC101903478
Cellular Component	GO:0043228	non-membrane-bounded organelle	19	1099	0.999459	0.999996	LOC614376;MAP6D1;MYO7A;ABLIM2;STOM;EVPL;LOC101902808;BMF;UPP2;CST6;LOC101904481;CALCOCO1;FERMT1;SPICE1;TNS1;THAP6;NFATC4;VDR;ARRB1
Cellular Component	GO:0043232	intracellular non-membrane-bounded organelle	19	1099	0.999459	0.999996	UPP2;FERMT1;MYO7A;SPICE1;THAP6;CST6;CALCOCO1;STOM;LOC614376;LOC101902808;LOC101904481;TNS1;ARRB1;BMF;MAP6D1;VDR;NFATC4;ABLIM2;EVPL
Cellular Component	GO:0031981	nuclear lumen	13	888	0.999772	0.999996	MAPK10;ABLIM2;BNIP3;TAF6L;VDR;TFCP2L1;MAML3;CDKN2A;STX17;SUFU;HNF1B;POLR3H;SMAD9
Cellular Component	GO:0070013	intracellular organelle lumen	13	910	0.999859	0.999996	ABLIM2;TFCP2L1;MAML3;HNF1B;VDR;BNIP3;STX17;MAPK10;TAF6L;SMAD9;POLR3H;CDKN2A;SUFU
Cellular Component	GO:0043233	organelle lumen	13	911	0.999862	0.999996	VDR;HNF1B;SMAD9;MAML3;BNIP3;TAF6L;MAPK10;STX17;POLR3H;CDKN2A;ABLIM2;SUFU;TFCP2L1
Cellular Component	GO:0031974	membrane-enclosed lumen	13	916	0.999876	0.999996	MAML3;HNF1B;TAF6L;TFCP2L1;BNIP3;ABLIM2;POLR3H;SMAD9;CDKN2A;SUFU;STX17;MAPK10;VDR
Cellular Component	GO:0044428	nuclear part	15	1007	0.999884	0.999996	TFCP2L1;BNIP3;ABLIM2;MAPK10;HNF1B;CDKN2A;IGF2R;SUFU;MAML3;TAF6L;POLR3H;STX17;SMAD9;VDR;ATP2A3
Cellular Component	GO:0005634	nucleus	15	1039	0.999942	0.999996	IGF2R;MAML3;STX17;VDR;SUFU;TFCP2L1;CDKN2A;ATP2A3;MAPK10;HNF1B;SMAD9;BNIP3;TAF6L;ABLIM2;POLR3H
Cellular Component	GO:0015630	microtubule cytoskeleton	1	332	0.999983	0.999996	SPICE1
Cellular Component	GO:0032991	macromolecular complex	28	1714	0.999996	0.999996	BOLA-DMA;HOXA9;ATP6V1B1;MRPL45;HNF1B;ERCC5;ADRA2A;BOLA-DRB2;ARNT2;GPD1;TLR2;TLR4;CALCOCO1;VLDLR;HAND2;VDR;TAF6L;GABRP;SMAD9;TLR6;RICTOR;PPM1K;FOXO4;BOLA-DRB3;CDKN2A;PATL1;LOC614376;LOC101903478
Ontology	GO ID	Description	GeneRatio(309)	BgRatio(9560)	pvalue	fdr	geneID
Molecular Function	GO:0005520	insulin-like growth factor binding	4	5	5.21851e-06	0.00192563	IGFBP2;IGFBP3;IGF1R;IGFBP5
Molecular Function	GO:0005310	dicarboxylic acid transmembrane transporter activity	3	5	0.00031865	0.058791	SLC1A2;SLC1A3;SLC26A7
Molecular Function	GO:0005313	L-glutamate transmembrane transporter activity	2	2	0.00104145	0.0960739	SLC1A2;SLC1A3
Molecular Function	GO:0071723	lipopeptide binding	2	2	0.00104145	0.0960739	TLR2;TLR6
Molecular Function	GO:0016863	intramolecular oxidoreductase activity, transposing C=C bonds	3	8	0.00165953	0.110915	EBPL;HSD3B1;ECI1
Molecular Function	GO:0008047	enzyme activator activity	13	158	0.0018035	0.110915	TBC1D10C;TBC1D24;RGS16;LOC101903478;ALS2CL;VAV3;AZIN2;ARHGAP24;IGFBP3;RASAL1;TBC1D2;RGS10;ARRB1
Molecular Function	GO:0016860	intramolecular oxidoreductase activity	5	30	0.00250317	0.115459	EBPL;ECI1;HSD3B1;MPI;GNPDA1
Molecular Function	GO:0019829	cation-transporting ATPase activity	5	30	0.00250317	0.115459	ATP2B2;ATP1B4;ATP2A3;ATP6V1B1;ATP2A1
Molecular Function	GO:0015271	outward rectifier potassium channel activity	2	3	0.00305745	0.125048	KCND3;KCNIP2
Molecular Function	GO:0016538	cyclin-dependent protein serine/threonine kinase regulator activity	3	10	0.00338883	0.125048	CDKN2A;CDKN2C;HEXIM2
Molecular Function	GO:0019838	growth factor binding	5	34	0.00439908	0.141844	IGFBP3;IGFBP5;IGF2R;IGFBP2;IGF1R
Molecular Function	GO:0022804	active transmembrane transporter activity	13	176	0.00461281	0.141844	ATP6V1B1;SLC34A2;SLC36A4;SLC1A3;ATP2B2;SLC1A2;ATP2A3;SLC32A1;ATP2A1;LOC100296627;SLC7A7;ATP1B4;SLC5A12
Molecular Function	GO:0042626	ATPase activity, coupled to transmembrane movement of substances	6	53	0.00694974	0.171558	ATP2B2;ATP1B4;ATP6V1B1;ATP2A3;LOC100296627;ATP2A1
Molecular Function	GO:0043492	ATPase activity, coupled to movement of substances	6	53	0.00694974	0.171558	ATP2A1;ATP6V1B1;LOC100296627;ATP1B4;ATP2A3;ATP2B2
Molecular Function	GO:0016757	transferase activity, transferring glycosyl groups	13	185	0.0069739	0.171558	EXTL1;FUT6;QPRT;ST8SIA4;ABO;ALG13;FUT10;ART1;LOC510369;B3GNT6;UPP2;PIGV;HAS3
Molecular Function	GO:0016820	hydrolase activity, acting on acid anhydrides, catalyzing transmembrane movement of substances	6	55	0.00831782	0.19183	LOC100296627;ATP2A1;ATP2A3;ATP1B4;ATP6V1B1;ATP2B2
Molecular Function	GO:0033218	amide binding	4	27	0.0104412	0.214045	IGF1R;KCNIP2;TLR2;TLR6
Molecular Function	GO:0042277	peptide binding	4	27	0.0104412	0.214045	TLR6;KCNIP2;TLR2;IGF1R
Molecular Function	GO:0042625	ATPase coupled ion transmembrane transporter activity	5	44	0.0132157	0.224938	ATP1B4;ATP2A1;ATP2B2;ATP2A3;ATP6V1B1
Molecular Function	GO:0016229	steroid dehydrogenase activity	3	16	0.0136991	0.224938	SRD5A1;HSD3B1;HSD3B7
Molecular Function	GO:0004033	aldo-keto reductase (NADP) activity	2	6	0.0143311	0.224938	AKR1A1;DHRS3
Molecular Function	GO:0015179	L-amino acid transmembrane transporter activity	2	6	0.0143311	0.224938	SLC1A2;SLC1A3
Molecular Function	GO:0015399	primary active transmembrane transporter activity	6	62	0.0146301	0.224938	ATP1B4;ATP2A3;ATP2B2;ATP2A1;LOC100296627;ATP6V1B1
Molecular Function	GO:0015405	P-P-bond-hydrolysis-driven transmembrane transporter activity	6	62	0.0146301	0.224938	LOC100296627;ATP2A3;ATP2B2;ATP2A1;ATP6V1B1;ATP1B4
Molecular Function	GO:0003824	catalytic activity	142	3812	0.0158372	0.233757	PNPO;TST;USP2;DPYD;TMPRSS2;UPP2;PPM1H;ERCC5;ACER1;MARCH8;MPST;FADS6;HGF;RASL11B;DHRS3;PAPOLG;MLYCD;MAP2K6;SLC27A1;HSD3B1;ECI2;TMLHE;ALAD;PTER;AZIN2;ATP1B4;MTHFR;NADSYN1;CTSO;MPI;PRSS8;FKBP14;PTPRU;GUCY2D;NMNAT2;PNKD;POLR3H;ART1;ABCA1;ADAMTS9;CHST3;ETFDH;ST14;CPPED1;MAPK10;LOC531691;AMT;GGCT;EXTL1;MYO7A;TPP1;GALK2;GNPDA1;MYLK;PTPN6;GALNS;GGT1;FUT10;FUT6;CDK3;HERC3;ATP2A1;ALG13;TAF6L;ADCK3;ACAD10;A…
Molecular Function	GO:0008514	organic anion transmembrane transporter activity	4	32	0.0188657	0.257831	SLC1A3;SLC1A2;SLC32A1;SLC26A7
Molecular Function	GO:0046943	carboxylic acid transmembrane transporter activity	4	32	0.0188657	0.257831	SLC26A7;SLC1A3;SLC1A2;SLC32A1
Molecular Function	GO:0015172	acidic amino acid transmembrane transporter activity	2	7	0.0196385	0.258808	SLC1A2;SLC1A3
Molecular Function	GO:0003713	transcription coactivator activity	3	20	0.0253623	0.27408	FGF2;PPARGC1A;CALCOCO1
Molecular Function	GO:0016755	transferase activity, transferring amino-acyl groups	2	8	0.0256315	0.27408	GGCT;GGT1
Molecular Function	GO:0016783	sulfurtransferase activity	2	8	0.0256315	0.27408	TST;MPST
Molecular Function	GO:0016763	transferase activity, transferring pentosyl groups	4	36	0.0279609	0.27408	UPP2;ART1;QPRT;LOC510369
Molecular Function	GO:0019900	kinase binding	8	114	0.031186	0.27408	CABYR;PRKCE;CDKN2A;ITGB2;ADRA2A;FOXO4;CDKN2C;IGF1R
Molecular Function	GO:0005416	cation:amino acid symporter activity	2	9	0.0322605	0.27408	SLC1A2;SLC32A1
Molecular Function	GO:0016861	intramolecular oxidoreductase activity, interconverting aldoses and ketoses	2	9	0.0322605	0.27408	GNPDA1;MPI
Molecular Function	GO:0004558	alpha-1,4-glucosidase activity	1	1	0.0323222	0.27408	GAA
Molecular Function	GO:0005280	hydrogen:amino acid symporter activity	1	1	0.0323222	0.27408	SLC32A1
Molecular Function	GO:0015295	solute:proton symporter activity	1	1	0.0323222	0.27408	SLC32A1
Molecular Function	GO:0015926	glucosidase activity	1	1	0.0323222	0.27408	GAA
Molecular Function	GO:0016822	hydrolase activity, acting on acid carbon-carbon bonds	1	1	0.0323222	0.27408	FAH
Molecular Function	GO:0016823	hydrolase activity, acting on acid carbon-carbon bonds, in ketonic substances	1	1	0.0323222	0.27408	FAH
Molecular Function	GO:0055104	ligase inhibitor activity	1	1	0.0323222	0.27408	CDKN2A
Molecular Function	GO:0090599	alpha-glucosidase activity	1	1	0.0323222	0.27408	GAA
Molecular Function	GO:0005496	steroid binding	3	22	0.0326817	0.27408	VDR;CALB1;S100G
Molecular Function	GO:0030234	enzyme regulator activity	24	504	0.0365028	0.288448	PKIA;CDKN2A;RASAL1;ALS2CL;RGS10;TBC1D10C;TBC1D2;TBC1D24;ARRB1;C3;LOC101903478;IGFBP3;CST6;VAV3;CABYR;HEXIM2;SERPINA3;ARHGAP24;RAB11FIP4;PRKCE;MGST2;AZIN2;CDKN2C;RGS16
Molecular Function	GO:0008417	fucosyltransferase activity	2	10	0.0394785	0.288448	FUT10;FUT6
Molecular Function	GO:0022857	transmembrane transporter activity	26	561	0.0401473	0.288448	GJB1;SLC5A12;SLC36A4;SLC1A3;ATP2B2;ATP2A3;ATP2A1;ATP1B4;KCNC3;AQP9;SLC7A7;ABCA1;KCNJ16;SLC26A7;SLC28A1;ATP6V1B1;SLC32A1;SLC1A2;SLC40A1;LOC100296627;SLC34A2;FGF2;KCND3;KCNIP2;GABRP;MRPL45
Molecular Function	GO:0016616	oxidoreductase activity, acting on the CH-OH group of donors, NAD or NADP as acceptor	5	59	0.0413293	0.288448	HSD3B7;DHRS3;HSD3B1;GPD1;AKR1A1
Molecular Function	GO:0005088	Ras guanyl-nucleotide exchange factor activity	4	41	0.0424497	0.288448	VAV3;ARHGEF3;RASGRF1;ALS2CL
Molecular Function	GO:0031406	carboxylic acid binding	4	41	0.0424497	0.288448	AMT;OXER1;SLC1A3;ECI2
Molecular Function	GO:0043177	organic acid binding	4	41	0.0424497	0.288448	AMT;OXER1;ECI2;SLC1A3
Molecular Function	GO:0016614	oxidoreductase activity, acting on CH-OH group of donors	6	80	0.0444124	0.288448	DHRS3;GPD1;HSD3B1;HSD3B7;FAM213B;AKR1A1
Molecular Function	GO:0005085	guanyl-nucleotide exchange factor activity	4	42	0.0457701	0.288448	ARHGEF3;ALS2CL;RASGRF1;VAV3
Molecular Function	GO:0005342	organic acid transmembrane transporter activity	4	42	0.0457701	0.288448	SLC26A7;SLC1A2;SLC32A1;SLC1A3
Molecular Function	GO:0098772	molecular function regulator	26	569	0.0463298	0.288448	CDKN2A;ARRB1;CABYR;MGST2;ARHGAP24;CDKN2C;IGFBP3;TBC1D2;C3;HEXIM2;RAB11FIP4;RASGRF1;RASAL1;TBC1D10C;RGS10;CST6;VAV3;ARHGEF3;RGS16;ALS2CL;PRKCE;SERPINA3;TBC1D24;AZIN2;LOC101903478;PKIA
Molecular Function	GO:0005539	glycosaminoglycan binding	6	84	0.0540912	0.288448	TLR2;FGFR2;ADAMTS1;GPNMB;FGF2;ECM2
Molecular Function	GO:0033764	steroid dehydrogenase activity, acting on the CH-OH group of donors, NAD or NADP as acceptor	2	12	0.0555044	0.288448	HSD3B1;HSD3B7
Molecular Function	GO:0004175	endopeptidase activity	13	248	0.0589208	0.288448	ST14;BACE1;LOC528098;PRSS8;C1R;CTSK;HGF;HABP2;TMPRSS2;ADAMTS1;CFB;CTSO;TPP1
Molecular Function	GO:0008509	anion transmembrane transporter activity	6	86	0.0593742	0.288448	GABRP;SLC1A2;SLC32A1;SLC34A2;SLC1A3;SLC26A7
Molecular Function	GO:0005249	voltage-gated potassium channel activity	3	28	0.0604047	0.288448	KCNJ16;KCND3;KCNIP2
Molecular Function	GO:0015171	amino acid transmembrane transporter activity	3	28	0.0604047	0.288448	SLC1A3;SLC1A2;SLC32A1
Molecular Function	GO:0019887	protein kinase regulator activity	5	66	0.061679	0.288448	HEXIM2;CDKN2A;PKIA;CDKN2C;CABYR
Molecular Function	GO:0004152	dihydroorotate dehydrogenase activity	1	2	0.0636029	0.288448	DPYD
Molecular Function	GO:0004697	protein kinase C activity	1	2	0.0636029	0.288448	PRKCE
Molecular Function	GO:0005089	Rho guanyl-nucleotide exchange factor activity	1	2	0.0636029	0.288448	VAV3
Molecular Function	GO:0005518	collagen binding	1	2	0.0636029	0.288448	ECM2
Molecular Function	GO:0008236	serine-type peptidase activity	1	2	0.0636029	0.288448	TPP1
Molecular Function	GO:0008242	omega peptidase activity	1	2	0.0636029	0.288448	BACE1
Molecular Function	GO:0008318	protein prenyltransferase activity	1	2	0.0636029	0.288448	FNTB
Molecular Function	GO:0016635	oxidoreductase activity, acting on the CH-CH group of donors, quinone or related compound as acceptor	1	2	0.0636029	0.288448	DPYD
Molecular Function	GO:0016649	oxidoreductase activity, acting on the CH-NH group of donors, quinone or similar compound as acceptor	1	2	0.0636029	0.288448	ETFDH
Molecular Function	GO:0016901	oxidoreductase activity, acting on the CH-OH group of donors, quinone or similar compound as acceptor	1	2	0.0636029	0.288448	GPD1
Molecular Function	GO:0017171	serine hydrolase activity	1	2	0.0636029	0.288448	TPP1
Molecular Function	GO:0019211	phosphatase activator activity	1	2	0.0636029	0.288448	IGFBP3
Molecular Function	GO:0030226	apolipoprotein receptor activity	1	2	0.0636029	0.288448	ABCA1
Molecular Function	GO:0030228	lipoprotein particle receptor activity	1	2	0.0636029	0.288448	VLDLR
Molecular Function	GO:0038024	cargo receptor activity	1	2	0.0636029	0.288448	VLDLR
Molecular Function	GO:0048038	quinone binding	1	2	0.0636029	0.288448	ETFDH
Molecular Function	GO:0072542	protein phosphatase activator activity	1	2	0.0636029	0.288448	IGFBP3
Molecular Function	GO:0005504	fatty acid binding	2	13	0.0642296	0.288448	ECI2;OXER1
Molecular Function	GO:0033293	monocarboxylic acid binding	2	13	0.0642296	0.288448	OXER1;ECI2
Molecular Function	GO:0070566	adenylyltransferase activity	2	13	0.0642296	0.288448	PAPOLG;NMNAT2
Molecular Function	GO:0003712	transcription cofactor activity	10	179	0.0648812	0.288448	CALCOCO1;DTX1;MAML3;NFATC4;TAF6L;TFCP2L1;PPARGC1A;HAND2;SUFU;FGF2
Molecular Function	GO:0016829	lyase activity	7	111	0.0678751	0.298166	CD38;ALAD;MLYCD;GUCY2D;UROS;MGST2;AZIN2
Molecular Function	GO:0019207	kinase regulator activity	5	69	0.0718617	0.311964	CDKN2A;HEXIM2;CABYR;CDKN2C;PKIA
Molecular Function	GO:0016782	transferase activity, transferring sulfur-containing groups	4	49	0.0729142	0.312853	HS6ST1;CHST3;TST;MPST
Molecular Function	GO:0016740	transferase activity	55	1411	0.0760049	0.322366	ACAD10;NMNAT2;MYLK;POLR3H;B3GNT6;LOC510369;PAPOLG;CDK3;FUT10;UBE2D4;MGST2;AMT;TSSK4;PCMTD1;GGCT;MAP2K6;HAS3;ST8SIA4;MAPK10;DZIP3;GUCY2D;FGFR2;ADCK3;OXSM;CHST3;B3GNTL1;MARCH8;GALK2;TAF6L;IGF1R;EXTL1;QPRT;ART1;MPST;ARRB1;HERC3;HS6ST1;FUT6;CROT;FNTB;PDK1;SPEF2;PCYT1B;ALG13;ABO;CDKL2;PIGV;UPP2;LOC531691;GGT1;RP2;HYKK;TST;AK4;PRKCE
Molecular Function	GO:0015662	ATPase activity, coupled to transmembrane movement of ions, phosphorylative mechanism	2	15	0.0829131	0.345558	ATP6V1B1;ATP1B4
Molecular Function	GO:0022843	voltage-gated cation channel activity	3	32	0.0833459	0.345558	KCND3;KCNJ16;KCNIP2
Molecular Function	GO:0016853	isomerase activity	6	95	0.0868235	0.346401	HSD3B1;EBPL;GNPDA1;ECI1;MPI;FKBP14
Molecular Function	GO:0001595	angiotensin receptor activity	1	3	0.0938756	0.346401	AGTRAP
Molecular Function	GO:0004707	MAP kinase activity	1	3	0.0938756	0.346401	MAPK10
Molecular Function	GO:0004936	alpha-adrenergic receptor activity	1	3	0.0938756	0.346401	ADRA2A
Molecular Function	GO:0008106	alcohol dehydrogenase (NADP+) activity	1	3	0.0938756	0.346401	DHRS3
Molecular Function	GO:0015205	nucleobase transmembrane transporter activity	1	3	0.0938756	0.346401	AQP9
Molecular Function	GO:0015464	acetylcholine receptor activity	1	3	0.0938756	0.346401	CHRM3
Molecular Function	GO:0016715	oxidoreductase activity, acting on paired donors, with incorporation or reduction of molecular oxygen, reduced ascorbate as one donor, and incorporation of one atom of oxygen	1	3	0.0938756	0.346401	MOXD1
Molecular Function	GO:0016884	carbon-nitrogen ligase activity, with glutamine as amido-N-donor	1	3	0.0938756	0.346401	NADSYN1
Molecular Function	GO:0016907	G-protein coupled acetylcholine receptor activity	1	3	0.0938756	0.346401	CHRM3
Molecular Function	GO:0016909	SAP kinase activity	1	3	0.0938756	0.346401	MAPK10
Molecular Function	GO:0022891	substrate-specific transmembrane transporter activity	22	509	0.10018	0.357	SLC7A7;GABRP;MRPL45;SLC32A1;ATP2A3;KCNJ16;SLC1A2;KCNIP2;ATP6V1B1;AQP9;FGF2;SLC40A1;ABCA1;SLC26A7;ATP1B4;ATP2A1;SLC28A1;SLC1A3;KCNC3;KCND3;ATP2B2;SLC34A2
Molecular Function	GO:0000988	transcription factor activity, protein binding	10	195	0.100617	0.357	SUFU;MAML3;HAND2;NFATC4;FGF2;PPARGC1A;DTX1;CALCOCO1;TFCP2L1;TAF6L
Molecular Function	GO:0000989	transcription factor activity, transcription factor binding	10	195	0.100617	0.357	DTX1;HAND2;NFATC4;SUFU;PPARGC1A;TAF6L;CALCOCO1;FGF2;MAML3;TFCP2L1
Molecular Function	GO:0046983	protein dimerization activity	8	146	0.100618	0.357	TLR2;BNIP3;ARNT2;HNF1B;TLR6;ADRA2A;HAND2;BNIP3L
Molecular Function	GO:0008227	G-protein coupled amine receptor activity	2	17	0.103008	0.358586	ADRA2A;CHRM3
Molecular Function	GO:0071813	lipoprotein particle binding	2	17	0.103008	0.358586	CRP;VLDLR
Molecular Function	GO:0015291	secondary active transmembrane transporter activity	6	100	0.104632	0.360833	SLC36A4;SLC34A2;SLC1A2;SLC1A3;SLC5A12;SLC32A1
Molecular Function	GO:0071814	protein-lipid complex binding	2	18	0.113505	0.372785	CRP;VLDLR
Molecular Function	GO:0042802	identical protein binding	13	278	0.116339	0.372785	BNIP3;HAND2;QPRT;LOC510369;RAB11FIP4;GPD1;CLN6;PLEKHB1;ADRA2A;GGCT;DPYD;ERCC5;HNF1B
Molecular Function	GO:0001530	lipopolysaccharide binding	1	4	0.123173	0.372785	TLR4
Molecular Function	GO:0016406	carnitine O-acyltransferase activity	1	4	0.123173	0.372785	CROT
Molecular Function	GO:0016504	peptidase activator activity	1	4	0.123173	0.372785	LOC101903478
Molecular Function	GO:0016505	peptidase activator activity involved in apoptotic process	1	4	0.123173	0.372785	LOC101903478
Molecular Function	GO:0017046	peptide hormone binding	1	4	0.123173	0.372785	IGF1R
Molecular Function	GO:0031420	alkali metal ion binding	1	4	0.123173	0.372785	SLC34A2
Molecular Function	GO:0033765	steroid dehydrogenase activity, acting on the CH-CH group of donors	1	4	0.123173	0.372785	SRD5A1
Molecular Function	GO:0036041	long-chain fatty acid binding	1	4	0.123173	0.372785	OXER1
Molecular Function	GO:0050543	icosatetraenoic acid binding	1	4	0.123173	0.372785	OXER1
Molecular Function	GO:0099528	G-protein coupled neurotransmitter receptor activity	1	4	0.123173	0.372785	CHRM3
Molecular Function	GO:0016627	oxidoreductase activity, acting on the CH-CH group of donors	3	38	0.123492	0.372785	DPYD;SRD5A1;ACAD10
Molecular Function	GO:0004714	transmembrane receptor protein tyrosine kinase activity	2	19	0.124262	0.372785	FGFR2;IGF1R
Molecular Function	GO:0016831	carboxy-lyase activity	2	19	0.124262	0.372785	AZIN2;MLYCD
Molecular Function	GO:0032813	tumor necrosis factor receptor superfamily binding	2	19	0.124262	0.372785	TNFSF13B;LTB
Molecular Function	GO:0005244	voltage-gated ion channel activity	3	40	0.138182	0.407912	KCNIP2;KCNJ16;KCND3
Molecular Function	GO:0022832	voltage-gated channel activity	3	40	0.138182	0.407912	KCNIP2;KCND3;KCNJ16
Molecular Function	GO:0004312	fatty acid synthase activity	1	5	0.151526	0.420398	OXSM
Molecular Function	GO:0004977	melanocortin receptor activity	1	5	0.151526	0.420398	MC1R
Molecular Function	GO:0005372	water transmembrane transporter activity	1	5	0.151526	0.420398	AQP9
Molecular Function	GO:0008484	sulfuric ester hydrolase activity	1	5	0.151526	0.420398	GALNS
Molecular Function	GO:0015114	phosphate ion transmembrane transporter activity	1	5	0.151526	0.420398	SLC34A2
Molecular Function	GO:0022829	wide pore channel activity	1	5	0.151526	0.420398	GJB1
Molecular Function	GO:0043394	proteoglycan binding	1	5	0.151526	0.420398	GPC5
Molecular Function	GO:0090079	translation regulator activity, nucleic acid binding	1	5	0.151526	0.420398	LOC101903478
Molecular Function	GO:0016645	oxidoreductase activity, acting on the CH-NH group of donors	2	22	0.157822	0.433335	ETFDH;MTHFR
Molecular Function	GO:0008289	lipid binding	9	189	0.158794	0.433335	FFAR4;TLR6;TLR2;OXER1;ECI2;S100G;CALB1;VDR;TLR4
Molecular Function	GO:0008324	cation transmembrane transporter activity	13	295	0.159712	0.433335	SLC34A2;KCNJ16;ATP2A3;SLC32A1;KCND3;SLC40A1;ATP2A1;ATP6V1B1;ATP2B2;FGF2;SLC1A2;KCNIP2;ATP1B4
Molecular Function	GO:0004468	lysine N-acetyltransferase activity, acting on acetyl phosphate as donor	2	23	0.169356	0.446202	TAF6L;ARRB1
Molecular Function	GO:0016776	phosphotransferase activity, phosphate group as acceptor	2	23	0.169356	0.446202	AK4;RP2
Molecular Function	GO:0019888	protein phosphatase regulator activity	2	23	0.169356	0.446202	CDKN2A;IGFBP3
Molecular Function	GO:0000975	regulatory region DNA binding	1	6	0.178964	0.446202	CALCOCO1
Molecular Function	GO:0001067	regulatory region nucleic acid binding	1	6	0.178964	0.446202	CALCOCO1
Molecular Function	GO:0004659	prenyltransferase activity	1	6	0.178964	0.446202	FNTB
Molecular Function	GO:0004935	adrenergic receptor activity	1	6	0.178964	0.446202	ADRA2A
Molecular Function	GO:0005337	nucleoside transmembrane transporter activity	1	6	0.178964	0.446202	SLC28A1
Molecular Function	GO:0030169	low-density lipoprotein particle binding	1	6	0.178964	0.446202	VLDLR
Molecular Function	GO:0030291	protein serine/threonine kinase inhibitor activity	1	6	0.178964	0.446202	PKIA
Molecular Function	GO:0031690	adrenergic receptor binding	1	6	0.178964	0.446202	ADRA2A
Molecular Function	GO:0042974	retinoic acid receptor binding	1	6	0.178964	0.446202	VDR
Molecular Function	GO:0015103	inorganic anion transmembrane transporter activity	2	24	0.181027	0.448315	SLC34A2;SLC26A7
Molecular Function	GO:0060089	molecular transducer activity	34	896	0.182459	0.44885	RGS16;ARNT2;P2RY14;WNT2B;CD74;OR12D2;LOC784457;CHRM3;LSP1;ADRA2A;LOC100140586;FGFR2;FFAR4;GPR19;TLR4;AGTRAP;IGF1R;GNAT2;TLR6;PRKCE;TMPRSS2;OXER1;TLR5;SUFU;TLR2;CCR9;MC1R;RGS10;ABCA1;PLEKHB1;GABRP;GPR65;GPR84;VLDLR
Molecular Function	GO:0015075	ion transmembrane transporter activity	18	442	0.185462	0.453216	ABCA1;ATP1B4;KCND3;SLC1A2;SLC32A1;SLC26A7;GABRP;ATP2A3;ATP2B2;FGF2;KCNJ16;KCNIP2;ATP2A1;SLC34A2;ATP6V1B1;KCNC3;SLC40A1;SLC1A3
Molecular Function	GO:0005102	receptor binding	22	557	0.191395	0.464453	BTC;WNT2B;ATP2B2;DTX1;IGF1R;VAV3;VDR;CD74;TNFSF13B;LTB;TLR5;IGF1;GPNMB;CCL28;IL1A;ADRA2A;ARNT2;GNAT2;HGF;PPARGC1A;FGF2;ARRB1
Molecular Function	GO:0005215	transporter activity	27	700	0.192578	0.464453	SLC1A2;KCNC3;GABRP;SLC32A1;LOC100296627;AQP9;MB;ATP2A1;SLC1A3;KCND3;KCNIP2;KCNJ16;ABCA1;SLC36A4;SLC26A7;FGF2;SLC40A1;MRPL45;ATP1B4;SLC28A1;GJB1;ATP2A3;SLC5A12;ATP6V1B1;ATP2B2;SLC34A2;SLC7A7
Molecular Function	GO:0005072	transforming growth factor beta receptor, cytoplasmic mediator activity	1	7	0.205519	0.473978	SMAD9
Molecular Function	GO:0005283	sodium:amino acid symporter activity	1	7	0.205519	0.473978	SLC1A2
Molecular Function	GO:0015175	neutral amino acid transmembrane transporter activity	1	7	0.205519	0.473978	SLC32A1
Molecular Function	GO:0030594	neurotransmitter receptor activity	1	7	0.205519	0.473978	CHRM3
Molecular Function	GO:0042562	hormone binding	1	7	0.205519	0.473978	IGF1R
Molecular Function	GO:0043176	amine binding	1	7	0.205519	0.473978	ADRA2A
Molecular Function	GO:0070567	cytidylyltransferase activity	1	7	0.205519	0.473978	PCYT1B
Molecular Function	GO:0005096	GTPase activator activity	3	51	0.227407	0.51397	TBC1D24;TBC1D10C;TBC1D2
Molecular Function	GO:0008375	acetylglucosaminyltransferase activity	2	28	0.228673	0.51397	B3GNT6;ALG13
Molecular Function	GO:0019199	transmembrane receptor protein kinase activity	2	28	0.228673	0.51397	IGF1R;FGFR2
Molecular Function	GO:0015929	hexosaminidase activity	1	8	0.231217	0.51397	HEXDC
Molecular Function	GO:0019205	nucleobase-containing compound kinase activity	1	8	0.231217	0.51397	AK4
Molecular Function	GO:1901505	carbohydrate derivative transporter activity	1	8	0.231217	0.51397	SLC28A1
Molecular Function	GO:0019208	phosphatase regulator activity	2	29	0.240736	0.531926	CDKN2A;IGFBP3
Molecular Function	GO:0000217	DNA secondary structure binding	1	9	0.256087	0.542074	ERCC5
Molecular Function	GO:0008373	sialyltransferase activity	1	9	0.256087	0.542074	ST8SIA4
Molecular Function	GO:0008556	potassium-transporting ATPase activity	1	9	0.256087	0.542074	ATP1B4
Molecular Function	GO:0016799	hydrolase activity, hydrolyzing N-glycosyl compounds	1	9	0.256087	0.542074	CD38
Molecular Function	GO:0043130	ubiquitin binding	1	9	0.256087	0.542074	DZIP3
Molecular Function	GO:0044877	macromolecular complex binding	5	106	0.258253	0.542074	GNAT2;VLDLR;ADRA2A;ECM2;CRP
Molecular Function	GO:0016747	transferase activity, transferring acyl groups other than amino-acyl groups	6	133	0.26033	0.542074	GGT1;ARRB1;GGCT;OXSM;TAF6L;CROT
Molecular Function	GO:0032403	protein complex binding	3	55	0.26221	0.542074	ADRA2A;GNAT2;ECM2
Molecular Function	GO:0016836	hydro-lyase activity	2	31	0.264933	0.542074	UROS;ALAD
Molecular Function	GO:0022892	substrate-specific transporter activity	23	617	0.266899	0.542074	SLC34A2;SLC7A7;SLC1A2;SLC28A1;GABRP;KCNIP2;FGF2;ATP1B4;MB;ATP2B2;ABCA1;MRPL45;SLC32A1;KCNJ16;ATP6V1B1;KCNC3;KCND3;SLC40A1;ATP2A1;SLC26A7;ATP2A3;AQP9;SLC1A3
Molecular Function	GO:0015293	symporter activity	2	32	0.277038	0.542074	SLC1A2;SLC32A1
Molecular Function	GO:0015294	solute:cation symporter activity	2	32	0.277038	0.542074	SLC1A2;SLC32A1
Molecular Function	GO:0016765	transferase activity, transferring alkyl or aryl (other than methyl) groups	2	32	0.277038	0.542074	FNTB;MGST2
Molecular Function	GO:0019842	vitamin binding	2	32	0.277038	0.542074	TMLHE;EGLN3
Molecular Function	GO:0051536	iron-sulfur cluster binding	2	32	0.277038	0.542074	DPYD;ETFDH
Molecular Function	GO:0070851	growth factor receptor binding	2	32	0.277038	0.542074	FGF2;VAV3
Molecular Function	GO:0004601	peroxidase activity	1	10	0.280154	0.542074	GPX3
Molecular Function	GO:0004860	protein kinase inhibitor activity	1	10	0.280154	0.542074	PKIA
Molecular Function	GO:0008320	protein transmembrane transporter activity	1	10	0.280154	0.542074	MRPL45
Molecular Function	GO:0016684	oxidoreductase activity, acting on peroxide as acceptor	1	10	0.280154	0.542074	GPX3
Molecular Function	GO:0019210	kinase inhibitor activity	1	10	0.280154	0.542074	PKIA
Molecular Function	GO:0019905	syntaxin binding	1	10	0.280154	0.542074	ABCA1
Molecular Function	GO:0045182	translation regulator activity	1	10	0.280154	0.542074	LOC101903478
Molecular Function	GO:0000981	RNA polymerase II transcription factor activity, sequence-specific DNA binding	4	83	0.280586	0.542074	FOXO4;HNF1B;ESRRA;VDR
Molecular Function	GO:0016779	nucleotidyltransferase activity	4	84	0.287851	0.551583	NMNAT2;PAPOLG;PCYT1B;POLR3H
Molecular Function	GO:0008134	transcription factor binding	3	58	0.288733	0.551583	HAND2;CDKN2A;VDR
Molecular Function	GO:0003700	transcription factor activity, sequence-specific DNA binding	4	85	0.295144	0.551583	VDR;FOXO4;ESRRA;HNF1B
Molecular Function	GO:0016746	transferase activity, transferring acyl groups	6	140	0.299344	0.551583	ARRB1;CROT;OXSM;TAF6L;GGT1;GGCT
Molecular Function	GO:0005253	anion channel activity	2	34	0.301202	0.551583	GABRP;SLC26A7
Molecular Function	GO:0008080	N-acetyltransferase activity	2	34	0.301202	0.551583	TAF6L;ARRB1
Molecular Function	GO:0001948	glycoprotein binding	1	11	0.303445	0.551583	GPC5
Molecular Function	GO:0004673	protein histidine kinase activity	1	11	0.303445	0.551583	PDK1
Molecular Function	GO:0004712	protein serine/threonine/tyrosine kinase activity	1	11	0.303445	0.551583	MAPK10
Molecular Function	GO:0015248	sterol transporter activity	1	11	0.303445	0.551583	ABCA1
Molecular Function	GO:0016775	phosphotransferase activity, nitrogenous group as acceptor	1	11	0.303445	0.551583	PDK1
Molecular Function	GO:0022884	macromolecule transmembrane transporter activity	1	11	0.303445	0.551583	MRPL45
Molecular Function	GO:0022890	inorganic cation transmembrane transporter activity	9	226	0.30865	0.558294	ATP6V1B1;KCNJ16;ATP1B4;FGF2;KCND3;SLC1A2;SLC40A1;SLC34A2;KCNIP2
Molecular Function	GO:0016830	carbon-carbon lyase activity	2	35	0.313236	0.563826	AZIN2;MLYCD
Molecular Function	GO:0005126	cytokine receptor binding	4	88	0.317149	0.568097	TLR5;LTB;IL1A;TNFSF13B
Molecular Function	GO:0016491	oxidoreductase activity	17	461	0.321856	0.573743	EGLN3;GPX3;HSD3B1;ACAD10;ETFDH;PNPO;MOXD1;DPYD;GPD1;TMLHE;FAM213B;DHRS3;MTHFR;SRD5A1;HSD3B7;AKR1A1;FMO4
Molecular Function	GO:0005057	receptor signaling protein activity	2	36	0.325226	0.575544	MAPK10;SMAD9
Molecular Function	GO:0016892	endoribonuclease activity, producing 3-phosphomonoesters	1	10	RNASE10
Molecular Function	GO:0016894	endonuclease activity, active with either ribo- or deoxyribonucleic acids and producing 3-phosphomonoesters	1	12	0.325986	0.575544	RNASE10
Molecular Function	GO:0019899	enzyme binding	12	318	0.332361	0.580713	ADRA2A;FOXO4;PRKCE;IGF1R;CABYR;ITGB2;CDKN2A;ABCA1;DTX1;RAB11FIP4;CDKN2C;ARRB1
Molecular Function	GO:0008233	peptidase activity	14	378	0.338429	0.580713	USP2;HABP2;ST14;CTSK;TPP1;CTSO;HGF;PRSS8;TMPRSS2;LOC528098;C1R;CFB;ADAMTS1;BACE1
Molecular Function	GO:0015079	potassium ion transmembrane transporter activity	4	91	0.339284	0.580713	KCNJ16;KCND3;KCNIP2;ATP1B4
Molecular Function	GO:0042623	ATPase activity, coupled	6	147	0.339378	0.580713	LOC100296627;ATP2A1;ATP6V1B1;ATP2A3;ATP1B4;ATP2B2
Molecular Function	GO:0015077	monovalent inorganic cation transmembrane transporter activity	7	177	0.347756	0.580713	ATP1B4;ATP6V1B1;KCNIP2;SLC34A2;SLC1A2;KCND3;KCNJ16
Molecular Function	GO:0004725	protein tyrosine phosphatase activity	1	13	0.347799	0.580713	PTPRU
Molecular Function	GO:0005048	signal sequence binding	1	13	0.347799	0.580713	KCNIP2
Molecular Function	GO:0005527	macrolide binding	1	13	0.347799	0.580713	FKBP14
Molecular Function	GO:0015932	nucleobase-containing compound transmembrane transporter activity	1	13	0.347799	0.580713	SLC28A1
Molecular Function	GO:0016628	oxidoreductase activity, acting on the CH-CH group of donors, NAD or NADP as acceptor	1	13	0.347799	0.580713	DPYD
Molecular Function	GO:0016846	carbon-sulfur lyase activity	1	13	0.347799	0.580713	MGST2
Molecular Function	GO:0042287	MHC protein binding	1	13	0.347799	0.580713	CD74
Molecular Function	GO:0046873	metal ion transmembrane transporter activity	7	178	0.353047	0.586546	KCNJ16;SLC1A2;FGF2;KCNIP2;SLC34A2;ATP1B4;KCND3
Molecular Function	GO:0001664	G-protein coupled receptor binding	3	66	0.36001	0.586546	ARRB1;ADRA2A;WNT2B
Molecular Function	GO:0004519	endonuclease activity	2	39	0.360829	0.586546	RNASE10;ERCC5
Molecular Function	GO:0004879	RNA polymerase II transcription factor activity, ligand-activated sequence-specific DNA binding	2	39	0.360829	0.586546	VDR;ESRRA
Molecular Function	GO:0051020	GTPase binding	2	39	0.360829	0.586546	ABCA1;RAB11FIP4
Molecular Function	GO:0098531	transcription factor activity, direct ligand regulated sequence-specific DNA binding	2	39	0.360829	0.586546	ESRRA;VDR
Molecular Function	GO:0004950	chemokine receptor activity	1	14	0.368908	0.586754	CCR9
Molecular Function	GO:0008565	protein transporter activity	1	14	0.368908	0.586754	MRPL45
Molecular Function	GO:0016641	oxidoreductase activity, acting on the CH-NH2 group of donors, oxygen as acceptor	1	14	0.368908	0.586754	PNPO
Molecular Function	GO:0016709	oxidoreductase activity, acting on paired donors, with incorporation or reduction of molecular oxygen, NAD(P)H as one donor, and incorporation of one atom of oxygen	1	14	0.368908	0.586754	FMO4
Molecular Function	GO:0016917	GABA receptor activity	1	14	0.368908	0.586754	GABRP
Molecular Function	GO:0004871	signal transducer activity	34	987	0.372614	0.589985	MC1R;FGFR2;AGTRAP;TNFRSF19;PAQR9;IGF2R;SPSB2;GPR65;IGF1R;ITGB2;ADRA2A;TMPRSS2;MAPK10;PTPRU;LOC784457;SMAD9;HAVCR2;PTPN6;VDR;GABRP;LOC100140586;CCR9;SEMA3B;PPARGC1A;ESRRA;FLRT2;P2RY14;GPR19;CHRM3;GPR84;CD74;SEMA6A;FFAR4;OR12D2
Molecular Function	GO:0016887	ATPase activity	6	153	0.374137	0.589985	ATP1B4;ATP2A1;ATP6V1B1;LOC100296627;ATP2B2;ATP2A3
Molecular Function	GO:0001608	G-protein coupled nucleotide receptor activity	1	15	0.389336	0.60875	P2RY14
Molecular Function	GO:0016646	oxidoreductase activity, acting on the CH-NH group of donors, NAD or NADP as acceptor	1	15	0.389336	0.60875	MTHFR
Molecular Function	GO:0004713	protein tyrosine kinase activity	2	42	0.395716	0.616114	FGFR2;IGF1R
Molecular Function	GO:0016758	transferase activity, transferring hexosyl groups	4	99	0.398371	0.617643	FUT6;ALG13;FUT10;B3GNT6
Molecular Function	GO:0015081	sodium ion transmembrane transporter activity	2	43	0.407153	0.623401	SLC1A2;SLC34A2
Molecular Function	GO:0016835	carbon-oxygen lyase activity	2	43	0.407153	0.623401	UROS;ALAD
Molecular Function	GO:0051540	metal cluster binding	2	43	0.407153	0.623401	ETFDH;DPYD
Molecular Function	GO:0008144	drug binding	1	16	0.409105	0.623801	FKBP14
Molecular Function	GO:0070011	peptidase activity, acting on L-amino acid peptides	13	369	0.415267	0.63059	CTSK;ADAMTS1;ST14;TMPRSS2;C1R;HABP2;CFB;BACE1;LOC528098;TPP1;PRSS8;CTSO;HGF
Molecular Function	GO:0016701	oxidoreductase activity, acting on single donors with incorporation of molecular oxygen	2	44	0.418486	0.632874	EGLN3;TMLHE
Molecular Function	GO:0005343	organic acid:sodium symporter activity	1	17	0.428236	0.642354	SLC1A2
Molecular Function	GO:0016638	oxidoreductase activity, acting on the CH-NH2 group of donors	1	17	0.428236	0.642354	PNPO
Molecular Function	GO:0050662	coenzyme binding	3	75	0.438807	0.652941	FMO4;ACAD10;DPYD
Molecular Function	GO:0004872	receptor activity	25	740	0.438833	0.652941	CD74;TLR6;GABRP;TMPRSS2;GPR65;CCR9;MC1R;FGFR2;IGF1R;VLDLR;P2RY14;OXER1;FFAR4;ABCA1;LOC784457;GPR84;OR12D2;LOC100140586;TLR5;GPR19;TLR2;CHRM3;AGTRAP;TLR4;ADRA2A
Molecular Function	GO:0001637	G-protein coupled chemoattractant receptor activity	1	18	0.44675	0.657669	CCR9
Molecular Function	GO:0005275	amine transmembrane transporter activity	1	18	0.44675	0.657669	SLC7A7
Molecular Function	GO:0016798	hydrolase activity, acting on glycosyl bonds	3	76	0.447357	0.657669	GAA;HEXDC;CD38
Molecular Function	GO:0008194	UDP-glycosyltransferase activity	3	77	0.455856	0.664865	HAS3;B3GNT6;ALG13
Molecular Function	GO:0008528	G-protein coupled peptide receptor activity	3	77	0.455856	0.664865	MC1R;CCR9;AGTRAP
Molecular Function	GO:0016407	acetyltransferase activity	2	48	0.462664	0.669772	ARRB1;TAF6L
Molecular Function	GO:0004521	endoribonuclease activity	1	19	0.464666	0.669772	RNASE10
Molecular Function	GO:0048029	monosaccharide binding	1	19	0.464666	0.669772	IGF2R
Molecular Function	GO:0016410	N-acyltransferase activity	2	49	0.4734	0.679707	TAF6L;ARRB1
Molecular Function	GO:0022836	gated channel activity	4	110	0.477891	0.680973	KCNIP2;GABRP;KCND3;KCNJ16
Molecular Function	GO:0016791	phosphatase activity	6	171	0.477973	0.680973	PPM1K;ALPL;CTDSPL;PTPRU;PPM1H;PTPN6
Molecular Function	GO:0001653	peptide receptor activity	3	80	0.481012	0.682666	CCR9;AGTRAP;MC1R
Molecular Function	GO:0016790	thiolester hydrolase activity	2	51	0.49448	0.694529	USP2;PNKD
Molecular Function	GO:0016788	hydrolase activity, acting on ester bonds	14	421	0.49596	0.694529	SMPDL3A;ARSG;PPM1K;DIS3L2;GALNS;RNASE10;PTPRU;PNKD;PPM1H;ALPL;CTDSPL;USP2;PTPN6;ERCC5
Molecular Function	GO:0005267	potassium channel activity	3	82	0.497475	0.694529	KCND3;KCNIP2;KCNJ16
Molecular Function	GO:0000149	SNARE binding	1	21	0.498781	0.694529	ABCA1
Molecular Function	GO:0016597	amino acid binding	1	21	0.498781	0.694529	SLC1A3
Molecular Function	GO:0016705	oxidoreductase activity, acting on paired donors, with incorporation or reduction of molecular oxygen	3	83	0.505609	0.701389	MOXD1;TMLHE;FMO4
Molecular Function	GO:0005515	protein binding	76	2346	0.51331	0.704946	ERCC5;VDR;MAP6D1;ZBED1;DPYD;ANGPTL7;BTC;MYLK;HOXA7;VAV3;CALCOCO1;ABCA1;HAND2;SDC2;TNS1;PPARGC1A;GPD1;IGF2R;IGFBP3;LBP;RAB11FIP4;QPRT;GNAT2;IGF1R;PLEKHB1;TLR6;HGF;BNIP3L;ALAD;ECM2;ATP2B2;IL1A;DAB2;VLDLR;ADRA2A;FLRT2;CCL28;WNT2B;ARRB1;FOXO4;IGF1;IGFBP2;RGS16;HNF1B;FGF2;EVPL;TNFSF13B;PRKCE;NFE2;DTX1;BNIP3;CD74;CABYR;GGCT;PTPRU;LTB;STX17;CDKN2C;IGFBP5;USP2;LOC101904481;MYO7A;GPNMB;TLR5;ITGB2;ARNT2;TL…
Molecular Function	GO:0015370	solute:sodium symporter activity	1	22	0.515017	0.704946	SLC1A2
Molecular Function	GO:0032182	ubiquitin-like protein binding	1	22	0.515017	0.704946	DZIP3
Molecular Function	GO:0015267	channel activity	8	240	0.515814	0.704946	KCNC3;KCNIP2;SLC26A7;GABRP;KCNJ16;FGF2;GJB1;KCND3
Molecular Function	GO:0022803	passive transmembrane transporter activity	8	242	0.525319	0.714741	GJB1;SLC26A7;KCNC3;FGF2;KCND3;KCNJ16;GABRP;KCNIP2
Molecular Function	GO:0004702	receptor signaling protein serine/threonine kinase activity	1	23	0.530729	0.714741	MAPK10
Molecular Function	GO:0008374	O-acyltransferase activity	1	23	0.530729	0.714741	CROT
Molecular Function	GO:0016706	oxidoreductase activity, acting on paired donors, with incorporation or reduction of molecular oxygen, 2-oxoglutarate as one donor, and incorporation of one atom each of oxygen into both donors	1	23	0.530729	0.714741	TMLHE
Molecular Function	GO:0016879	ligase activity, forming carbon-nitrogen bonds	2	55	0.534999	0.717872	ADSSL1;NADSYN1
Molecular Function	GO:0004896	cytokine receptor activity	1	24	0.545934	0.724835	CCR9
Molecular Function	GO:0016877	ligase activity, forming carbon-sulfur bonds	1	24	0.545934	0.724835	ACSF3
Molecular Function	GO:0016772	transferase activity, transferring phosphorus-containing groups	21	654	0.546082	0.724835	GALK2;PAPOLG;SPEF2;FGFR2;MAPK10;POLR3H;MAP2K6;HYKK;PRKCE;TSSK4;AK4;PDK1;MYLK;GUCY2D;IGF1R;NMNAT2;PCYT1B;CDK3;RP2;ADCK3;CDKL2
Molecular Function	GO:0043168	anion binding	5	153	0.553943	0.732634	AMT;SLC1A3;SLC34A2;OXER1;ECI2
Molecular Function	GO:0048037	cofactor binding	5	155	0.565583	0.745357	ACAD10;FMO4;NQO2;DPYD;ETFDH
Molecular Function	GO:0005262	calcium channel activity	1	26	0.574885	0.752243	FGF2
Molecular Function	GO:0016769	transferase activity, transferring nitrogenous groups	1	26	0.574885	0.752243	AMT
Molecular Function	GO:0043167	ion binding	79	2479	0.581257	0.757893	RAB11FIP4;TAF6L;ZNF541;ALAD;CDH12;MPI;FAH;MICU1;VLDLR;CDH16;EGLN3;F8;DZANK1;C1R;TMLHE;PTER;ATP2A1;OXER1;SPOCK2;LOC510369;SLC34A2;PNKD;ECI2;KLF9;ESRRA;TPP1;ADAMTS9;ETFDH;ABLIM2;ZBTB12;F5;LIMD2;DZIP3;ZBTB25;MOXD1;GALNS;ALPL;KCND3;THAP6;PPM1K;DTX1;MARCH8;KCNIP2;ATP2A3;ADSSL1;VAV3;ZNF784;S100G;LOC101903478;MARCH10;DTNB;CTDSPL;SNED1;CPPED1;SLC1A3;ADAMTS1;PRKCE;AMT;MB;PCDHA13;FNTB;NUDT13;IGF1R;KDM4B;CA…
Molecular Function	GO:0009975	cyclase activity	1	27	0.588663	0.762164	GUCY2D
Molecular Function	GO:0016811	hydrolase activity, acting on carbon-nitrogen (but not peptide) bonds, in linear amides	1	27	0.588663	0.762164	ACER1
Molecular Function	GO:0016773	phosphotransferase activity, alcohol group as acceptor	12	386	0.597626	0.764617	ADCK3;FGFR2;PDK1;PRKCE;MAP2K6;GALK2;TSSK4;CDKL2;MAPK10;MYLK;IGF1R;CDK3
Molecular Function	GO:0004553	hydrolase activity, hydrolyzing O-glycosyl compounds	2	62	0.600392	0.764617	GAA;HEXDC
Molecular Function	GO:0015085	calcium ion transmembrane transporter activity	1	28	0.601996	0.764617	FGF2
Molecular Function	GO:0072509	divalent inorganic cation transmembrane transporter activity	1	28	0.601996	0.764617	FGF2
Molecular Function	GO:0004518	nuclease activity	3	96	0.604579	0.764617	RNASE10;ERCC5;DIS3L2
Molecular Function	GO:0004674	protein serine/threonine kinase activity	3	96	0.604579	0.764617	PRKCE;MAPK10;MYLK
Molecular Function	GO:0019787	ubiquitin-like protein transferase activity	5	162	0.605062	0.764617	HERC3;DZIP3;MARCH8;UBE2D4;LOC531691
Molecular Function	GO:0004672	protein kinase activity	11	358	0.612534	0.770788	PRKCE;PDK1;MAPK10;CDK3;IGF1R;CDKL2;ADCK3;MAP2K6;MYLK;FGFR2;TSSK4
Molecular Function	GO:0043169	cation binding	74	2343	0.614124	0.770788	DTNB;PNKD;MICU1;ADSSL1;PRKCE;DZANK1;ATP2B2;KCNIP2;ATP2A1;NUDT13;VLDLR;CDH12;TSSK4;PPM1K;PCDHA13;SPOCK2;F5;S100G;CTDSPL;MYLK;MARCH10;DPYD;FAH;EGLN3;ATP2A3;ADAMTS9;ETFDH;TAF6L;MARCH8;BNC2;VDR;MPI;VAV3;DTX1;RAB11FIP4;KLF9;ZBTB25;IL1A;CDH16;FNTB;GALNS;CALB1;ZBTB12;LIMD2;THAP6;MB;ESRRA;CPPED1;LOC101903478;KDM4B;LOC510369;MOXD1;TPP1;ZC3H12D;DZIP3;PTER;ZNF541;ZNF362;ALPL;KCND3;SLC34A2;NOTCH4;ABLIM2;IGF1…
Molecular Function	GO:0004721	phosphoprotein phosphatase activity	3	98	0.618597	0.772646	PTPRU;PPM1K;PTPN6
Molecular Function	GO:0016787	hydrolase activity	47	1501	0.619792	0.772646	HABP2;ZC3H12D;LOC100296627;HEXDC;MYO7A;PTER;PNKD;C1R;SMPDL3A;NAV3;TPP1;PTPRU;TMPRSS2;BACE1;LOC528098;ATP2B2;FAH;ABCA1;PPM1H;ALPL;USP2;ACER1;CTDSPL;NADSYN1;HGF;PRSS8;ERCC5;GALNS;ATP1B4;ATP2A1;GAA;CFB;CTSO;CD38;GNAT2;PTPN6;ARSG;DIS3L2;RNASE10;ATP2A3;RASL11B;ST14;CTSK;ADAMTS9;ATP6V1B1;ADAMTS1;PPM1K
Molecular Function	GO:0061134	peptidase regulator activity	4	132	0.622164	0.772991	CST6;LOC101903478;C3;SERPINA3
Molecular Function	GO:0004497	monooxygenase activity	2	66	0.634545	0.783929	MOXD1;FMO4
Molecular Function	GO:0005319	lipid transporter activity	1	31	0.639465	0.783929	ABCA1
Molecular Function	GO:0015078	hydrogen ion transmembrane transporter activity	1	31	0.639465	0.783929	ATP6V1B1
Molecular Function	GO:0016209	antioxidant activity	1	31	0.639465	0.783929	GPX3
Molecular Function	GO:0005216	ion channel activity	7	236	0.645389	0.785104	FGF2;KCNIP2;KCNJ16;KCND3;SLC26A7;KCNC3;GABRP
Molecular Function	GO:0022838	substrate-specific channel activity	7	236	0.645389	0.785104	GABRP;KCND3;KCNIP2;KCNC3;FGF2;SLC26A7;KCNJ16
Molecular Function	GO:0036094	small molecule binding	44	1421	0.647932	0.785104	GNAT2;FMO4;GPD1;CDK3;ECI2;RAB36;PRKCE;NOD1;ABCA1;MYO7A;ATP2A1;TSSK4;SPEF2;ADSSL1;ACSF3;MAPK10;CDKL2;RASL11B;IGF1R;ATP6V1B1;LOC100296627;GALK2;RP2;IGF2R;DPYD;GUCY2D;NADSYN1;OXER1;ATP2B2;PNPO;TMLHE;ATP2A3;MAP2K6;AK4;NMNAT2;MYLK;PDK1;FGFR2;EGLN3;AMT;SLC1A3;UBE2D4;NAV3;ADCK3
Molecular Function	GO:0016859	cis-trans isomerase activity	1	32	0.651156	0.785104	FKBP14
Molecular Function	GO:0034062	RNA polymerase activity	1	32	0.651156	0.785104	POLR3H
Molecular Function	GO:0032559	adenyl ribonucleotide binding	29	948	0.653189	0.785104	SPEF2;ATP2A3;UBE2D4;RP2;ABCA1;MAPK10;GUCY2D;NMNAT2;ACSF3;CDK3;LOC100296627;ATP2A1;TSSK4;FGFR2;CDKL2;NAV3;ATP6V1B1;IGF1R;AK4;GALK2;MAP2K6;NOD1;MYLK;ADCK3;MYO7A;PRKCE;PDK1;NADSYN1;ATP2B2
Molecular Function	GO:0004620	phospholipase activity	1	33	0.66247	0.793573	SMPDL3A
Molecular Function	GO:0030554	adenyl nucleotide binding	29	953	0.664537	0.793573	MYO7A;UBE2D4;NAV3;TSSK4;GALK2;RP2;ACSF3;NMNAT2;ABCA1;NOD1;AK4;MAPK10;IGF1R;PRKCE;SPEF2;ATP6V1B1;LOC100296627;ATP2A1;ADCK3;ATP2B2;FGFR2;PDK1;ATP2A3;NADSYN1;MYLK;CDKL2;MAP2K6;CDK3;GUCY2D
Molecular Function	GO:0004540	ribonuclease activity	1	34	0.673417	0.793924	RNASE10
Molecular Function	GO:0005125	cytokine activity	1	34	0.673417	0.793924	CCL28
Molecular Function	GO:0030695	GTPase regulator activity	4	141	0.673437	0.793924	TBC1D24;TBC1D2;TBC1D10C;RAB11FIP4
Molecular Function	GO:0060589	nucleoside-triphosphatase regulator activity	4	141	0.673437	0.793924	TBC1D10C;RAB11FIP4;TBC1D24;TBC1D2
Molecular Function	GO:0030674	protein binding, bridging	1	35	0.684011	0.801963	VAV3
Molecular Function	GO:0001071	nucleic acid binding transcription factor activity	18	608	0.686342	0.801963	FOXO4;ZBTB25;HOXA7;EMX2;HOXB6;SIX5;HOXA9;ARNT2;HAND2;TFCP2L1;CDKN2A;HNF1B;HOXD8;HOXB7;VDR;DLX6;SMAD9;ESRRA
Molecular Function	GO:0016298	lipase activity	1	36	0.694262	0.801963	SMPDL3A
Molecular Function	GO:0031267	small GTPase binding	1	36	0.694262	0.801963	RAB11FIP4
Molecular Function	GO:0035257	nuclear hormone receptor binding	1	36	0.694262	0.801963	VDR
Molecular Function	GO:0051213	dioxygenase activity	1	36	0.694262	0.801963	TMLHE
Molecular Function	GO:0097367	carbohydrate derivative binding	40	1319	0.695469	0.801963	MAPK10;PRKCE;SPEF2;UBE2D4;NADSYN1;RASL11B;RP2;ATP2A1;MYLK;MYO7A;RAB36;ABCA1;CDKL2;GALK2;TLR2;FGFR2;ADAMTS1;NOD1;FGF2;CDK3;ADCK3;PDK1;ATP6V1B1;NMNAT2;AK4;MAP2K6;GNAT2;ECM2;TSSK4;LOC100296627;IGF1R;NAV3;GPC5;GPNMB;ADSSL1;ATP2B2;ATP2A3;TLR4;GUCY2D;ACSF3
Molecular Function	GO:0060090	binding, bridging	1	37	0.704181	0.809479	VAV3
Molecular Function	GO:0016301	kinase activity	14	487	0.713872	0.81807	GUCY2D;IGF1R;FGFR2;PDK1;CDKL2;MYLK;TSSK4;SPEF2;MAPK10;AK4;PRKCE;CDK3;ADCK3;MAP2K6
Molecular Function	GO:0043565	sequence-specific DNA binding	3	116	0.729326	0.833192	ARRB1;HNF1B;FOXO4
Molecular Function	GO:0061135	endopeptidase regulator activity	3	119	0.7451	0.843704	SERPINA3;C3;CST6
Molecular Function	GO:0004888	transmembrane signaling receptor activity	18	632	0.746742	0.843704	P2RY14;CCR9;GABRP;CHRM3;GPR84;GPR65;TMPRSS2;ADRA2A;LOC100140586;LOC784457;CD74;MC1R;FFAR4;OR12D2;GPR19;IGF1R;AGTRAP;FGFR2
Molecular Function	GO:0051427	hormone receptor binding	1	42	0.749168	0.843704	VDR
Molecular Function	GO:0016874	ligase activity	3	120	0.750193	0.843704	ADSSL1;ACSF3;NADSYN1
Molecular Function	GO:0042578	phosphoric ester hydrolase activity	6	228	0.751663	0.843704	PPM1H;PTPRU;PPM1K;PTPN6;ALPL;CTDSPL
Molecular Function	GO:0005261	cation channel activity	4	157	0.752245	0.843704	FGF2;KCNJ16;KCND3;KCNIP2
Molecular Function	GO:0043566	structure-specific DNA binding	2	86	0.771838	0.858943	FOXO4;ERCC5
Molecular Function	GO:0003774	motor activity	1	45	0.772816	0.858943	MYO7A
Molecular Function	GO:0008757	S-adenosylmethionine-dependent methyltransferase activity	1	45	0.772816	0.858943	PCMTD1
Molecular Function	GO:0038023	signaling receptor activity	18	646	0.778343	0.862488	GPR65;ADRA2A;IGF1R;CD74;MC1R;CHRM3;AGTRAP;GPR84;LOC784457;GABRP;FFAR4;CCR9;TMPRSS2;FGFR2;P2RY14;GPR19;LOC100140586;OR12D2
Molecular Function	GO:0008168	methyltransferase activity	2	90	0.793206	0.874136	AMT;PCMTD1
Molecular Function	GO:0004857	enzyme inhibitor activity	4	167	0.793592	0.874136	PKIA;SERPINA3;CST6;CDKN2A
Molecular Function	GO:0099600	transmembrane receptor activity	18	656	0.79923	0.877726	CHRM3;GABRP;LOC784457;IGF1R;TMPRSS2;AGTRAP;MC1R;LOC100140586;P2RY14;GPR19;OR12D2;GPR65;CD74;FFAR4;CCR9;ADRA2A;FGFR2;GPR84
Molecular Function	GO:0019904	protein domain specific binding	4	171	0.808508	0.885281	SDC2;CALCOCO1;DTX1;PRKCE
Molecular Function	GO:0008238	exopeptidase activity	1	52	0.819706	0.894886	BACE1
Molecular Function	GO:0003677	DNA binding	15	568	0.826788	0.899955	ERCC5;HNF1B;SIX5;EMX2;CEBPD;CALCOCO1;DBP;HOXA7;FOXO4;DLX6;ESRRA;HOXB7;ARRB1;HOXA9;HOXB6
Molecular Function	GO:0000166	nucleotide binding	37	1324	0.854661	0.924839	GALK2;PNPO;MAPK10;ADCK3;GUCY2D;NADSYN1;FGFR2;CDK3;FMO4;PDK1;ABCA1;RP2;ATP2A1;RAB36;NAV3;LOC100296627;ACSF3;RASL11B;PRKCE;ADSSL1;MYO7A;GPD1;TSSK4;NOD1;IGF1R;DPYD;NMNAT2;ATP6V1B1;AK4;ATP2A3;GNAT2;MAP2K6;SPEF2;CDKL2;UBE2D4;MYLK;ATP2B2
Molecular Function	GO:1901265	nucleoside phosphate binding	37	1324	0.854661	0.924839	GALK2;ADCK3;GPD1;GNAT2;CDK3;NAV3;MAP2K6;SPEF2;RP2;NADSYN1;NMNAT2;ATP2A1;PRKCE;ADSSL1;LOC100296627;ABCA1;ACSF3;RASL11B;IGF1R;MAPK10;AK4;FGFR2;PNPO;ATP6V1B1;FMO4;ATP2B2;DPYD;RAB36;TSSK4;MYLK;NOD1;PDK1;UBE2D4;MYO7A;ATP2A3;CDKL2;GUCY2D
Molecular Function	GO:0004866	endopeptidase inhibitor activity	2	106	0.861981	0.930032	SERPINA3;CST6
Molecular Function	GO:0008092	cytoskeletal protein binding	6	270	0.874443	0.936476	TNS1;MYLK;DMTN;MAP6D1;LOC101904481;MYO7A
Molecular Function	GO:0016810	hydrolase activity, acting on carbon-nitrogen (but not peptide) bonds	1	63	0.874668	0.936476	ACER1
Molecular Function	GO:0015631	tubulin binding	1	65	0.882691	0.936476	MAP6D1
Molecular Function	GO:0046872	metal ion binding	53	1877	0.884091	0.936476	ABLIM2;VDR;KCNIP2;ZNF362;F5;DZIP3;PNKD;ZNF784;TMLHE;ZC3H12D;VLDLR;ADAMTS9;ZBTB25;LIMD2;S100G;MICU1;ZNF541;ESRRA;EGLN3;NOTCH4;SPOCK2;KLF9;BNC2;DTNB;PTER;DTX1;ATP2B2;ALAD;ADSSL1;SYT7;CALB1;SLC34A2;DZANK1;CDH12;MPI;IL1A;TAF6L;KDM4B;ZNF674;F8;TSSK4;C1R;RAB11FIP4;SNED1;MB;PCDHA13;ADAMTS1;MARCH10;MARCH8;ZBTB12;CDH16;MOXD1;LOC510369
Molecular Function	GO:0015276	ligand-gated ion channel activity	1	66	0.886509	0.936476	GABRP
Molecular Function	GO:0022834	ligand-gated channel activity	1	66	0.886509	0.936476	GABRP
Molecular Function	GO:0032553	ribonucleotide binding	33	1223	0.89036	0.936476	AK4;TSSK4;GUCY2D;RAB36;GNAT2;RP2;ATP2B2;ADCK3;PDK1;SPEF2;NMNAT2;NOD1;NADSYN1;FGFR2;MAPK10;ABCA1;CDK3;CDKL2;UBE2D4;ADSSL1;ACSF3;PRKCE;NAV3;ATP6V1B1;MAP2K6;MYO7A;ATP2A3;ATP2A1;MYLK;IGF1R;GALK2;RASL11B;LOC100296627
Molecular Function	GO:0032555	purine ribonucleotide binding	33	1223	0.89036	0.936476	PRKCE;NAV3;NADSYN1;SPEF2;GNAT2;ADCK3;MYO7A;ATP2A1;ATP2B2;ATP6V1B1;MAPK10;UBE2D4;MAP2K6;RASL11B;ACSF3;MYLK;CDKL2;RAB36;NOD1;CDK3;AK4;ABCA1;GALK2;IGF1R;LOC100296627;TSSK4;ATP2A3;RP2;GUCY2D;PDK1;FGFR2;ADSSL1;NMNAT2
Molecular Function	GO:0030414	peptidase inhibitor activity	2	115	0.890795	0.936476	CST6;SERPINA3
Molecular Function	GO:0017076	purine nucleotide binding	33	1228	0.895378	0.938621	MAPK10;SPEF2;ATP2B2;IGF1R;MYO7A;NOD1;ATP6V1B1;UBE2D4;RP2;ATP2A1;CDK3;TSSK4;MAP2K6;PDK1;CDKL2;PRKCE;GUCY2D;MYLK;ADSSL1;NMNAT2;NADSYN1;ACSF3;LOC100296627;ABCA1;NAV3;RASL11B;ADCK3;RAB36;ATP2A3;GNAT2;AK4;FGFR2;GALK2
Molecular Function	GO:0097159	organic cyclic compound binding	79	2778	0.926175	0.963622	MYO7A;LOC614376;DIS3L2;GNAT2;CEBPD;RFX2;THAP6;NMNAT2;NAV3;HOXB7;SPEF2;ARRB1;MAPK10;POLR3H;TFCP2L1;HOXA9;TSSK4;PAPOLG;RP2;CDKN2A;PDK1;ATP2A1;ADCK3;ZBTB12;ZBED1;DPYD;HEXIM2;NADSYN1;FOXO4;GUCY2D;LOC100296627;MXI1;DZIP3;KLF9;S100G;ERCC5;LOC101903478;FMO4;HOXB6;UBE2D4;CSDC2;MYLK;GALK2;RAB36;AK4;CDK3;ATP2B2;VDR;FKBP14;HNF1B;ZBTB25;DBP;ARNT2;LOC101902808;ATP2A3;IGF1R;HOXA7;SIX5;ATP6V1B1;NOD1;GPD1;MAP2K6…
Molecular Function	GO:0019001	guanyl nucleotide binding	6	300	0.927062	0.963622	RAB36;GUCY2D;ADSSL1;GNAT2;AK4;RASL11B
Molecular Function	GO:0032561	guanyl ribonucleotide binding	6	300	0.927062	0.963622	ADSSL1;GNAT2;GUCY2D;RASL11B;AK4;RAB36
Molecular Function	GO:0016741	transferase activity, transferring one-carbon groups	2	135	0.936014	0.970194	PCMTD1;AMT
Molecular Function	GO:0004930	G-protein coupled receptor activity	7	359	0.948999	0.97916	OR12D2;P2RY14;CCR9;AGTRAP;ADRA2A;MC1R;CHRM3
Molecular Function	GO:0005506	iron ion binding	2	144	0.949971	0.97916	TAF6L;MB
Molecular Function	GO:1901363	heterocyclic compound binding	76	2758	0.960849	0.985568	FGFR2;MXI1;ARNT2;LOC614376;ADCK3;PRKCE;ADSSL1;GUCY2D;POLR3H;ARRB1;HNF1B;ESRRA;PPARGC1A;SPEF2;NAV3;LOC101903478;TFCP2L1;FMO4;HOXA7;GPD1;EEPD1;MAPK10;SIX5;CALCOCO1;KLF9;AK4;ATP2A3;GALK2;HOXA9;RASL11B;PDK1;LOC101902808;DBP;PNPO;ZBTB12;ZNF362;ZBED1;FKBP14;DPYD;TSSK4;DIS3L2;CDKL2;ATP6V1B1;LOC100296627;HEXIM2;HOXB7;CDK3;NMNAT2;UBE2D4;MYLK;RAB36;RFX2;ABCA1;ERCC5;FOXO4;ATP2A1;CDKN2A;MYO7A;NADSYN1;DLX6;NO…
Molecular Function	GO:0017111	nucleoside-triphosphatase activity	10	493	0.96153	0.985568	ATP2A3;LOC100296627;ABCA1;ATP2A1;ATP6V1B1;MYO7A;RASL11B;ATP1B4;ATP2B2;GNAT2
Molecular Function	GO:0016462	pyrophosphatase activity	11	550	0.971719	0.987419	ATP2A1;ATP2A3;LOC100296627;NAV3;ATP1B4;ATP2B2;ATP6V1B1;RASL11B;MYO7A;ABCA1;GNAT2
Molecular Function	GO:0030246	carbohydrate binding	1	108	0.97181	0.987419	IGF2R
Molecular Function	GO:0016818	hydrolase activity, acting on acid anhydrides, in phosphorus-containing anhydrides	11	553	0.973132	0.987419	ATP2B2;ATP1B4;RASL11B;LOC100296627;MYO7A;ATP2A3;ATP2A1;GNAT2;NAV3;ATP6V1B1;ABCA1
Molecular Function	GO:0016817	hydrolase activity, acting on acid anhydrides	11	555	0.974039	0.987419	MYO7A;ATP2A1;RASL11B;NAV3;ABCA1;ATP6V1B1;ATP2A3;ATP2B2;GNAT2;LOC100296627;ATP1B4
Molecular Function	GO:0046914	transition metal ion binding	31	1313	0.980922	0.989992	KDM4B;LIMD2;ZNF362;PNKD;EGLN3;F8;MOXD1;BNC2;ZBTB25;DZANK1;MARCH10;IL1A;F5;ZNF784;ALAD;TMLHE;MARCH8;DZIP3;KLF9;MPI;DTX1;ADAMTS1;MB;DTNB;ZNF674;VDR;ADAMTS9;PTER;ZNF541;ABLIM2;TAF6L
Molecular Function	GO:0003676	nucleic acid binding	38	1563	0.981943	0.989992	PPARGC1A;HOXA9;KLF9;ZBED1;LOC614376;PAPOLG;HOXB7;LOC101903478;DLX6;FOXO4;CEBPD;THAP6;HOXA7;ZBTB25;LOC101902808;HEXIM2;MXI1;ZBTB12;EEPD1;ZNF362;EMX2;HNF1B;TFCP2L1;ARNT2;PATL1;DZIP3;ARRB1;RFX2;ERCC5;CALCOCO1;ESRRA;DBP;CSDC2;POLR3H;DIS3L2;SIX5;HOXB6;CDKN2A
Molecular Function	GO:0005488	binding	209	6975	0.985164	0.990532	DAB2;SPSB2;TLR4;ANGPTL7;LOC528098;VLDLR;IGFBP3;FGF2;PDK1;KLF9;SLC1A3;MXI1;MYO7A;RNASE10;ADSSL1;RP2;DIS3L2;USP2;EMX2;BTC;TAF6L;MAPK10;RGS16;LOC510369;ACSF3;PPARGC1A;MARCH8;CALB1;ALAD;FGFR2;LIMD2;DZANK1;S100G;IL1A;SNED1;RASL11B;TLR6;ADRA2A;UBE2D4;ZBTB25;MICU1;ZNF362;FAH;RGS10;DMTN;AKR1A1;PTPN6;TLR5;FKBP14;PATL1;EEPD1;HAND2;DTNB;ADCK3;ITGB2;IGF2R;NOD1;RAB36;TNS1;CCL28;POLR3H;ABLIM2;GUCY2D;RFX2;MAP6D…
Molecular Function	GO:0005198	structural molecule activity	2	218	0.993974	0.996675	LOC101903478;CHAD
Molecular Function	GO:0003723	RNA binding	1	233	0.99957	0.99957	HEXIM2
Ontology	GO ID	Description	GeneRatio(295)	BgRatio(9106)	pvalue	fdr	geneID
Biological Process	GO:0030888	regulation of B cell proliferation	6	26	0.000146243	0.0565626	CD38;CD74;TLR4;VAV3;TNFSF13B;CDKN2A
Biological Process	GO:0009593	detection of chemical stimulus	5	19	0.00027592	0.0565626	KCNIP2;GNAT2;TLR6;TLR2;TLR4
Biological Process	GO:0002478	antigen processing and presentation of exogenous peptide antigen	4	11	0.00029743	0.0565626	BOLA-DRB2;BOLA-DMA;BOLA-DRB3;CD74
Biological Process	GO:0009595	detection of biotic stimulus	3	5	0.000320673	0.0565626	TLR2;TLR4;TLR6
Biological Process	GO:0009967	positive regulation of signal transduction	12	120	0.000494511	0.0565626	CD74;ADRA2A;ARRB1;PTPN6;FGFR2;CDKN2A;TLR4;LBP;FGF2;RICTOR;WNT2B;TLR6
Biological Process	GO:0019884	antigen processing and presentation of exogenous antigen	4	13	0.000612136	0.0565626	BOLA-DRB3;BOLA-DRB2;BOLA-DMA;CD74
Biological Process	GO:0019359	nicotinamide nucleotide biosynthetic process	3	6	0.000625964	0.0565626	QPRT;NMNAT2;NADSYN1
Biological Process	GO:0019363	pyridine nucleotide biosynthetic process	3	6	0.000625964	0.0565626	QPRT;NMNAT2;NADSYN1
Biological Process	GO:0010647	positive regulation of cell communication	12	127	0.000824709	0.0565626	LBP;FGFR2;TLR4;FGF2;CDKN2A;CD74;PTPN6;ADRA2A;TLR6;WNT2B;RICTOR;ARRB1
Biological Process	GO:0023056	positive regulation of signaling	12	127	0.000824709	0.0565626	CD74;CDKN2A;ADRA2A;RICTOR;ARRB1;TLR6;FGF2;FGFR2;WNT2B;PTPN6;LBP;TLR4
Biological Process	GO:0016045	detection of bacterium	2	2	0.00104607	0.0565626	TLR2;TLR6
Biological Process	GO:0021534	cell proliferation in hindbrain	2	2	0.00104607	0.0565626	IGF1;FGF2
Biological Process	GO:0021924	cell proliferation in external granule layer	2	2	0.00104607	0.0565626	FGF2;IGF1
Biological Process	GO:0021930	cerebellar granule cell precursor proliferation	2	2	0.00104607	0.0565626	FGF2;IGF1
Biological Process	GO:0002694	regulation of leukocyte activation	11	115	0.00121939	0.0615386	TLR4;CDKN2A;CD38;TNFSF13B;DTX1;LBP;BOLA-DMA;RICTOR;CD74;PTPN6;VAV3
Biological Process	GO:0009165	nucleotide biosynthetic process	8	71	0.00199462	0.0943703	NMNAT2;GUCY2D;GPR65;QPRT;OXER1;NADSYN1;ABCA1;ATP6V1B1
Biological Process	GO:0009887	organ morphogenesis	18	266	0.00250476	0.111536	HNF1B;PCDHA13;GAA;HOXB7;SUFU;FGFR2;HOXA7;ATP2B2;AQP6;HOXB6;IGF1;ATP6V1B1;DLX6;ADAMTS1;WNT2B;GNAT2;MYO7A;HAND2
Biological Process	GO:0001823	mesonephros development	3	10	0.00340957	0.137553	WNT2B;CALB1;HNF1B
Biological Process	GO:0002376	immune system process	32	599	0.00345246	0.137553	PTPN6;BOLA-DRB3;VAV3;BOLA-DMA;BOLA-DRB2;LBP;CFB;IL1A;C3;LTB;HOXA9;TLR4;LOC515418;IGF1R;MARCH8;TLR2;JAM3;TLR5;CCR9;CD38;ITGB2;MAPK10;BNIP3;BNIP3L;CD74;MB;CCL28;CDKN2A;TNFSF13B;RICTOR;HOXB7;TLR6
Biological Process	GO:0007033	vacuole organization	5	33	0.003886	0.147085	MYO7A;GAA;ABCA1;CLN6;TPP1
Biological Process	GO:0009117	nucleotide metabolic process	10	116	0.004312	0.155437	AK4;GPR65;ATP6V1B1;ABCA1;UPP2;NADSYN1;OXER1;QPRT;NMNAT2;GUCY2D
Biological Process	GO:0007266	Rho protein signal transduction	6	50	0.00526478	0.174993	ARRB1;RASGRF1;ABCA1;VAV3;ARHGEF3;ALS2CL
Biological Process	GO:0010629	negative regulation of gene expression	12	160	0.00574123	0.174993	WNT2B;BNIP3L;BNIP3;MOSPD1;SUFU;VDR;HNF1B;CDKN2A;NEPN;FOXO4;FGFR2;ARRB1
Biological Process	GO:0006835	dicarboxylic acid transport	3	12	0.00595723	0.174993	SLC1A3;SLC1A2;SLC26A7
Biological Process	GO:0000086	G2/M transition of mitotic cell cycle	2	4	0.00601034	0.174993	CDKN2A;PKIA
Biological Process	GO:0010935	regulation of macrophage cytokine production	2	4	0.00601034	0.174993	TLR4;TLR2
Biological Process	GO:0009966	regulation of signal transduction	22	384	0.0066928	0.185942	ADRA2A;IGFBP2;ARRB1;FGF2;FGFR2;IGF1;WNT2B;LBP;ARHGEF3;RICTOR;RASAL1;TLR6;DEPTOR;CDKN2A;DAB2;TLR2;TLR4;PTPN6;IGFBP5;CD74;SUFU;VAV3
Biological Process	GO:0000122	negative regulation of transcription from RNA polymerase II promoter	8	87	0.00702609	0.185942	WNT2B;FOXO4;VDR;HNF1B;MOSPD1;FGFR2;NEPN;SUFU
Biological Process	GO:0010646	regulation of cell communication	26	483	0.00741994	0.185942	DAB2;SLC1A3;ARRB1;IGFBP2;DEPTOR;VAV3;FGFR2;RASAL1;IGFBP5;RICTOR;LBP;CD74;ARHGEF3;SUFU;CDKN2A;FGF2;KCNC3;ADRA2A;PTPN6;TLR4;IGF1;TLR2;WNT2B;TLR6;CALB1;ATP2B2
Biological Process	GO:0022600	digestive system process	3	13	0.00756076	0.185942	ADRA2A;TLR4;VDR
Biological Process	GO:0023051	regulation of signaling	26	484	0.00761452	0.185942	ATP2B2;KCNC3;SUFU;IGFBP5;DAB2;LBP;ADRA2A;ARRB1;IGF1;TLR2;FGF2;TLR6;FGFR2;DEPTOR;CDKN2A;PTPN6;VAV3;SLC1A3;TLR4;IGFBP2;CALB1;WNT2B;CD74;RICTOR;RASAL1;ARHGEF3
Biological Process	GO:0006576	cellular biogenic amine metabolic process	5	39	0.00805175	0.190474	MOXD1;ATP2B2;PCYT1B;SMPDL3A;AZIN2
Biological Process	GO:0019220	regulation of phosphate metabolic process	18	300	0.00869468	0.199451	PRKCE;FGFR2;VAV3;TLR4;TLR6;CDKN2A;DAB2;ITGB2;FGF2;CD74;ADRA2A;IGF1;DEPTOR;HEXIM2;IGFBP3;PTPN6;ARRB1;PKIA
Biological Process	GO:0009308	amine metabolic process	5	40	0.00896401	0.199581	MOXD1;PCYT1B;AZIN2;SMPDL3A;ATP2B2
Biological Process	GO:0007586	digestion	3	14	0.00939498	0.200573	ADRA2A;VDR;TLR4
Biological Process	GO:0006749	glutathione metabolic process	2	5	0.00980346	0.200573	GGT1;MGST2
Biological Process	GO:0030857	negative regulation of epithelial cell differentiation	2	5	0.00980346	0.200573	NOTCH4;HOXA7
Biological Process	GO:0019882	antigen processing and presentation	5	42	0.0109977	0.219086	BOLA-DRB2;MARCH8;CD74;BOLA-DRB3;BOLA-DMA
Biological Process	GO:0009206	purine ribonucleoside triphosphate biosynthetic process	6	60	0.0126845	0.239526	ATP2B2;ATP2A1;ATP2A3;ATP1B4;ATP6V1B1;RP2
Biological Process	GO:0003008	system process	26	506	0.0130799	0.239526	HOXB6;DHRS3;KCNIP2;RGS16;GAA;GUCY2D;TLR4;MYO7A;LOC101904481;LOC528098;CHRM3;ADRA2A;VLDLR;TPP1;LOC100140586;ATP6V1B1;AGTRAP;GNAT2;ATP2B2;VDR;SLC1A3;MAP2K6;LOC784457;DAB2;RASGRF1;F5
Biological Process	GO:0009145	purine nucleoside triphosphate biosynthetic process	6	61	0.0136974	0.239526	RP2;ATP2A1;ATP1B4;ATP6V1B1;ATP2A3;ATP2B2
Biological Process	GO:0030258	lipid modification	3	16	0.0137793	0.239526	ETFDH;ALG13;MLYCD
Biological Process	GO:0001657	ureteric bud development	2	6	0.0143922	0.239526	WNT2B;CALB1
Biological Process	GO:0015800	acidic amino acid transport	2	6	0.0143922	0.239526	SLC1A3;SLC1A2
Biological Process	GO:0015813	L-glutamate transport	2	6	0.0143922	0.239526	SLC1A3;SLC1A2
Biological Process	GO:0009201	ribonucleoside triphosphate biosynthetic process	6	62	0.0147654	0.239526	ATP2B2;ATP2A3;ATP6V1B1;RP2;ATP2A1;ATP1B4
Biological Process	GO:0001932	regulation of protein phosphorylation	15	248	0.0148715	0.239526	CDKN2A;IGF1;DAB2;ADRA2A;IGFBP3;ITGB2;PRKCE;TLR6;PTPN6;HEXIM2;FGFR2;TLR4;FGF2;ARRB1;CD74
Biological Process	GO:0006820	anion transport	9	123	0.0182665	0.250244	ABCA1;SLC1A3;SLC32A1;TST;SLC1A2;SLC7A7;MPST;SLC26A7;SLC34A2
Biological Process	GO:0006790	sulfur compound metabolic process	6	65	0.0183143	0.250244	GGT1;MLYCD;HS6ST1;PDK1;MTHFR;MGST2
Biological Process	GO:0009142	nucleoside triphosphate biosynthetic process	6	65	0.0183143	0.250244	ATP6V1B1;ATP1B4;ATP2A1;ATP2A3;RP2;ATP2B2
Biological Process	GO:0010563	negative regulation of phosphorus metabolic process	6	65	0.0183143	0.250244	PKIA;CDKN2A;PTPN6;TLR4;DEPTOR;IGF1
Biological Process	GO:0023057	negative regulation of signaling	8	104	0.0193883	0.250244	IGFBP5;CD74;ARRB1;ADRA2A;DAB2;IGF1;DEPTOR;TLR4
Biological Process	GO:0009653	anatomical structure morphogenesis	32	678	0.0196833	0.250244	SLC1A3;GNAT2;ADAMTS1;TFCP2L1;IGF1R;SUFU;HS6ST1;HGF;NOTCH4;TNFSF13B;ATP6V1B1;DLX6;HAND2;HOXA9;WNT2B;HOXA7;MYO7A;ATP2B2;DAB2;PCDHA13;AQP6;FGFR2;LOC528098;HOXB6;FGF2;HNF1B;FOXO4;LOC510369;HOXB7;GAA;IGF1;VAV3
Biological Process	GO:0002718	regulation of cytokine production involved in immune response	2	7	0.0197214	0.250244	TLR4;TLR2
Biological Process	GO:0021761	limbic system development	2	7	0.0197214	0.250244	EMX2;FGFR2
Biological Process	GO:0002682	regulation of immune system process	17	304	0.0200249	0.250244	BOLA-DMA;CFB;CD74;CDKN2A;PTPN6;CD38;TLR5;VAV3;HOXA7;DTX1;C3;LBP;TLR2;RICTOR;TLR4;TNFSF13B;MAPK10
Biological Process	GO:0001655	urogenital system development	5	49	0.0205418	0.250244	WNT2B;HNF1B;FGFR2;CALB1;IGF1
Biological Process	GO:0015711	organic anion transport	6	67	0.0209804	0.250244	SLC7A7;SLC26A7;SLC1A2;SLC32A1;SLC1A3;ABCA1
Biological Process	GO:0009108	coenzyme biosynthetic process	4	33	0.021083	0.250244	QPRT;NADSYN1;NMNAT2;PDK1
Biological Process	GO:0010648	negative regulation of cell communication	8	106	0.0214891	0.250244	ADRA2A;TLR4;IGFBP5;ARRB1;CD74;IGF1;DEPTOR;DAB2
Biological Process	GO:0015849	organic acid transport	5	50	0.0222393	0.250244	SLC1A2;SLC32A1;SLC1A3;SLC26A7;SLC7A7
Biological Process	GO:0002684	positive regulation of immune system process	13	216	0.0233255	0.250244	CFB;C3;TNFSF13B;VAV3;PTPN6;MAPK10;RICTOR;TLR4;TLR5;TLR2;BOLA-DMA;CD38;LBP
Biological Process	GO:0006357	regulation of transcription from RNA polymerase II promoter	20	385	0.0250465	0.250244	CALCOCO1;WNT2B;MOSPD1;ARNT2;HAND2;MXI1;CDKN2A;MAML3;VDR;HEXIM2;HNF1B;FOXO4;FGFR2;NEPN;PPARGC1A;SUFU;HOXA7;USP2;PKIA;TFCP2L1
Biological Process	GO:0001819	positive regulation of cytokine production	7	89	0.0250539	0.250244	TLR5;TLR2;LBP;C3;LTB;TLR4;IL1A
Biological Process	GO:0010556	regulation of macromolecule biosynthetic process	34	745	0.0256229	0.250244	HNF1B;MAPK10;ARNT2;TLR4;TSSK4;TFCP2L1;SUFU;MAML3;CALCOCO1;ARRB1;HAND2;ESRRA;HEXIM2;USP2;DAB2;CDKN2A;WNT2B;LBP;IGF1;HOXA7;PPARGC1A;LTB;MOSPD1;FOXO4;TAF6L;IGF1R;IL1A;VDR;MXI1;NEPN;TLR2;PKIA;FGFR2;DBP
Biological Process	GO:0010259	multicellular organism aging	2	8	0.0257386	0.250244	TFCP2L1;ERCC5
Biological Process	GO:0006629	lipid metabolic process	23	462	0.0263779	0.250244	FADS6;FAM213B;MLYCD;PLA1A;TFCP2L1;ACER1;ABCA1;CD74;SRD5A1;ALG13;OXSM;SMPDL3A;PCYT1B;PLIN1;ETFDH;HSD3B7;FGF2;DHRS3;ECI1;MGST2;VLDLR;CLN6;HSD3B1
Biological Process	GO:0007265	Ras protein signal transduction	7	90	0.0264433	0.250244	RASGRF1;ABCA1;ARRB1;ADRA2A;ARHGEF3;VAV3;ALS2CL
Biological Process	GO:0008283	cell proliferation	21	413	0.027039	0.250244	FGF2;VDR;FERMT1;PTPRU;TNFSF13B;CDKN2C;EGLN3;IL1A;ARNT2;FOXO4;BTC;HGF;LOC510369;HNF1B;CDKN2A;IGF1R;ADRA2A;PTPN6;IGF1;FGFR2;WNT2B
Biological Process	GO:0007169	transmembrane receptor protein tyrosine kinase signaling pathway	12	198	0.0273541	0.250244	IGF1;FGFR2;RASGRF1;RICTOR;VAV3;FOXO4;PRKCE;LOC528098;IGF1R;FGF2;HGF;ARHGEF3
Biological Process	GO:0006631	fatty acid metabolic process	8	111	0.0274369	0.250244	FAM213B;ECI1;OXSM;MGST2;FADS6;CD74;ETFDH;MLYCD
Biological Process	GO:0002526	acute inflammatory response	4	36	0.0281528	0.250244	CRP;LBP;IL1A;C3
Biological Process	GO:0006865	amino acid transport	4	36	0.0281528	0.250244	SLC1A3;SLC32A1;SLC1A2;SLC7A7
Biological Process	GO:0016054	organic acid catabolic process	5	54	0.0299279	0.250244	ETFDH;MLYCD;ECI1;AKR1A1;QPRT
Biological Process	GO:0010558	negative regulation of macromolecule biosynthetic process	10	156	0.0301649	0.250244	SUFU;FGFR2;MOSPD1;WNT2B;CDKN2A;HNF1B;NEPN;FOXO4;VDR;ARRB1
Biological Process	GO:0010605	negative regulation of macromolecule metabolic process	17	320	0.0309141	0.250244	CDKN2A;MOSPD1;HNF1B;BNIP3;PTPN6;FGFR2;C3;TLR4;WNT2B;BNIP3L;IGF1;ARRB1;VDR;NEPN;SUFU;SERPINA3;FOXO4
Biological Process	GO:0002252	immune effector process	7	93	0.0309248	0.250244	CFB;LBP;BNIP3;BNIP3L;BOLA-DMA;C3;CD74
Biological Process	GO:0006082	organic acid metabolic process	20	394	0.0309894	0.250244	MLYCD;SLC1A3;ACSF3;OXSM;PDK1;HS6ST1;MTHFR;SLC27A1;QPRT;FADS6;FAM213B;CROT;CD74;AZIN2;AMT;ETFDH;ECI1;FAH;MGST2;AKR1A1
Biological Process	GO:0006753	nucleoside phosphate metabolic process	20	395	0.03171	0.250244	GNAT2;LOC510369;RP2;ATP2B2;ADSSL1;ABCA1;LOC100296627;GPR65;QPRT;UPP2;GUCY2D;OXER1;ATP1B4;NADSYN1;DPYD;ATP2A3;AK4;ATP6V1B1;ATP2A1;NMNAT2
Biological Process	GO:0006635	fatty acid beta-oxidation	2	9	0.0323939	0.250244	MLYCD;ETFDH
Biological Process	GO:0015807	L-amino acid transport	2	9	0.0323939	0.250244	SLC1A2;SLC1A3
Biological Process	GO:0017156	calcium ion regulated exocytosis	2	9	0.0323939	0.250244	FGF2;SYT7
Biological Process	GO:0022612	gland morphogenesis	2	9	0.0323939	0.250244	FGFR2;IGF1
Biological Process	GO:0030166	proteoglycan biosynthetic process	2	9	0.0323939	0.250244	IGF1;HS6ST1
Biological Process	GO:0030850	prostate gland development	2	9	0.0323939	0.250244	FGFR2;IGF1
Biological Process	GO:0001794	type IIa hypersensitivity	1	1	0.0323962	0.250244	C3
Biological Process	GO:0001999	renal response to blood flow involved in circulatory renin-angiotensin regulation of systemic arterial blood pressure	1	1	0.0323962	0.250244	LOC528098
Biological Process	GO:0002445	type II hypersensitivity	1	1	0.0323962	0.250244	C3
Biological Process	GO:0002523	leukocyte migration involved in inflammatory response	1	1	0.0323962	0.250244	LBP
Biological Process	GO:0002792	negative regulation of peptide secretion	1	1	0.0323962	0.250244	ADRA2A
Biological Process	GO:0003151	outflow tract morphogenesis	1	1	0.0323962	0.250244	FGFR2
Biological Process	GO:0006064	glucuronate catabolic process	1	1	0.0323962	0.250244	AKR1A1
Biological Process	GO:0006500	N-terminal protein palmitoylation	1	1	0.0323962	0.250244	MAP6D1
Biological Process	GO:0006925	inflammatory cell apoptotic process	1	1	0.0323962	0.250244	CDKN2A
Biological Process	GO:0018345	protein palmitoylation	1	1	0.0323962	0.250244	MAP6D1
Biological Process	GO:0021859	pyramidal neuron differentiation	1	1	0.0323962	0.250244	FGFR2
Biological Process	GO:0021869	forebrain ventricular zone progenitor cell division	1	1	0.0323962	0.250244	FGFR2
Biological Process	GO:0030277	maintenance of gastrointestinal epithelium	1	1	0.0323962	0.250244	TLR4
Biological Process	GO:0019362	pyridine nucleotide metabolic process	3	22	0.0328641	0.251294	NMNAT2;NADSYN1;QPRT
Biological Process	GO:0008202	steroid metabolic process	8	116	0.034441	0.260718	FGF2;HSD3B1;VLDLR;CLN6;ABCA1;HSD3B7;TFCP2L1;SRD5A1
Biological Process	GO:0019222	regulation of metabolic process	57	1396	0.0348221	0.260993	LBP;HOXA7;VAV3;LOC510369;RASGRF1;HEXIM2;SERPINA3;SUFU;TLR2;GPR65;CD74;TAF6L;ARRB1;HNF1B;MAPK10;PPARGC1A;WNT2B;PKIA;CDKN2A;BNIP3L;BNIP3;ESRRA;TNFSF13B;CALCOCO1;FGFR2;NEPN;MXI1;DAB2;DEPTOR;FGF2;IGF1;MAML3;HAND2;ARNT2;MOSPD1;USP2;CLN6;IL1A;ADRA2A;DBP;IGF1R;TSSK4;FOXO4;PRKCE;LTB;IGFBP3;TLR6;C3;ITGB2;VDR;TBC1D24;PTPN6;LOC101903478;TBC1D2;TLR4;TFCP2L1;TBC1D10C
Biological Process	GO:0019752	carboxylic acid metabolic process	19	375	0.0355283	0.262975	CROT;FADS6;AZIN2;MTHFR;ACSF3;PDK1;FAM213B;AKR1A1;QPRT;CD74;ECI1;MGST2;SLC1A3;OXSM;SLC27A1;ETFDH;FAH;AMT;MLYCD
Biological Process	GO:0007389	pattern specification process	10	161	0.0363225	0.262975	WNT2B;HOXB6;HNF1B;HOXA9;HOXD8;HOXB7;HOXA7;SUFU;EMX2;LOC528098
Biological Process	GO:0002250	adaptive immune response	4	39	0.036476	0.262975	CD74;C3;BOLA-DMA;TNFSF13B
Biological Process	GO:0002460	adaptive immune response based on somatic recombination of immune receptors built from immunoglobulin superfamily domains	4	39	0.036476	0.262975	CD74;TNFSF13B;BOLA-DMA;C3
Biological Process	GO:0006171	cAMP biosynthetic process	3	23	0.0369129	0.263614	OXER1;GPR65;ABCA1
Biological Process	GO:0009968	negative regulation of signal transduction	7	98	0.0394788	0.272795	DAB2;TLR4;IGFBP5;DEPTOR;CD74;IGF1;ARRB1
Biological Process	GO:0006084	acetyl-CoA metabolic process	2	10	0.03964	0.272795	MLYCD;PDK1
Biological Process	GO:0014909	smooth muscle cell migration	2	10	0.03964	0.272795	IGFBP5;IGFBP3
Biological Process	GO:0019395	fatty acid oxidation	2	10	0.03964	0.272795	ETFDH;MLYCD
Biological Process	GO:0007163	establishment or maintenance of cell polarity	3	24	0.0412047	0.281008	IGF1R;FERMT1;IGF1
Biological Process	GO:0009892	negative regulation of metabolic process	20	408	0.0422603	0.285634	IGF1;VDR;ADRA2A;HNF1B;TLR4;DEPTOR;FOXO4;MOSPD1;C3;FGFR2;NEPN;PKIA;PTPN6;ARRB1;WNT2B;CDKN2A;BNIP3;BNIP3L;SERPINA3;SUFU
Biological Process	GO:0006355	regulation of transcription, DNA-templated	29	643	0.043021	0.288	MAPK10;ARNT2;MXI1;DAB2;HAND2;USP2;PPARGC1A;FGFR2;TLR2;HEXIM2;CALCOCO1;HOXA7;ARRB1;CDKN2A;VDR;WNT2B;TAF6L;TLR4;NEPN;FOXO4;MOSPD1;DBP;TSSK4;PKIA;MAML3;SUFU;ESRRA;HNF1B;TFCP2L1
Biological Process	GO:0006915	apoptotic process	16	309	0.0433713	0.288	TMEM102;CARD6;NOD1;DEPTOR;ERCC5;ARNT2;LOC101903478;BMF;BTC;CD74;IGFBP3;CD38;CDKN2A;BNIP3L;HNF1B;GGCT
Biological Process	GO:0009889	regulation of biosynthetic process	34	778	0.04381	0.288384	LTB;DAB2;MXI1;HOXA7;HAND2;MAPK10;PPARGC1A;IGF1R;NEPN;IL1A;HEXIM2;MAML3;ARNT2;WNT2B;CALCOCO1;TAF6L;ESRRA;HNF1B;TLR4;FGFR2;DBP;TFCP2L1;LBP;VDR;IGF1;MOSPD1;FOXO4;PKIA;SUFU;TSSK4;TLR2;CDKN2A;ARRB1;USP2
Biological Process	GO:0010604	positive regulation of macromolecule metabolic process	13	237	0.0444294	0.289181	FGF2;CD74;IL1A;ADRA2A;TSSK4;LBP;LTB;TLR6;TLR4;TNFSF13B;ARRB1;TLR2;FGFR2
Biological Process	GO:0009790	embryo development	17	336	0.0456944	0.289181	HOXB6;HNF1B;HOXA9;HOXD8;MYO7A;ATP2B2;SUFU;HOXA7;DAB2;HOXB7;HAND2;ATP6V1B1;HS6ST1;SLC34A2;DLX6;FGFR2;ARNT2
Biological Process	GO:0030902	hindbrain development	3	25	0.0457361	0.289181	IGF1;FGF2;ATP2B2
Biological Process	GO:0001817	regulation of cytokine production	9	145	0.045841	0.289181	LBP;FFAR4;LTB;IL1A;TLR5;C3;TLR2;TLR4;ARRB1
Biological Process	GO:0007420	brain development	9	145	0.045841	0.289181	SLC1A2;HNF1B;LOC510369;IGF1;FGFR2;FGF2;EMX2;SMAD9;ATP2B2
Biological Process	GO:0002253	activation of immune response	7	102	0.0473399	0.291918	MAPK10;VAV3;CD38;TLR2;C3;TLR5;CFB
Biological Process	GO:0010828	positive regulation of glucose transport	2	11	0.0474319	0.291918	IGF1;SLC1A2
Biological Process	GO:0030856	regulation of epithelial cell differentiation	2	11	0.0474319	0.291918	HOXA7;NOTCH4
Biological Process	GO:0006954	inflammatory response	5	62	0.0498376	0.297877	TLR4;IL1A;C3;CRP;LBP
Biological Process	GO:0009893	positive regulation of metabolic process	18	365	0.0498439	0.297877	PRKCE;FGFR2;TLR4;GPR65;FGF2;RASGRF1;TNFSF13B;LOC101903478;DAB2;TLR2;IL1A;TLR6;LTB;LBP;TSSK4;CD74;ADRA2A;ARRB1
Biological Process	GO:0007264	small GTPase mediated signal transduction	8	125	0.0499206	0.297877	VAV3;ADRA2A;ABCA1;ARRB1;ALS2CL;ARHGEF3;CDKN2A;RASGRF1
Biological Process	GO:0019438	aromatic compound biosynthetic process	33	763	0.0525291	0.297877	RP2;HOXD8;QPRT;ADSSL1;CSDC2;NFATC4;SMAD9;UPP2;LOC510369;NADSYN1;GUCY2D;CEBPD;OXER1;HOXA9;ALAD;EMX2;GPR65;DLX6;ATP2A3;ATP6V1B1;DTX1;HOXB7;ABCA1;ATP1B4;RFX2;DPYD;HOXB6;POLR3H;NMNAT2;SIX5;ATP2A1;ZNF674;ATP2B2
Biological Process	GO:0009101	glycoprotein biosynthetic process	5	63	0.0527641	0.297877	HS6ST1;ST8SIA4;B3GNT6;ALG13;IGF1
Biological Process	GO:0018130	heterocycle biosynthetic process	33	765	0.0541045	0.297877	EMX2;HOXB6;ATP6V1B1;ATP2A1;DTX1;ABCA1;RP2;OXER1;UPP2;HOXB7;ZNF674;DLX6;ALAD;CSDC2;GPR65;CEBPD;LOC510369;NADSYN1;GUCY2D;ATP2A3;NMNAT2;QPRT;RFX2;ATP2B2;DPYD;HOXA9;SMAD9;ATP1B4;SIX5;ADSSL1;HOXD8;POLR3H;NFATC4
Biological Process	GO:0009890	negative regulation of biosynthetic process	10	173	0.054539	0.297877	SUFU;HNF1B;NEPN;MOSPD1;FOXO4;ARRB1;FGFR2;WNT2B;VDR;CDKN2A
Biological Process	GO:0009062	fatty acid catabolic process	3	27	0.0555014	0.297877	MLYCD;ETFDH;ECI1
Biological Process	GO:0009190	cyclic nucleotide biosynthetic process	3	27	0.0555014	0.297877	GPR65;OXER1;ABCA1
Biological Process	GO:0006144	purine nucleobase metabolic process	2	12	0.0557268	0.297877	LOC510369;DPYD
Biological Process	GO:0006213	pyrimidine nucleoside metabolic process	2	12	0.0557268	0.297877	UPP2;DPYD
Biological Process	GO:0006767	water-soluble vitamin metabolic process	2	12	0.0557268	0.297877	PNPO;AKR1A1
Biological Process	GO:0006164	purine nucleotide biosynthetic process	5	64	0.0557888	0.297877	OXER1;GPR65;GUCY2D;ABCA1;ATP6V1B1
Biological Process	GO:0009100	glycoprotein metabolic process	6	85	0.0571645	0.297877	IGF1;BACE1;ALG13;B3GNT6;ST8SIA4;HS6ST1
Biological Process	GO:0016049	cell growth	7	107	0.0584843	0.297877	IGFBP2;CHAD;IGFBP3;CDKN2A;FGF2;CDKN2C;IGFBP5
Biological Process	GO:0001711	endodermal cell fate commitment	1	2	0.0637464	0.297877	HNF1B
Biological Process	GO:0001714	endodermal cell fate specification	1	2	0.0637464	0.297877	HNF1B
Biological Process	GO:0001905	activation of membrane attack complex	1	2	0.0637464	0.297877	C3
Biological Process	GO:0001991	regulation of systemic arterial blood pressure by circulatory renin-angiotensin	1	2	0.0637464	0.297877	LOC528098
Biological Process	GO:0002220	innate immune response activating cell surface receptor signaling pathway	1	2	0.0637464	0.297877	TLR2
Biological Process	GO:0002438	acute inflammatory response to antigenic stimulus	1	2	0.0637464	0.297877	C3
Biological Process	GO:0002467	germinal center formation	1	2	0.0637464	0.297877	TNFSF13B
Biological Process	GO:0002524	hypersensitivity	1	2	0.0637464	0.297877	C3
Biological Process	GO:0003011	involuntary skeletal muscle contraction	1	2	0.0637464	0.297877	GAA
Biological Process	GO:0006063	uronic acid metabolic process	1	2	0.0637464	0.297877	AKR1A1
Biological Process	GO:0006072	glycerol-3-phosphate metabolic process	1	2	0.0637464	0.297877	GPD1
Biological Process	GO:0006208	pyrimidine nucleobase catabolic process	1	2	0.0637464	0.297877	DPYD
Biological Process	GO:0007638	mechanosensory behavior	1	2	0.0637464	0.297877	SLC1A3
Biological Process	GO:0008614	pyridoxine metabolic process	1	2	0.0637464	0.297877	PNPO
Biological Process	GO:0009120	deoxyribonucleoside metabolic process	1	2	0.0637464	0.297877	DPYD
Biological Process	GO:0009268	response to pH	1	2	0.0637464	0.297877	GPR65
Biological Process	GO:0010979	regulation of vitamin D 24-hydroxylase activity	1	2	0.0637464	0.297877	VDR
Biological Process	GO:0014061	regulation of norepinephrine secretion	1	2	0.0637464	0.297877	ADRA2A
Biological Process	GO:0015774	polysaccharide transport	1	2	0.0637464	0.297877	LBP
Biological Process	GO:0015851	nucleobase transport	1	2	0.0637464	0.297877	AQP9
Biological Process	GO:0015865	purine nucleotide transport	1	2	0.0637464	0.297877	GJB1
Biological Process	GO:0016266	O-glycan processing	1	2	0.0637464	0.297877	B3GNT6
Biological Process	GO:0019585	glucuronate metabolic process	1	2	0.0637464	0.297877	AKR1A1
Biological Process	GO:0021766	hippocampus development	1	2	0.0637464	0.297877	EMX2
Biological Process	GO:0006811	ion transport	22	482	0.0651242	0.29995	ABCA1;SLC1A2;MPST;VDR;ATP2B2;SLC7A7;SLC32A1;KCND3;KCNC3;KCNJ16;SLC34A2;KCNIP2;SLC1A3;SLC26A7;ATP2A1;ATP1B4;ATP2A3;SLC5A12;ATP6V1B1;TST;ADRA2A;MICU1
Biological Process	GO:0019637	organophosphate metabolic process	23	509	0.06581	0.29995	GNAT2;DPYD;UPP2;GPD1;GUCY2D;NADSYN1;RP2;ATP2A1;ADSSL1;LOC510369;QPRT;OXER1;SMPDL3A;ATP1B4;ABCA1;PCYT1B;GPR65;ATP2A3;AK4;NMNAT2;ATP6V1B1;LOC100296627;ATP2B2
Biological Process	GO:0022603	regulation of anatomical structure morphogenesis	7	110	0.0658873	0.29995	IL1A;FGFR2;VDR;WNT2B;FGF2;CDKN2A;C3
Biological Process	GO:0009187	cyclic nucleotide metabolic process	3	29	0.0661714	0.29995	OXER1;ABCA1;GPR65
Biological Process	GO:0019724	B cell mediated immunity	3	29	0.0661714	0.29995	CD74;C3;BOLA-DMA
Biological Process	GO:0007599	hemostasis	9	156	0.0667054	0.300571	JAM3;PRKCE;PTPN6;F5;ATP2B2;ADRA2A;VAV3;ATP2A3;ARRB1
Biological Process	GO:0010468	regulation of gene expression	32	753	0.0673982	0.301896	MAPK10;TAF6L;CALCOCO1;HEXIM2;CDKN2A;SUFU;DAB2;ESRRA;MAML3;PKIA;TLR2;WNT2B;MOSPD1;TLR4;TNFSF13B;DBP;TSSK4;TFCP2L1;ARNT2;FGFR2;VDR;HNF1B;FOXO4;HAND2;ARRB1;BNIP3L;PPARGC1A;HOXA7;BNIP3;MXI1;USP2;NEPN
Biological Process	GO:0006955	immune response	6	89	0.0684062	0.304609	C3;BOLA-DMA;CD74;TNFSF13B;CFB;LBP
Biological Process	GO:0006690	icosanoid metabolic process	3	30	0.071832	0.317993	FAM213B;CD74;MGST2
Biological Process	GO:0003007	heart morphogenesis	4	49	0.0733728	0.319214	SUFU;HAND2;FGFR2;GAA
Biological Process	GO:0009124	nucleoside monophosphate biosynthetic process	4	49	0.0733728	0.319214	ATP6V1B1;GUCY2D;DPYD;ADSSL1
Biological Process	GO:0009161	ribonucleoside monophosphate metabolic process	4	49	0.0733728	0.319214	ATP6V1B1;ADSSL1;LOC510369;DPYD
Biological Process	GO:0019219	regulation of nucleobase-containing compound metabolic process	31	734	0.075777	0.32779	SUFU;CALCOCO1;HOXA7;HEXIM2;PKIA;TLR2;MAML3;ARRB1;TLR4;MAPK10;TFCP2L1;MXI1;USP2;PPARGC1A;TSSK4;DAB2;IGF1R;ESRRA;NEPN;TAF6L;CDKN2A;VDR;IGF1;DBP;FOXO4;HNF1B;MOSPD1;ARNT2;HAND2;WNT2B;FGFR2
Biological Process	GO:0003002	regionalization	8	137	0.0766973	0.328605	LOC528098;HOXA9;EMX2;SUFU;HOXB6;HNF1B;HOXA7;HOXB7
Biological Process	GO:0006732	coenzyme metabolic process	6	92	0.0776218	0.328605	OXSM;QPRT;MLYCD;NADSYN1;PDK1;NMNAT2
Biological Process	GO:0006733	oxidoreduction coenzyme metabolic process	3	31	0.0777018	0.328605	NMNAT2;QPRT;NADSYN1
Biological Process	GO:0016053	organic acid biosynthetic process	3	31	0.0777018	0.328605	SLC1A3;MTHFR;OXSM
Biological Process	GO:0009123	nucleoside monophosphate metabolic process	5	71	0.0796963	0.32973	ATP6V1B1;DPYD;LOC510369;ADSSL1;GUCY2D
Biological Process	GO:0010557	positive regulation of macromolecule biosynthetic process	6	93	0.0808423	0.32973	LBP;TLR2;TSSK4;TLR4;IL1A;LTB
Biological Process	GO:0006793	phosphorus metabolic process	34	822	0.0813194	0.32973	MAP2K6;RP2;GPD1;CDKN2C;AK4;MLYCD;ATP2B2;ALPL;ATP2A3;LOC100296627;GNAT2;TLR4;ABCA1;UPP2;SMPDL3A;QPRT;ATP2A1;NADSYN1;PCYT1B;ATP6V1B1;MAPK10;IGF1R;TLR2;HGF;ADSSL1;NMNAT2;LOC510369;GALK2;PDK1;GUCY2D;DPYD;OXER1;ATP1B4;GPR65
Biological Process	GO:0009152	purine ribonucleotide biosynthetic process	4	51	0.0823974	0.32973	ATP6V1B1;OXER1;GPR65;ABCA1
Biological Process	GO:0001708	cell fate specification	2	15	0.083235	0.32973	HNF1B;FGF2
Biological Process	GO:0006693	prostaglandin metabolic process	2	15	0.083235	0.32973	FAM213B;CD74
Biological Process	GO:0008652	cellular amino acid biosynthetic process	2	15	0.083235	0.32973	MTHFR;SLC1A3
Biological Process	GO:0014812	muscle cell migration	2	15	0.083235	0.32973	IGFBP3;IGFBP5
Biological Process	GO:0007568	aging	3	32	0.0837746	0.32973	TFCP2L1;ERCC5;CDKN2A
Biological Process	GO:0030155	regulation of cell adhesion	7	117	0.0852685	0.32973	VAV3;DTX1;CDKN2A;CD74;BOLA-DMA;HOXA7;ECM2
Biological Process	GO:0006796	phosphate-containing compound metabolic process	33	799	0.0864202	0.32973	HGF;ATP2A3;RP2;QPRT;NMNAT2;ADSSL1;NADSYN1;DPYD;ALPL;ATP1B4;MAP2K6;PCYT1B;GPD1;GPR65;ATP6V1B1;ATP2A1;GUCY2D;LOC510369;SMPDL3A;GNAT2;CDKN2C;AK4;ABCA1;MAPK10;TLR4;PDK1;TLR2;ATP2B2;IGF1R;OXER1;UPP2;GALK2;LOC100296627
Biological Process	GO:0009260	ribonucleotide biosynthetic process	4	52	0.0871054	0.32973	GPR65;ABCA1;OXER1;ATP6V1B1
Biological Process	GO:0015698	inorganic anion transport	4	52	0.0871054	0.32973	MPST;TST;SLC34A2;SLC26A7
Biological Process	GO:0001763	morphogenesis of a branching structure	5	73	0.0873924	0.32973	WNT2B;FGF2;IGF1;FGFR2;HNF1B
Biological Process	GO:0007167	enzyme linked receptor protein signaling pathway	16	342	0.0892707	0.32973	HGF;IGF1;LOC528098;VAV3;FGFR2;NREP;FOXO4;NEPN;PTPRU;RASGRF1;PRKCE;SMAD9;RICTOR;IGF1R;FGF2;ARHGEF3
Biological Process	GO:0001525	angiogenesis	3	33	0.0900437	0.32973	FGF2;NOTCH4;FOXO4
Biological Process	GO:0009112	nucleobase metabolic process	3	33	0.0900437	0.32973	DPYD;LOC510369;UPP2
Biological Process	GO:0010810	regulation of cell-substrate adhesion	3	33	0.0900437	0.32973	ECM2;HOXA7;CDKN2A
Biological Process	GO:0016042	lipid catabolic process	3	33	0.0900437	0.32973	MLYCD;ETFDH;ECI1
Biological Process	GO:0002237	response to molecule of bacterial origin	5	74	0.0913812	0.32973	ABCA1;LBP;TLR4;TLR2;TLR6
Biological Process	GO:0012502	induction of programmed cell death	5	74	0.0913812	0.32973	CDKN2A;PRKCE;BNIP3;CDKN2C;BNIP3L
Biological Process	GO:0001754	eye photoreceptor cell differentiation	2	16	0.0931572	0.32973	GNAT2;MYO7A
Biological Process	GO:0006637	acyl-CoA metabolic process	2	16	0.0931572	0.32973	MLYCD;PDK1
Biological Process	GO:0006885	regulation of pH	2	16	0.0931572	0.32973	ATP6V1B1;CLN6
Biological Process	GO:0015748	organophosphate ester transport	2	16	0.0931572	0.32973	GJB1;ABCA1
Biological Process	GO:0002040	sprouting angiogenesis	1	3	0.0940841	0.32973	FGF2
Biological Process	GO:0002504	antigen processing and presentation of peptide or polysaccharide antigen via MHC class II	1	3	0.0940841	0.32973	2017-03-08
Biological Process	GO:0003009	skeletal muscle contraction	1	3	0.0940841	0.32973	GAA
Biological Process	GO:0006578	amino-acid betaine biosynthetic process	1	3	0.0940841	0.32973	TMLHE
Biological Process	GO:0006586	indolalkylamine metabolic process	1	3	0.0940841	0.32973	ATP2B2
Biological Process	GO:0006656	phosphatidylcholine biosynthetic process	1	3	0.0940841	0.32973	PCYT1B
Biological Process	GO:0007603	phototransduction, visible light	1	3	0.0940841	0.32973	GNAT2
Biological Process	GO:0008655	pyrimidine-containing compound salvage	1	3	0.0940841	0.32973	UPP2
Biological Process	GO:0010669	epithelial structure maintenance	1	3	0.0940841	0.32973	TLR4
Biological Process	GO:0015985	energy coupled proton transport, down electrochemical gradient	1	3	0.0940841	0.32973	ATP6V1B1
Biological Process	GO:0015986	ATP synthesis coupled proton transport	1	3	0.0940841	0.32973	ATP6V1B1
Biological Process	GO:0016486	peptide hormone processing	1	3	0.0940841	0.32973	LOC528098
Biological Process	GO:0002009	morphogenesis of an epithelium	8	144	0.0956571	0.333698	HAND2;SUFU;FGF2;WNT2B;IGF1;IGF1R;HNF1B;FGFR2
Biological Process	GO:0006874	cellular calcium ion homeostasis	4	54	0.0969022	0.334954	MICU1;CCL28;ATP2B2;CCR9
Biological Process	GO:0006936	muscle contraction	4	54	0.0969022	0.334954	LOC101904481;CHRM3;MAP2K6;GAA
Biological Process	GO:0009058	biosynthetic process	50	1291	0.0983468	0.338403	MTHFR;HS6ST1;LOC510369;POLR3H;QPRT;ADSSL1;ATP2A3;UPP2;GUCY2D;ATP1B4;PIGV;EMX2;NFATC4;RFX2;CSDC2;SRD5A1;HOXB6;ST8SIA4;TMLHE;HOXA9;RP2;SIX5;OXER1;DLX6;LOC101903478;HOXB7;ABCA1;SMAD9;ATP6V1B1;ATP2B2;CEBPD;DPYD;PCYT1B;OXSM;MAP6D1;PDK1;IGF1;ATP2A1;DTX1;B3GNT6;NADSYN1;NMNAT2;FGF2;HOXD8;ALG13;IGFBP5;ALAD;ZNF674;SLC1A3;GPR65
Biological Process	GO:0007166	cell surface receptor signaling pathway	34	838	0.0993135	0.340183	FFAR4;FGF2;ITGB2;CD38;IGF1;PTPRU;MAML3;ABCA1;FOXO4;HNF1B;CCR9;HGF;GPR65;PRKCE;TLR2;LOC528098;FGFR2;SMAD9;DTX1;IGF1R;VAV3;RASGRF1;IL1A;ARHGEF3;MC1R;CALCOCO1;RICTOR;WNT2B;NEPN;TLR4;MAPK10;NREP;NOTCH4;LBP
Biological Process	GO:0007610	behavior	9	170	0.100754	0.343562	HOXB6;LOC510369;ATP2B2;GAA;RASGRF1;CALB1;VLDLR;SLC1A2;SLC1A3
Biological Process	GO:0001822	kidney development	3	35	0.103144	0.344818	HNF1B;CALB1;WNT2B
Biological Process	GO:0009156	ribonucleoside monophosphate biosynthetic process	3	35	0.103144	0.344818	DPYD;ATP6V1B1;ADSSL1
Biological Process	GO:0030217	T cell differentiation	3	35	0.103144	0.344818	BOLA-DMA;CDKN2A;CD74
Biological Process	GO:0002700	regulation of production of molecular mediator of immune response	2	17	0.1034	0.344818	TLR4;TLR2
Biological Process	GO:0006029	proteoglycan metabolic process	2	17	0.1034	0.344818	HS6ST1;IGF1
Biological Process	GO:0010628	positive regulation of gene expression	4	56	0.107191	0.354947	TLR4;TLR2;TSSK4;TNFSF13B
Biological Process	GO:0007275	multicellular organism development	53	1391	0.112016	0.354947	HOXB6;AQP6;EVPL;TPP1;SLC1A3;LTB;TFCP2L1;VDR;WNT2B;HAND2;SUFU;ATP6V1B1;ALPK3;ADAMTS1;FOXO4;HOXB7;SMAD9;IGF1;GNAT2;HNF1B;ST8SIA4;LOC510369;CD74;ARNT2;KLF9;PCDHA13;VLDLR;BOLA-DMA;HS6ST1;SLC34A2;GAA;ERCC5;KCNIP2;NOTCH4;IGF1R;HGF;ATP2B2;HOXA7;HOXD8;RICTOR;DAB2;SPOCK2;DLX6;MYO7A;LOC528098;HOXA9;FGFR2;EMX2;FGF2;CDKN2A;CALB1;MB;SLC1A2
Biological Process	GO:0003143	embryonic heart tube morphogenesis	2	18	0.113932	0.354947	HAND2;SUFU
Biological Process	GO:0006672	ceramide metabolic process	2	18	0.113932	0.354947	ACER1;CLN6
Biological Process	GO:0006692	prostanoid metabolic process	2	18	0.113932	0.354947	CD74;FAM213B
Biological Process	GO:0006941	striated muscle contraction	2	18	0.113932	0.354947	GAA;MAP2K6
Biological Process	GO:0006956	complement activation	2	18	0.113932	0.354947	CFB;C3
Biological Process	GO:0009612	response to mechanical stimulus	2	18	0.113932	0.354947	SLC1A3;BNIP3
Biological Process	GO:0001934	positive regulation of protein phosphorylation	7	126	0.114471	0.354947	CD74;ADRA2A;TLR4;ARRB1;TLR6;FGFR2;FGF2
Biological Process	GO:0006163	purine nucleotide metabolic process	5	80	0.117218	0.354947	OXER1;ATP6V1B1;GPR65;GUCY2D;ABCA1
Biological Process	GO:0008544	epidermis development	5	80	0.117218	0.354947	LTB;FGFR2;EVPL;SUFU;TNFRSF19
Biological Process	GO:0030855	epithelial cell differentiation	5	81	0.12183	0.354947	EVPL;IGF1;TFCP2L1;FGF2;FGFR2
Biological Process	GO:0001678	cellular glucose homeostasis	1	4	0.123442	0.354947	ADRA2A
Biological Process	GO:0001706	endoderm formation	1	4	0.123442	0.354947	HNF1B
Biological Process	GO:0002444	myeloid leukocyte mediated immunity	1	4	0.123442	0.354947	C3
Biological Process	GO:0006498	N-terminal protein lipidation	1	4	0.123442	0.354947	MAP6D1
Biological Process	GO:0006577	amino-acid betaine metabolic process	1	4	0.123442	0.354947	TMLHE
Biological Process	GO:0006862	nucleotide transport	1	4	0.123442	0.354947	GJB1
Biological Process	GO:0007040	lysosome organization	1	4	0.123442	0.354947	CLN6
Biological Process	GO:0007219	Notch signaling pathway	1	4	0.123442	0.354947	DTX1
Biological Process	GO:0007492	endoderm development	1	4	0.123442	0.354947	HNF1B
Biological Process	GO:0007602	phototransduction	1	4	0.123442	0.354947	GNAT2
Biological Process	GO:0009173	pyrimidine ribonucleoside monophosphate metabolic process	1	4	0.123442	0.354947	DPYD
Biological Process	GO:0009174	pyrimidine ribonucleoside monophosphate biosynthetic process	1	4	0.123442	0.354947	DPYD
Biological Process	GO:0009584	detection of visible light	1	4	0.123442	0.354947	GNAT2
Biological Process	GO:0010463	mesenchymal cell proliferation	1	4	0.123442	0.354947	FGFR2
Biological Process	GO:0010660	regulation of muscle cell apoptotic process	1	4	0.123442	0.354947	CDKN2A
Biological Process	GO:0010661	positive regulation of muscle cell apoptotic process	1	4	0.123442	0.354947	CDKN2A
Biological Process	GO:0014060	regulation of epinephrine secretion	1	4	0.123442	0.354947	ADRA2A
Biological Process	GO:0015012	heparan sulfate proteoglycan biosynthetic process	1	4	0.123442	0.354947	HS6ST1
Biological Process	GO:0019852	L-ascorbic acid metabolic process	1	4	0.123442	0.354947	AKR1A1
Biological Process	GO:0019856	pyrimidine nucleobase biosynthetic process	1	4	0.123442	0.354947	DPYD
Biological Process	GO:0030201	heparan sulfate proteoglycan metabolic process	1	4	0.123442	0.354947	HS6ST1
Biological Process	GO:0006665	sphingolipid metabolic process	3	38	0.124095	0.354947	CLN6;ACER1;SMPDL3A
Biological Process	GO:0007417	central nervous system development	11	229	0.124543	0.354947	LOC510369;FGFR2;ATP2B2;EMX2;FGF2;SMAD9;HOXB6;HNF1B;IGF1R;IGF1;SLC1A2
Biological Process	GO:0000079	regulation of cyclin-dependent protein serine/threonine kinase activity	2	19	0.124724	0.354947	CDKN2A;HEXIM2
Biological Process	GO:0001959	regulation of cytokine-mediated signaling pathway	2	19	0.124724	0.354947	CD74;PTPN6
Biological Process	GO:0003156	regulation of organ formation	2	19	0.124724	0.354947	WNT2B;FGF2
Biological Process	GO:0015669	gas transport	2	19	0.124724	0.354947	MB;TAF6L
Biological Process	GO:0001818	negative regulation of cytokine production	4	60	0.129158	0.36619	TLR4;LBP;ARRB1;TLR2
Biological Process	GO:0009150	purine ribonucleotide metabolic process	4	61	0.134923	0.380348	GPR65;ATP6V1B1;OXER1;ABCA1
Biological Process	GO:0001952	regulation of cell-matrix adhesion	2	20	0.135748	0.380348	CDKN2A;HOXA7
Biological Process	GO:0010827	regulation of glucose transport	2	20	0.135748	0.380348	SLC1A2;IGF1
Biological Process	GO:0002757	immune response-activating signal transduction	5	84	0.136162	0.380348	CD38;TLR2;TLR5;VAV3;MAPK10
Biological Process	GO:0002449	lymphocyte mediated immunity	3	40	0.138845	0.386418	CD74;BOLA-DMA;C3
Biological Process	GO:0002696	positive regulation of leukocyte activation	4	62	0.140791	0.386999	RICTOR;LBP;PTPN6;TNFSF13B
Biological Process	GO:0009259	ribonucleotide metabolic process	4	62	0.140791	0.386999	GPR65;ATP6V1B1;OXER1;ABCA1
Biological Process	GO:0016055	Wnt signaling pathway	4	62	0.140791	0.386999	WNT2B;PTPRU;HNF1B;TLR2
Biological Process	GO:0002764	immune response-regulating signaling pathway	5	85	0.141099	0.386999	MAPK10;CD38;TLR2;VAV3;TLR5
Biological Process	GO:0001933	negative regulation of protein phosphorylation	3	41	0.146433	0.390457	TLR4;IGF1;PTPN6
Biological Process	GO:0002429	immune response-activating cell surface receptor signaling pathway	3	41	0.146433	0.390457	VAV3;CD38;TLR2
Biological Process	GO:0002768	immune response-regulating cell surface receptor signaling pathway	3	41	0.146433	0.390457	CD38;TLR2;VAV3
Biological Process	GO:0000737	DNA catabolic process, endonucleolytic	2	21	0.146978	0.390457	BNIP3;CDKN2A
Biological Process	GO:0010518	positive regulation of phospholipase activity	2	21	0.146978	0.390457	PRKCE;FGF2
Biological Process	GO:0000910	cytokinesis	1	5	0.151852	0.390457	IGF1R
Biological Process	GO:0001658	branching involved in ureteric bud morphogenesis	1	5	0.151852	0.390457	WNT2B
Biological Process	GO:0003081	regulation of systemic arterial blood pressure by renin-angiotensin	1	5	0.151852	0.390457	LOC528098
Biological Process	GO:0006817	phosphate ion transport	1	5	0.151852	0.390457	SLC34A2
Biological Process	GO:0006953	acute-phase response	1	5	0.151852	0.390457	IL1A
Biological Process	GO:0007193	adenylate cyclase-inhibiting G-protein coupled receptor signaling pathway	1	5	0.151852	0.390457	ADRA2A
Biological Process	GO:0009130	pyrimidine nucleoside monophosphate biosynthetic process	1	5	0.151852	0.390457	DPYD
Biological Process	GO:0010543	regulation of platelet activation	1	5	0.151852	0.390457	TLR4
Biological Process	GO:0010596	negative regulation of endothelial cell migration	1	5	0.151852	0.390457	FGF2
Biological Process	GO:0010633	negative regulation of epithelial cell migration	1	5	0.151852	0.390457	FGF2
Biological Process	GO:0016601	Rac protein signal transduction	1	5	0.151852	0.390457	RASGRF1
Biological Process	GO:0030324	lung development	1	5	0.151852	0.390457	IGF1
Biological Process	GO:0008219	cell death	20	482	0.15216	0.390457	TMEM102;ARNT2;PTPN6;GGCT;CARD6;HAND2;CD74;DEPTOR;CD38;EGLN3;ERCC5;BMF;LOC510369;HNF1B;LOC101903478;BNIP3L;IGFBP3;CDKN2A;NOD1;BTC
Biological Process	GO:0016265	death	20	482	0.15216	0.390457	ERCC5;PTPN6;EGLN3;IGFBP3;GGCT;NOD1;ARNT2;CARD6;CDKN2A;HAND2;BMF;HNF1B;BTC;LOC510369;LOC101903478;TMEM102;BNIP3L;CD38;DEPTOR;CD74
Biological Process	GO:0006952	defense response	12	266	0.154864	0.396054	LBP;NFATC4;TLR2;POLR3H;TLR4;IL1A;CFB;LOC614376;C3;TLR6;CRP;CCR9
Biological Process	GO:0012501	programmed cell death	19	456	0.155568	0.396514	CD38;LOC101903478;BTC;BNIP3L;GGCT;CD74;CDKN2A;DEPTOR;BMF;CARD6;NOD1;IGFBP3;HAND2;ARNT2;PTPN6;HNF1B;TMEM102;EGLN3;ERCC5
Biological Process	GO:0006275	regulation of DNA replication	2	22	0.158389	0.401006	IGF1;IGF1R
Biological Process	GO:0009798	axis specification	2	22	0.158389	0.401006	HOXD8;WNT2B
Biological Process	GO:0009891	positive regulation of biosynthetic process	6	113	0.159993	0.403716	IL1A;TLR2;LTB;LBP;TSSK4;TLR4
Biological Process	GO:0003012	muscle system process	5	89	0.161603	0.406068	CHRM3;LOC101904481;GAA;KCNIP2;MAP2K6
Biological Process	GO:0007584	response to nutrient	3	43	0.161998	0.406068	ALPL;IGF1R;IGFBP2
Biological Process	GO:0006873	cellular ion homeostasis	7	139	0.164632	0.411309	MICU1;CCR9;CLN6;SLC34A2;CCL28;ATP2B2;VDR
Biological Process	GO:0009617	response to bacterium	5	90	0.166909	0.415178	ABCA1;TLR6;TLR4;TLR2;LBP
Biological Process	GO:0000077	DNA damage checkpoint	2	23	0.169959	0.415178	LOC101903478;FOXO4
Biological Process	GO:0030522	intracellular receptor signaling pathway	3	44	0.169961	0.415178	KLF9;CALCOCO1;VDR
Biological Process	GO:0010562	positive regulation of phosphorus metabolic process	7	142	0.177422	0.415178	ARRB1;TLR4;ADRA2A;CD74;FGFR2;TLR6;FGF2
Biological Process	GO:0019693	ribose phosphate metabolic process	4	68	0.177984	0.415178	ATP6V1B1;ABCA1;GPR65;OXER1
Biological Process	GO:0009167	purine ribonucleoside monophosphate metabolic process	3	45	0.178033	0.415178	ATP6V1B1;ADSSL1;LOC510369
Biological Process	GO:0002029	desensitization of G-protein coupled receptor protein signaling pathway	1	6	0.179344	0.415178	ARRB1
Biological Process	GO:0003071	renal system process involved in regulation of systemic arterial blood pressure	1	6	0.179344	0.415178	LOC528098
Biological Process	GO:0006085	acetyl-CoA biosynthetic process	1	6	0.179344	0.415178	PDK1
Biological Process	GO:0006086	acetyl-CoA biosynthetic process from pyruvate	1	6	0.179344	0.415178	PDK1
Biological Process	GO:0006536	glutamate metabolic process	1	6	0.179344	0.415178	SLC1A3
Biological Process	GO:0006570	tyrosine metabolic process	1	6	0.179344	0.415178	FAH
Biological Process	GO:0009113	purine nucleobase biosynthetic process	1	6	0.179344	0.415178	LOC510369
Biological Process	GO:0009128	purine nucleoside monophosphate catabolic process	1	6	0.179344	0.415178	LOC510369
Biological Process	GO:0009129	pyrimidine nucleoside monophosphate metabolic process	1	6	0.179344	0.415178	DPYD
Biological Process	GO:0009158	ribonucleoside monophosphate catabolic process	1	6	0.179344	0.415178	LOC510369
Biological Process	GO:0009169	purine ribonucleoside monophosphate catabolic process	1	6	0.179344	0.415178	LOC510369
Biological Process	GO:0009583	detection of light stimulus	1	6	0.179344	0.415178	GNAT2
Biological Process	GO:0015893	drug transport	1	6	0.179344	0.415178	TLR2
Biological Process	GO:0016925	protein sumoylation	1	6	0.179344	0.415178	CDKN2A
Biological Process	GO:0022401	negative adaptation of signaling pathway	1	6	0.179344	0.415178	ARRB1
Biological Process	GO:0023058	adaptation of signaling pathway	1	6	0.179344	0.415178	ARRB1
Biological Process	GO:0030002	cellular anion homeostasis	1	6	0.179344	0.415178	SLC34A2
Biological Process	GO:0030218	erythrocyte differentiation	1	6	0.179344	0.415178	MB
Biological Process	GO:0010517	regulation of phospholipase activity	2	24	0.181663	0.419266	PRKCE;FGF2
Biological Process	GO:0001775	cell activation	10	223	0.187348	0.431072	LBP;ARRB1;ATP2B2;BOLA-DMA;PRKCE;CDKN2A;ATP2A3;CD74;TLR4;TNFSF13B
Biological Process	GO:0006308	DNA catabolic process	2	25	0.193483	0.436701	BNIP3;CDKN2A
Biological Process	GO:0007589	body fluid secretion	2	25	0.193483	0.436701	VDR;ATP2B2
Biological Process	GO:0030177	positive regulation of Wnt signaling pathway	2	25	0.193483	0.436701	FGFR2;WNT2B
Biological Process	GO:0030335	positive regulation of cell migration	2	25	0.193483	0.436701	FGF2;LBP
Biological Process	GO:0001101	response to acid chemical	3	47	0.194482	0.436701	SLC1A3;SLC1A2;ABCA1
Biological Process	GO:0007600	sensory perception	11	253	0.198218	0.436701	HOXB6;DHRS3;GUCY2D;MYO7A;GNAT2;SLC1A3;LOC784457;ATP2B2;ATP6V1B1;RGS16;LOC100140586
Biological Process	GO:0030097	hemopoiesis	6	121	0.198576	0.436701	HOXB7;HOXA9;CD74;MB;BOLA-DMA;CDKN2A
Biological Process	GO:0002224	toll-like receptor signaling pathway	3	48	0.202843	0.436701	TLR5;MAPK10;TLR2
Biological Process	GO:0009116	nucleoside metabolic process	3	48	0.202843	0.436701	ATP6V1B1;UPP2;DPYD
Biological Process	GO:0030323	respiratory tube development	3	48	0.202843	0.436701	IGF1;FGFR2;FGF2
Biological Process	GO:0006487	protein N-linked glycosylation	2	26	0.205398	0.436701	ST8SIA4;ALG13
Biological Process	GO:0010876	lipid localization	5	97	0.205849	0.436701	VLDLR;ABCA1;CROT;LBP;SLC27A1
Biological Process	GO:0001759	organ induction	1	7	0.205947	0.436701	WNT2B
Biological Process	GO:0001825	blastocyst formation	1	7	0.205947	0.436701	HNF1B
Biological Process	GO:0002275	myeloid cell activation involved in immune response	1	7	0.205947	0.436701	LBP
Biological Process	GO:0005979	regulation of glycogen biosynthetic process	1	7	0.205947	0.436701	IGF1
Biological Process	GO:0006081	cellular aldehyde metabolic process	1	7	0.205947	0.436701	AKR1A1
Biological Process	GO:0006525	arginine metabolic process	1	7	0.205947	0.436701	FAH
Biological Process	GO:0006558	L-phenylalanine metabolic process	1	7	0.205947	0.436701	FAH
Biological Process	GO:0006684	sphingomyelin metabolic process	1	7	0.205947	0.436701	SMPDL3A
Biological Process	GO:0006906	vesicle fusion	1	7	0.205947	0.436701	MYO7A
Biological Process	GO:0007224	smoothened signaling pathway	1	7	0.205947	0.436701	FGFR2
Biological Process	GO:0010962	regulation of glucan biosynthetic process	1	7	0.205947	0.436701	IGF1
Biological Process	GO:0015804	neutral amino acid transport	1	7	0.205947	0.436701	SLC32A1
Biological Process	GO:0017158	regulation of calcium ion-dependent exocytosis	1	7	0.205947	0.436701	ADRA2A
Biological Process	GO:0021846	cell proliferation in forebrain	1	7	0.205947	0.436701	FGFR2
Biological Process	GO:0030216	keratinocyte differentiation	1	7	0.205947	0.436701	EVPL
Biological Process	GO:0030336	negative regulation of cell migration	1	7	0.205947	0.436701	FGF2
Biological Process	GO:0009888	tissue development	17	422	0.208454	0.439074	CST6;TNFRSF19;ATP2B2;FGF2;GAA;TFCP2L1;IGF1;EVPL;HAND2;CALB1;WNT2B;CDKN2A;LTB;IGF1R;SUFU;HNF1B;FGFR2
Biological Process	GO:0030003	cellular cation homeostasis	6	123	0.208727	0.439074	CCR9;VDR;CCL28;MICU1;CLN6;ATP2B2
Biological Process	GO:0010033	response to organic substance	21	535	0.208806	0.439074	KLF9;VDR;TMEM102;ARNT2;TLR4;IGFBP2;NEPN;ADRA2A;SMAD9;FGFR2;SLC34A2;NREP;ALPL;ABCA1;TLR6;LBP;CDKN2A;TLR2;AQP9;HNF1B;LOC510369
Biological Process	GO:0008610	lipid biosynthetic process	4	73	0.211209	0.441365	SRD5A1;OXSM;FGF2;PCYT1B
Biological Process	GO:0002443	leukocyte mediated immunity	3	49	0.211287	0.441365	C3;CD74;BOLA-DMA
Biological Process	GO:0010942	positive regulation of cell death	5	98	0.211645	0.441365	CDKN2C;PRKCE;CDKN2A;BNIP3;BNIP3L
Biological Process	GO:0022898	regulation of transmembrane transporter activity	2	27	0.21739	0.452099	FGF2;ADRA2A
Biological Process	GO:0009306	protein secretion	3	50	0.219806	0.455872	ABCA1;SYT7;TNFSF13B
Biological Process	GO:0016337	single organismal cell-cell adhesion	9	206	0.224782	0.463238	TNFSF13B;CDH16;CD74;CLDN2;BOLA-DMA;ITGB2;CDH12;PCDHA13;CDKN2A
Biological Process	GO:0009126	purine nucleoside monophosphate metabolic process	3	51	0.228394	0.463238	LOC510369;ATP6V1B1;ADSSL1
Biological Process	GO:0006458	de novo protein folding	2	28	0.229441	0.463238	CD74;BOLA-DMA
Biological Process	GO:0006766	vitamin metabolic process	2	28	0.229441	0.463238	PNPO;AKR1A1
Biological Process	GO:0008643	carbohydrate transport	2	28	0.229441	0.463238	FFAR4;LBP
Biological Process	GO:0006066	alcohol metabolic process	6	127	0.229556	0.463238	EBPL;SMPDL3A;CLN6;ABCA1;VLDLR;PCYT1B
Biological Process	GO:0002028	regulation of sodium ion transport	1	8	0.231691	0.463238	PRSS8
Biological Process	GO:0002532	production of molecular mediator involved in inflammatory response	1	8	0.231691	0.463238	TLR4
Biological Process	GO:0010874	regulation of cholesterol efflux	1	8	0.231691	0.463238	ABCA1
Biological Process	GO:0017145	stem cell division	1	8	0.231691	0.463238	CDKN2A
Biological Process	GO:0021544	subpallium development	1	8	0.231691	0.463238	LOC510369
Biological Process	GO:0030010	establishment of cell polarity	1	8	0.231691	0.463238	FERMT1
Biological Process	GO:0007159	leukocyte cell-cell adhesion	4	76	0.231925	0.463238	TNFSF13B;CD74;CDKN2A;BOLA-DMA
Biological Process	GO:0007507	heart development	4	76	0.231925	0.463238	SUFU;HAND2;GAA;FGFR2
Biological Process	GO:0002221	pattern recognition receptor signaling pathway	3	52	0.237045	0.470979	TLR5;TLR2;MAPK10
Biological Process	GO:0006887	exocytosis	3	52	0.237045	0.470979	FGF2;SYT7;RIMS3
Biological Process	GO:0002274	myeloid leukocyte activation	2	29	0.241535	0.471478	LBP;TLR4
Biological Process	GO:0006959	humoral immune response	2	29	0.241535	0.471478	C3;CFB
Biological Process	GO:0030001	metal ion transport	12	293	0.241756	0.471478	ATP2B2;VDR;ATP1B4;KCND3;KCNIP2;KCNJ16;SLC5A12;ATP2A3;ATP2A1;ADRA2A;MICU1;SLC34A2
Biological Process	GO:0016477	cell migration	9	211	0.245457	0.471478	LBP;EMX2;ADRA2A;FERMT1;IGFBP3;IGFBP5;PTPRU;ITGB2;IGF1R
Biological Process	GO:0019725	cellular homeostasis	9	211	0.245457	0.471478	ATP2B2;CCL28;VDR;ADRA2A;CLN6;CCR9;SLC34A2;GAA;MICU1
Biological Process	GO:0001816	cytokine production	3	53	0.245751	0.471478	ABCA1;LOC528098;ADRA2A
Biological Process	GO:0006486	protein glycosylation	3	53	0.245751	0.471478	ST8SIA4;B3GNT6;ALG13
Biological Process	GO:0016567	protein ubiquitination	6	131	0.251016	0.471478	DZIP3;UBE2D4;LOC531691;CDKN2A;HERC3;ARRB1
Biological Process	GO:0030182	neuron differentiation	7	158	0.251937	0.471478	IGF1R;GNAT2;ATP2B2;LOC510369;FGFR2;KCNIP2;MYO7A
Biological Process	GO:0000209	protein polyubiquitination	2	30	0.253657	0.471478	UBE2D4;CDKN2A
Biological Process	GO:0006694	steroid biosynthetic process	2	30	0.253657	0.471478	FGF2;SRD5A1
Biological Process	GO:0021953	central nervous system neuron differentiation	2	30	0.253657	0.471478	LOC510369;FGFR2
Biological Process	GO:0002218	activation of innate immune response	3	54	0.254507	0.471478	TLR2;TLR5;MAPK10
Biological Process	GO:0002758	innate immune response-activating signal transduction	3	54	0.254507	0.471478	TLR2;TLR5;MAPK10
Biological Process	GO:0001942	hair follicle development	1	9	0.256604	0.471478	FGFR2
Biological Process	GO:0001990	regulation of systemic arterial blood pressure by hormone	1	9	0.256604	0.471478	LOC528098
Biological Process	GO:0002067	glandular epithelial cell differentiation	1	9	0.256604	0.471478	FGFR2
Biological Process	GO:0002437	inflammatory response to antigenic stimulus	1	9	0.256604	0.471478	C3
Biological Process	GO:0006041	glucosamine metabolic process	1	9	0.256604	0.471478	GNPDA1
Biological Process	GO:0006493	protein O-linked glycosylation	1	9	0.256604	0.471478	B3GNT6
Biological Process	GO:0006595	polyamine metabolic process	1	9	0.256604	0.471478	AZIN2
Biological Process	GO:0006813	potassium ion transport	1	9	0.256604	0.471478	ADRA2A
Biological Process	GO:0008630	intrinsic apoptotic signaling pathway in response to DNA damage	1	9	0.256604	0.471478	LOC101903478
Biological Process	GO:0009125	nucleoside monophosphate catabolic process	1	9	0.256604	0.471478	LOC510369
Biological Process	GO:0010595	positive regulation of endothelial cell migration	1	9	0.256604	0.471478	FGF2
Biological Process	GO:0010634	positive regulation of epithelial cell migration	1	9	0.256604	0.471478	FGF2
Biological Process	GO:0014074	response to purine-containing compound	1	9	0.256604	0.471478	AQP9
Biological Process	GO:0015837	amine transport	1	9	0.256604	0.471478	SLC36A4
Biological Process	GO:0021533	cell differentiation in hindbrain	1	9	0.256604	0.471478	ATP2B2
Biological Process	GO:0030004	cellular monovalent inorganic cation homeostasis	1	9	0.256604	0.471478	CLN6
Biological Process	GO:0030641	regulation of cellular pH	1	9	0.256604	0.471478	CLN6
Biological Process	GO:0007399	nervous system development	18	468	0.257937	0.472781	SLC1A3;SPOCK2;FGFR2;ATP2B2;FGF2;IGF1;IGF1R;HOXB6;EMX2;ARNT2;HNF1B;KCNIP2;GNAT2;MYO7A;SUFU;SMAD9;LOC510369;SLC1A2
Biological Process	GO:0000075	cell cycle checkpoint	2	31	0.265791	0.484829	FOXO4;LOC101903478
Biological Process	GO:0009168	purine ribonucleoside monophosphate biosynthetic process	2	31	0.265791	0.484829	ATP6V1B1;ADSSL1
Biological Process	GO:0006497	protein lipidation	2	32	0.277926	0.493562	MAP6D1;PIGV
Biological Process	GO:0007517	muscle organ development	2	32	0.277926	0.493562	FGFR2;GAA
Biological Process	GO:0000097	sulfur amino acid biosynthetic process	1	10	0.280711	0.493562	MTHFR
Biological Process	GO:0001656	metanephros development	1	10	0.280711	0.493562	CALB1
Biological Process	GO:0003044	regulation of systemic arterial blood pressure mediated by a chemical signal	1	10	0.280711	0.493562	LOC528098
Biological Process	GO:0003401	axis elongation	1	10	0.280711	0.493562	FGFR2
Biological Process	GO:0006206	pyrimidine nucleobase metabolic process	1	10	0.280711	0.493562	DPYD
Biological Process	GO:0006691	leukotriene metabolic process	1	10	0.280711	0.493562	MGST2
Biological Process	GO:0006839	mitochondrial transport	1	10	0.280711	0.493562	SLC1A3
Biological Process	GO:0006939	smooth muscle contraction	1	10	0.280711	0.493562	CHRM3
Biological Process	GO:0007176	regulation of epidermal growth factor-activated receptor activity	1	10	0.280711	0.493562	ADRA2A
Biological Process	GO:0007613	memory	1	10	0.280711	0.493562	RASGRF1
Biological Process	GO:0010883	regulation of lipid storage	1	10	0.280711	0.493562	CRP
Biological Process	GO:0015758	glucose transport	1	10	0.280711	0.493562	FFAR4
Biological Process	GO:0015914	phospholipid transport	1	10	0.280711	0.493562	ABCA1
Biological Process	GO:0001568	blood vessel development	3	57	0.281011	0.493562	FGF2;FOXO4;NOTCH4
Biological Process	GO:0001944	vasculature development	4	84	0.289235	0.506831	NOTCH4;IGF1;FOXO4;FGF2
Biological Process	GO:0001894	tissue homeostasis	2	33	0.290047	0.507081	TLR4;TPP1
Biological Process	GO:0006875	cellular metal ion homeostasis	5	111	0.290969	0.50752	ATP2B2;CCL28;CCR9;VDR;MICU1
Biological Process	GO:0007155	cell adhesion	11	280	0.298762	0.517207	SNED1;TNFSF13B;ITGB2;BOLA-DMA;CDH12;PTPRU;CLDN2;CDKN2A;PCDHA13;CD74;CDH16
Biological Process	GO:0022610	biological adhesion	11	280	0.298762	0.517207	SNED1;ITGB2;CDH16;PTPRU;CLDN2;TNFSF13B;CDKN2A;CDH12;CD74;PCDHA13;BOLA-DMA
Biological Process	GO:0000578	embryonic axis specification	1	11	0.304039	0.517207	HOXD8
Biological Process	GO:0006544	glycine metabolic process	1	11	0.304039	0.517207	AMT
Biological Process	GO:0007006	mitochondrial membrane organization	1	11	0.304039	0.517207	BNIP3
Biological Process	GO:0007019	microtubule depolymerization	1	11	0.304039	0.517207	MAP6D1
Biological Process	GO:0007200	phospholipase C-activating G-protein coupled receptor signaling pathway	1	11	0.304039	0.517207	ADRA2A
Biological Process	GO:0009072	aromatic amino acid family metabolic process	1	11	0.304039	0.517207	FAH
Biological Process	GO:0009582	detection of abiotic stimulus	1	11	0.304039	0.517207	GNAT2
Biological Process	GO:0010906	regulation of glucose metabolic process	1	11	0.304039	0.517207	IGF1
Biological Process	GO:0030879	mammary gland development	1	11	0.304039	0.517207	CDKN2A
Biological Process	GO:0006950	response to stress	29	807	0.304724	0.517211	LBP;SMAD9;POLR3H;C3;NFATC4;EGLN3;CCR9;GPX3;CDKN2A;SLC1A2;CRP;BNIP3;TLR6;LOC101903478;VAV3;CFB;LSP1;TLR2;SLC1A3;IL1A;TLR4;MB;LOC614376;ARNT2;ADRA2A;CD74;ETFDH;ERCC5;FOXO4
Biological Process	GO:0010038	response to metal ion	3	60	0.30775	0.521178	IL1A;IGFBP2;AQP9
Biological Process	GO:0016125	sterol metabolic process	3	61	0.316689	0.535119	VLDLR;CLN6;ABCA1
Biological Process	GO:0007423	sensory organ development	6	143	0.31825	0.535163	DLX6;FGFR2;GNAT2;ATP6V1B1;ATP2B2;MYO7A
Biological Process	GO:0030900	forebrain development	4	88	0.318623	0.535163	SLC1A2;EMX2;LOC510369;FGFR2
Biological Process	GO:0009719	response to endogenous stimulus	13	344	0.323656	0.535163	ADRA2A;FGFR2;VDR;CDKN2A;ARNT2;SLC34A2;IGFBP2;NREP;AQP9;NEPN;LOC510369;TLR2;KLF9
Biological Process	GO:0016050	vesicle organization	2	36	0.326219	0.535163	ABCA1;MYO7A
Biological Process	GO:0002690	positive regulation of leukocyte chemotaxis	1	12	0.326612	0.535163	LBP
Biological Process	GO:0006633	fatty acid biosynthetic process	1	12	0.326612	0.535163	OXSM
Biological Process	GO:0007569	cell aging	1	12	0.326612	0.535163	CDKN2A
Biological Process	GO:0008277	regulation of G-protein coupled receptor protein signaling pathway	1	12	0.326612	0.535163	ARRB1
Biological Process	GO:0009208	pyrimidine ribonucleoside triphosphate metabolic process	1	12	0.326612	0.535163	RP2
Biological Process	GO:0009209	pyrimidine ribonucleoside triphosphate biosynthetic process	1	12	0.326612	0.535163	RP2
Biological Process	GO:0010742	macrophage derived foam cell differentiation	1	12	0.326612	0.535163	CRP
Biological Process	GO:0014075	response to amine	1	12	0.326612	0.535163	LOC510369
Biological Process	GO:0016485	protein processing	1	12	0.326612	0.535163	LOC528098
Biological Process	GO:0017157	regulation of exocytosis	1	12	0.326612	0.535163	ADRA2A
Biological Process	GO:0006812	cation transport	13	345	0.327365	0.535238	SLC34A2;ATP6V1B1;MICU1;ATP2A3;SLC5A12;VDR;ATP2B2;KCNJ16;KCNIP2;ATP2A1;KCND3;ATP1B4;ADRA2A
Biological Process	GO:0002520	immune system development	7	174	0.334006	0.543507	CD74;HOXB7;MB;CDKN2A;LTB;BOLA-DMA;HOXA9
Biological Process	GO:0006643	membrane lipid metabolic process	3	63	0.334576	0.543507	ACER1;SMPDL3A;CLN6
Biological Process	GO:0030111	regulation of Wnt signaling pathway	3	63	0.334576	0.543507	DAB2;FGFR2;WNT2B
Biological Process	GO:0016310	phosphorylation	9	232	0.338159	0.545842	CDKN2C;PDK1;HGF;MAPK10;MAP2K6;TLR2;TLR4;IGF1R;GALK2
Biological Process	GO:0007179	transforming growth factor beta receptor signaling pathway	2	37	0.338177	0.545842	NREP;NEPN
Biological Process	GO:0009127	purine nucleoside monophosphate biosynthetic process	2	37	0.338177	0.545842	ATP6V1B1;ADSSL1
Biological Process	GO:0022407	regulation of cell-cell adhesion	3	64	0.343515	0.553279	CD74;BOLA-DMA;DTX1
Biological Process	GO:0006109	regulation of carbohydrate metabolic process	1	13	0.348456	0.554163	IGF1
Biological Process	GO:0006779	porphyrin-containing compound biosynthetic process	1	13	0.348456	0.554163	ALAD
Biological Process	GO:0009408	response to heat	1	13	0.348456	0.554163	IL1A
Biological Process	GO:0010675	regulation of cellular carbohydrate metabolic process	1	13	0.348456	0.554163	IGF1
Biological Process	GO:0030834	regulation of actin filament depolymerization	1	13	0.348456	0.554163	DMTN
Biological Process	GO:0030835	negative regulation of actin filament depolymerization	1	13	0.348456	0.554163	DMTN
Biological Process	GO:0009064	glutamine family amino acid metabolic process	2	38	0.350071	0.555563	FAH;SLC1A3
Biological Process	GO:0018205	peptidyl-lysine modification	3	65	0.352444	0.55816	TAF6L;CDKN2A;ARRB1
Biological Process	GO:0002790	peptide secretion	3	66	0.361359	0.570732	SYT7;HNF1B;CD74
Biological Process	GO:0022602	ovulation cycle process	2	39	0.361891	0.570732	ADAMTS1;PCYT1B
Biological Process	GO:0009792	embryo development ending in birth or egg hatching	7	180	0.365828	0.57296	SLC34A2;DAB2;HAND2;SUFU;FGFR2;HNF1B;ARNT2
Biological Process	GO:0002065	columnar/cuboidal epithelial cell differentiation	1	14	0.369594	0.57296	FGFR2
Biological Process	GO:0006909	phagocytosis	1	14	0.369594	0.57296	ABCA1
Biological Process	GO:0008543	fibroblast growth factor receptor signaling pathway	1	14	0.369594	0.57296	FGFR2
Biological Process	GO:0009148	pyrimidine nucleoside triphosphate biosynthetic process	1	14	0.369594	0.57296	RP2
Biological Process	GO:0009880	embryonic pattern specification	1	14	0.369594	0.57296	HOXD8
Biological Process	GO:0021987	cerebral cortex development	1	14	0.369594	0.57296	EMX2
Biological Process	GO:0022037	metencephalon development	1	14	0.369594	0.57296	ATP2B2
Biological Process	GO:0010035	response to inorganic substance	3	67	0.370256	0.57296	AQP9;IGFBP2;IL1A
Biological Process	GO:0006810	transport	54	1589	0.370872	0.57296	ATP1B4;SYT7;RAB36;HNF1B;VDR;ATP6V1B1;TAF6L;ABCA1;ARRB1;VLDLR;SLC34A2;RAB11FIP4;AQP6;GJB1;MICU1;CROT;SLC32A1;LOC514257;LBP;FFAR4;CNNM2;ATP2B2;PKIA;ATP2A1;ADRA2A;DAB2;MPST;MRPL45;SLC1A3;MYO7A;KCND3;TLR2;TST;KCNJ16;SLC28A1;SLC7A7;BOLA-DMA;TNFSF13B;ATP2A3;SLC36A4;SLC26A7;CD74;SLC1A2;KCNC3;STX17;FGF2;RIMS3;VAV3;AQP9;MB;GABRP;SLC5A12;KCNIP2;LOC100296627
Biological Process	GO:0001838	embryonic epithelial tube formation	2	40	0.37363	0.574874	HNF1B;SUFU
Biological Process	GO:0009119	ribonucleoside metabolic process	2	40	0.37363	0.574874	ATP6V1B1;UPP2
Biological Process	GO:0030098	lymphocyte differentiation	3	68	0.37913	0.580091	BOLA-DMA;CDKN2A;CD74
Biological Process	GO:0014070	response to organic cyclic compound	7	183	0.381832	0.580091	SLC34A2;AQP9;ALPL;SMAD9;ARNT2;KLF9;IGFBP2
Biological Process	GO:0006457	protein folding	2	41	0.385281	0.580091	CD74;BOLA-DMA
Biological Process	GO:0009896	positive regulation of catabolic process	2	41	0.385281	0.580091	ADRA2A;DAB2
Biological Process	GO:0030030	cell projection organization	6	155	0.387822	0.580091	ATP2B2;LOC510369;MYO7A;VAV3;IGF1R;RASGRF1
Biological Process	GO:0000082	G1/S transition of mitotic cell cycle	1	15	0.390048	0.580091	PTPN6
Biological Process	GO:0000187	activation of MAPK activity	1	15	0.390048	0.580091	ADRA2A
Biological Process	GO:0000288	nuclear-transcribed mRNA catabolic process, deadenylation-dependent decay	1	15	0.390048	0.580091	PATL1
Biological Process	GO:0002688	regulation of leukocyte chemotaxis	1	15	0.390048	0.580091	LBP
Biological Process	GO:0002762	negative regulation of myeloid leukocyte differentiation	1	15	0.390048	0.580091	HOXA7
Biological Process	GO:0003014	renal system process	1	15	0.390048	0.580091	LOC528098
Biological Process	GO:0008361	regulation of cell size	1	15	0.390048	0.580091	DEPTOR
Biological Process	GO:0008654	phospholipid biosynthetic process	1	15	0.390048	0.580091	PCYT1B
Biological Process	GO:0009147	pyrimidine nucleoside triphosphate metabolic process	1	15	0.390048	0.580091	RP2
Biological Process	GO:0022404	molting cycle process	1	15	0.390048	0.580091	FGFR2
Biological Process	GO:0022405	hair cycle process	1	15	0.390048	0.580091	FGFR2
Biological Process	GO:0030193	regulation of blood coagulation	1	15	0.390048	0.580091	TLR4
Biological Process	GO:0015833	peptide transport	3	70	0.396795	0.588918	CD74;HNF1B;SYT7
Biological Process	GO:0007165	signal transduction	56	1664	0.398161	0.588918	MAP2K6;IGF1;ARHGEF3;RAB36;TNFRSF19;TLR6;IL1A;GNAT2;NOTCH4;LBP;CDKN2A;LOC101903478;WNT2B;ABCA1;MAPK10;TLR5;ADRA2A;CCR9;MC1R;TLR4;HNF1B;FGFR2;FFAR4;KLF9;PRKCE;LOC528098;NEPN;VDR;PLEKHB1;RASGRF1;CD38;PTPRU;RGS16;RICTOR;RGS10;ARRB1;PDK1;FOXO4;ITGB2;TLR2;HGF;MAML3;SPRY3;RASL11B;GUCY2D;SPSB2;ALS2CL;CALCOCO1;IGF1R;NREP;DTX1;SMAD9;CHRM3;GPR65;VAV3;FGF2
Biological Process	GO:0005975	carbohydrate metabolic process	9	245	0.398317	0.588918	B3GNT6;AKR1A1;GALK2;PDK1;ALG13;GPD1;HS6ST1;GAA;ST8SIA4
Biological Process	GO:0010941	regulation of cell death	9	247	0.407637	0.593212	IFI6;CDKN2A;FGF2;BNIP3L;PRKCE;CDKN2C;IGF1;BNIP3;HGF
Biological Process	GO:0001523	retinoid metabolic process	1	16	0.409841	0.593212	DHRS3
Biological Process	GO:0002687	positive regulation of leukocyte migration	1	16	0.409841	0.593212	LBP
Biological Process	GO:0005977	glycogen metabolic process	1	16	0.409841	0.593212	GAA
Biological Process	GO:0006040	amino sugar metabolic process	1	16	0.409841	0.593212	GNPDA1
Biological Process	GO:0006112	energy reserve metabolic process	1	16	0.409841	0.593212	GAA
Biological Process	GO:0008589	regulation of smoothened signaling pathway	1	16	0.409841	0.593212	SUFU
Biological Process	GO:0009266	response to temperature stimulus	1	16	0.409841	0.593212	IL1A
Biological Process	GO:0009581	detection of external stimulus	1	16	0.409841	0.593212	GNAT2
Biological Process	GO:0010469	regulation of receptor activity	1	16	0.409841	0.593212	ADRA2A
Biological Process	GO:0021675	nerve development	1	16	0.409841	0.593212	SLC1A3
Biological Process	GO:0008284	positive regulation of cell proliferation	4	101	0.414754	0.599177	CD74;DLX6;FGF2;FGFR2
Biological Process	GO:0006475	internal protein amino acid acetylation	2	44	0.419642	0.599376	TAF6L;ARRB1
Biological Process	GO:0007611	learning or memory	2	44	0.419642	0.599376	RASGRF1;VLDLR
Biological Process	GO:0016573	histone acetylation	2	44	0.419642	0.599376	ARRB1;TAF6L
Biological Process	GO:0018393	internal peptidyl-lysine acetylation	2	44	0.419642	0.599376	ARRB1;TAF6L
Biological Process	GO:0018394	peptidyl-lysine acetylation	2	44	0.419642	0.599376	TAF6L;ARRB1
Biological Process	GO:0030334	regulation of cell migration	2	44	0.419642	0.599376	FGF2;LBP
Biological Process	GO:0006464	cellular protein modification process	36	1066	0.421128	0.600366	ALG13;B3GNT6;CDKN2A;ART1;FGFR2;TLR2;PTPN6;FUT10;LOC531691;FKBP14;CDK3;PIGV;GUCY2D;IGF1R;ARRB1;SMAD9;PDK1;HERC3;PPM1K;CDKL2;MAPK10;TLR4;MAP2K6;TSSK4;PTPRU;EVPL;MYLK;HGF;ABCA1;DZIP3;MAP6D1;USP2;UBE2D4;TAF6L;FUT6;ST8SIA4
Biological Process	GO:0006468	protein phosphorylation	7	191	0.424563	0.601385	TLR2;MAP2K6;TLR4;HGF;MAPK10;IGF1R;PDK1
Biological Process	GO:0000096	sulfur amino acid metabolic process	1	17	0.428994	0.601385	MTHFR
Biological Process	GO:0002064	epithelial cell development	1	17	0.428994	0.601385	TFCP2L1
Biological Process	GO:0002262	myeloid cell homeostasis	1	17	0.428994	0.601385	MB
Biological Process	GO:0002455	humoral immune response mediated by circulating immunoglobulin	1	17	0.428994	0.601385	C3
Biological Process	GO:0006090	pyruvate metabolic process	1	17	0.428994	0.601385	PDK1
Biological Process	GO:0009799	specification of symmetry	1	17	0.428994	0.601385	SUFU
Biological Process	GO:0009855	determination of bilateral symmetry	1	17	0.428994	0.601385	SUFU
Biological Process	GO:0016101	diterpenoid metabolic process	1	17	0.428994	0.601385	DHRS3
Biological Process	GO:0006928	movement of cell or subcellular component	10	283	0.435367	0.609191	ADRA2A;IGFBP3;VAV3;IGF1R;PTPRU;IGFBP5;LBP;EMX2;FERMT1;ITGB2
Biological Process	GO:0006473	protein acetylation	2	46	0.442001	0.615064	TAF6L;ARRB1
Biological Process	GO:0007005	mitochondrion organization	2	46	0.442001	0.615064	BNIP3;GGCT
Biological Process	GO:0016331	morphogenesis of embryonic epithelium	2	46	0.442001	0.615064	HNF1B;SUFU
Biological Process	GO:0008637	apoptotic mitochondrial changes	1	18	0.447527	0.618207	GGCT
Biological Process	GO:0009132	nucleoside diphosphate metabolic process	1	18	0.447527	0.618207	RP2
Biological Process	GO:0009953	dorsal/ventral pattern formation	1	18	0.447527	0.618207	SUFU
Biological Process	GO:0031109	microtubule polymerization or depolymerization	1	18	0.447527	0.618207	MAP6D1
Biological Process	GO:0001503	ossification	3	76	0.448867	0.618929	IGFBP5;IGFBP3;FGFR2
Biological Process	GO:0003006	developmental process involved in reproduction	7	196	0.451141	0.620934	FGFR2;SMAD9;WNT2B;VDR;HNF1B;IGF1;SRD5A1
Biological Process	GO:0002697	regulation of immune effector process	3	77	0.457377	0.628375	TLR2;TLR4;LBP
Biological Process	GO:0019318	hexose metabolic process	4	107	0.458325	0.628536	GPD1;AKR1A1;PDK1;GALK2
Biological Process	GO:0001824	blastocyst development	1	19	0.46546	0.634871	HNF1B
Biological Process	GO:0006778	porphyrin-containing compound metabolic process	1	19	0.46546	0.634871	ALAD
Biological Process	GO:0010863	positive regulation of phospholipase C activity	1	19	0.46546	0.634871	PRKCE
Biological Process	GO:0009607	response to biotic stimulus	6	170	0.474549	0.646103	POLR3H;LBP;TLR4;TLR6;ABCA1;TLR2
Biological Process	GO:0002263	cell activation involved in immune response	1	20	0.482813	0.646884	LBP
Biological Process	GO:0002366	leukocyte activation involved in immune response	1	20	0.482813	0.646884	LBP
Biological Process	GO:0002685	regulation of leukocyte migration	1	20	0.482813	0.646884	LBP
Biological Process	GO:0003073	regulation of systemic arterial blood pressure	1	20	0.482813	0.646884	LOC528098
Biological Process	GO:0006754	ATP biosynthetic process	1	20	0.482813	0.646884	ATP6V1B1
Biological Process	GO:0008645	hexose transport	1	20	0.482813	0.646884	FFAR4
Biological Process	GO:0009069	serine family amino acid metabolic process	1	20	0.482813	0.646884	AMT
Biological Process	GO:0015749	monosaccharide transport	1	20	0.482813	0.646884	FFAR4
Biological Process	GO:0021510	spinal cord development	1	20	0.482813	0.646884	HOXB6
Biological Process	GO:0023052	signaling	67	2050	0.490188	0.655605	HGF;SLC1A2;ALS2CL;SMAD9;ADRA2A;VAV3;GPR65;KCNIP2;SYT7;NEPN;IL1A;RGS10;ARHGEF3;SPSB2;SPOCK2;SPRY3;CDKN2A;MAPK10;VDR;TMEM102;KLF9;RASSF4;NOTCH4;IGF1R;RAB36;ANGPTL7;ABCA1;TLR4;MC1R;ARRB1;DTX1;CD38;FFAR4;LOC101903478;VLDLR;WNT2B;CABYR;IGF1;PRKCE;PDK1;GRB7;FOXO4;PTPRU;LOC528098;RASL11B;MAP2K6;TLR2;NREP;LBP;ITGB2;FGFR2;HNF1B;MAML3;TLR5;RGS16;CHRM3;TNFRSF19;ARHGAP24;FGF2;CALCOCO1;TLR6;PLEKHB1;GUCY2D;GNA…
Biological Process	GO:0022607	cellular component assembly	13	388	0.491307	0.655942	IGF1R;VAV3;LOC510369;BOLA-DMA;STOM;ABCA1;GPX3;QPRT;CD74;ARRB1;ALAD;PATL1;GJB1
Biological Process	GO:0009987	cellular process	206	6338	0.494277	0.658362	PPARGC1A;RGS10;NADSYN1;NOTCH4;MAML3;ADRA2A;MOXD1;EVPL;HOXA9;BNIP3L;NFATC4;STOM;ERCC5;LOC510369;HOXD8;IL1A;CD38;DZIP3;SLC27A1;RFX2;PCYT1B;ZNF674;CCL28;AK4;HS6ST1;ALAD;NRP1;AZIN2;CRP;VDR;ARNT2;AMT;HAND2;ADCK3;SPSB2;CDKN2A;PRKCE;CARD6;SLC34A2;CDKN2C;UPP2;MAP6D1;ATP2A3;TAF6L;UBE2D4;BOLA-DMA;IGF1;ITGB2;GPR65;OXER1;ALPL;RP2;ARSG;EMX2;RGS16;LOC100296627;DHRS3;ATP2A1;PPM1K;TLR6;GJB1;FAH;IGFBP2;AKR1A1;VIL…
Biological Process	GO:0006575	cellular modified amino acid metabolic process	2	51	0.495728	0.658362	MGST2;GGT1
Biological Process	GO:0007187	G-protein coupled receptor signaling pathway, coupled to cyclic nucleotide second messenger	2	51	0.495728	0.658362	GNAT2;ADRA2A
Biological Process	GO:0002521	leukocyte differentiation	3	82	0.499047	0.658887	CD74;CDKN2A;BOLA-DMA
Biological Process	GO:0006641	triglyceride metabolic process	1	21	0.499605	0.658887	PLIN1
Biological Process	GO:0006721	terpenoid metabolic process	1	21	0.499605	0.658887	DHRS3
Biological Process	GO:0010256	endomembrane system organization	1	21	0.499605	0.658887	ABCA1
Biological Process	GO:0007154	cell communication	59	1813	0.508297	0.669184	RICTOR;VDR;ITGB2;RAB36;SLC1A2;PDK1;TLR5;FGF2;PTPRU;HNF1B;IGF1R;NEPN;RASL11B;TLR6;ARRB1;CD38;ARHGEF3;GNAT2;TLR2;RGS16;IL1A;LOC528098;ALS2CL;WNT2B;MAML3;SPRY3;KLF9;NOTCH4;MC1R;MAP2K6;RASGRF1;IGF1;FGFR2;PRKCE;KCNIP2;MAPK10;ADRA2A;TNFRSF19;FOXO4;GUCY2D;CALCOCO1;RGS10;PLEKHB1;LOC101903478;FFAR4;GPR65;HGF;CHRM3;DTX1;CCR9;NREP;CDKN2A;TLR4;SYT7;ABCA1;VAV3;SMAD9;SPSB2;LBP
Biological Process	GO:0030029	actin filament-based process	3	84	0.51526	0.676778	MYO7A;RICTOR;ARRB1
Biological Process	GO:0002260	lymphocyte homeostasis	1	22	0.515854	0.676778	TNFSF13B
Biological Process	GO:0009605	response to external stimulus	15	457	0.517734	0.67807	ABCA1;TLR2;ST8SIA4;BNIP3;TLR4;IGFBP2;ALPL;GNAT2;TLR6;ABLIM2;LBP;IGF1R;SLC1A3;POLR3H;ITGB2
Biological Process	GO:0021537	telencephalon development	2	54	0.526353	0.688168	EMX2;LOC510369
Biological Process	GO:0005996	monosaccharide metabolic process	4	117	0.528233	0.688845	GALK2;PDK1;AKR1A1;GPD1
Biological Process	GO:0008064	regulation of actin polymerization or depolymerization	1	23	0.531576	0.688845	DMTN
Biological Process	GO:0009163	nucleoside biosynthetic process	1	23	0.531576	0.688845	ATP6V1B1
Biological Process	GO:0015988	energy coupled proton transmembrane transport, against electrochemical gradient	1	23	0.531576	0.688845	ATP6V1B1
Biological Process	GO:0030595	leukocyte chemotaxis	1	23	0.531576	0.688845	ITGB2
Biological Process	GO:0000902	cell morphogenesis	5	149	0.532331	0.688845	FGFR2;LOC510369;SLC1A3;IGF1R;DAB2
Biological Process	GO:0006461	protein complex assembly	7	212	0.534132	0.689287	ALAD;QPRT;GPX3;STOM;LOC510369;IGF1R;GJB1
Biological Process	GO:0001501	skeletal system development	2	55	0.536279	0.689287	LOC528098;HOXA9
Biological Process	GO:0006869	lipid transport	2	55	0.536279	0.689287	ABCA1;CROT
Biological Process	GO:0000165	MAPK cascade	3	87	0.539046	0.689287	MAP2K6;MAPK10;HGF
Biological Process	GO:0007249	I-kappaB kinase/NF-kappaB signaling	3	87	0.539046	0.689287	TLR4;TLR6;TNFRSF19
Biological Process	GO:0009991	response to extracellular stimulus	3	87	0.539046	0.689287	IGF1R;IGFBP2;ALPL
Biological Process	GO:0023014	signal transduction by protein phosphorylation	3	87	0.539046	0.689287	HGF;MAPK10;MAP2K6
Biological Process	GO:0008285	negative regulation of cell proliferation	2	56	0.546062	0.696835	IGFBP5;IGFBP3
Biological Process	GO:0010638	positive regulation of organelle organization	1	24	0.54679	0.696835	GPR65
Biological Process	GO:0008152	metabolic process	155	4806	0.556775	0.708368	CROT;ALAD;ADAMTS9;PRSS8;SUFU;SRD5A1;HGF;NADSYN1;FKBP14;HSD3B1;PATL1;CLN6;ATP2A3;POLR3H;UPP2;GALK2;CDKN2A;PPM1K;F8;HOXD8;TMPRSS2;SLC1A3;HERC3;CD74;FAM213B;NFATC4;QPRT;ACAD10;EVPL;TSSK4;LOC100296627;EEPD1;FADS6;BNIP3;GPX3;MAPK10;MPI;ERCC5;USP2;HS6ST1;UBE2D4;TLR2;MGST2;TPP1;PLA1A;DZIP3;ST8SIA4;CHST3;GAA;VLDLR;TLR4;EMX2;ETFDH;SLC28A1;CDK3;ATP6V1B1;DLX6;NMNAT2;DTX1;MAP2K6;IGF1R;EGLN3;HABP2;AK4;FGF2;ML…
Biological Process	GO:0006073	cellular glucan metabolic process	1	25	0.561511	0.708439	GAA
Biological Process	GO:0010594	regulation of endothelial cell migration	1	25	0.561511	0.708439	FGF2
Biological Process	GO:0010632	regulation of epithelial cell migration	1	25	0.561511	0.708439	FGF2
Biological Process	GO:0016064	immunoglobulin mediated immune response	1	25	0.561511	0.708439	C3
Biological Process	GO:0022411	cellular component disassembly	1	25	0.561511	0.708439	MAP6D1
Biological Process	GO:0009628	response to abiotic stimulus	6	188	0.573365	0.721601	ERCC5;SLC1A3;IL1A;GNAT2;GPR65;BNIP3
Biological Process	GO:0010817	regulation of hormone levels	4	124	0.574468	0.721601	SYT7;HNF1B;ADRA2A;LOC528098
Biological Process	GO:0002791	regulation of peptide secretion	1	26	0.575755	0.721601	ADRA2A
Biological Process	GO:0008217	regulation of blood pressure	1	26	0.575755	0.721601	LOC528098
Biological Process	GO:0009755	hormone-mediated signaling pathway	2	60	0.583739	0.728417	KLF9;VDR
Biological Process	GO:0016192	vesicle-mediated transport	9	286	0.583974	0.728417	FGF2;VLDLR;VAV3;DAB2;MYO7A;ARRB1;RIMS3;ABCA1;SYT7
Biological Process	GO:0030154	cell differentiation	22	697	0.584081	0.728417	EVPL;FGF2;CRP;TFCP2L1;DLX6;BOLA-DMA;MYO7A;CD74;EMX2;HNF1B;ATP2B2;BNIP3;SLC1A3;GNAT2;IGF1;IGF1R;LOC510369;FGFR2;KCNIP2;CDKN2A;MB;HAND2
Biological Process	GO:0005976	polysaccharide metabolic process	1	27	0.589539	0.729217	GAA
Biological Process	GO:0008016	regulation of heart contraction	1	27	0.589539	0.729217	GAA
Biological Process	GO:0009411	response to UV	1	27	0.589539	0.729217	ERCC5
Biological Process	GO:0010959	regulation of metal ion transport	1	27	0.589539	0.729217	PRSS8
Biological Process	GO:0022900	electron transport chain	1	27	0.589539	0.729217	PPARGC1A
Biological Process	GO:0030072	peptide hormone secretion	2	61	0.592792	0.732045	HNF1B;SYT7
Biological Process	GO:0001841	neural tube formation	1	28	0.602875	0.738474	SUFU
Biological Process	GO:0006816	calcium ion transport	1	28	0.602875	0.738474	MICU1
Biological Process	GO:0009746	response to hexose	1	28	0.602875	0.738474	HNF1B
Biological Process	GO:0014020	primary neural tube formation	1	28	0.602875	0.738474	SUFU
Biological Process	GO:0030832	regulation of actin filament length	1	28	0.602875	0.738474	DMTN
Biological Process	GO:0031016	pancreas development	3	96	0.606203	0.74135	IGF1;HNF1B;IGF1R
Biological Process	GO:0009205	purine ribonucleoside triphosphate metabolic process	8	260	0.610143	0.743008	GNAT2;ATP2A1;LOC100296627;ATP6V1B1;RP2;ATP1B4;ATP2B2;ATP2A3
Biological Process	GO:0006897	endocytosis	2	63	0.610455	0.743008	DAB2;ABCA1
Biological Process	GO:0009144	purine nucleoside triphosphate metabolic process	8	261	0.61449	0.743008	GNAT2;ATP6V1B1;ATP2B2;RP2;ATP2A1;LOC100296627;ATP2A3;ATP1B4
Biological Process	GO:0006289	nucleotide-excision repair	1	29	0.61578	0.743008	ERCC5
Biological Process	GO:0009743	response to carbohydrate	1	29	0.61578	0.743008	HNF1B
Biological Process	GO:0014031	mesenchymal cell development	1	29	0.61578	0.743008	HAND2
Biological Process	GO:0015992	proton transport	1	29	0.61578	0.743008	ATP6V1B1
Biological Process	GO:0021700	developmental maturation	1	29	0.61578	0.743008	KCNIP2
Biological Process	GO:0022008	neurogenesis	7	229	0.616393	0.743008	MYO7A;GNAT2;LOC510369;ATP2B2;IGF1R;FGFR2;KCNIP2
Biological Process	GO:0009199	ribonucleoside triphosphate metabolic process	8	262	0.618813	0.74474	GNAT2;LOC100296627;ATP2A3;ATP6V1B1;ATP1B4;ATP2B2;ATP2A1;RP2
Biological Process	GO:0003013	circulatory system process	3	98	0.620219	0.745248	LOC528098;AGTRAP;F5
Biological Process	GO:0007346	regulation of mitotic cell cycle	2	65	0.62753	0.752837	IL1A;USP2
Biological Process	GO:0007267	cell-cell signaling	7	232	0.630081	0.754701	SLC1A2;KCNIP2;HNF1B;HGF;SYT7;RASGRF1;FGF2
Biological Process	GO:0018193	peptidyl-amino acid modification	4	134	0.635863	0.759507	ARRB1;FKBP14;CDKN2A;TAF6L
Biological Process	GO:0016043	cellular component organization	41	1317	0.6361	0.759507	LOC510369;ATP2B2;PATL1;KCNIP2;FGFR2;VILL;GJB1;RASGRF1;TPP1;CLN6;SLC1A3;IGF1R;QPRT;NEPN;CDH12;LOC614376;GPX3;MAP6D1;DEPTOR;DAB2;GAA;HGF;VAV3;PTPN6;DMTN;TFCP2L1;STOM;RICTOR;ARRB1;ADRA2A;TSPYL4;GGCT;BNIP3;BOLA-DMA;ALAD;SPOCK2;MYO7A;ECM2;ABCA1;CD74;TAF6L
Biological Process	GO:0030518	intracellular steroid hormone receptor signaling pathway	1	31	0.64035	0.762478	KLF9
Biological Process	GO:0007606	sensory perception of chemical stimulus	3	101	0.640602	0.762478	LOC100140586;LOC784457;GNAT2
Biological Process	GO:0009141	nucleoside triphosphate metabolic process	8	268	0.644203	0.76556	ATP2A1;ATP2B2;GNAT2;ATP1B4;LOC100296627;ATP6V1B1;RP2;ATP2A3
Biological Process	GO:0001704	formation of primary germ layer	1	32	0.652041	0.768847	HNF1B
Biological Process	GO:0009913	epidermal cell differentiation	1	32	0.652041	0.768847	EVPL
Biological Process	GO:0021915	neural tube development	1	32	0.652041	0.768847	SUFU
Biological Process	GO:0014706	striated muscle tissue development	2	68	0.652047	0.768847	FGFR2;GAA
Biological Process	GO:0015672	monovalent inorganic cation transport	2	68	0.652047	0.768847	ATP6V1B1;ADRA2A
Biological Process	GO:0001654	eye development	2	69	0.65993	0.774936	MYO7A;GNAT2
Biological Process	GO:0010243	response to organonitrogen compound	3	104	0.660208	0.774936	AQP9;LOC510369;TLR2
Biological Process	GO:0001776	leukocyte homeostasis	1	33	0.663353	0.774936	TNFSF13B
Biological Process	GO:0006720	isoprenoid metabolic process	1	33	0.663353	0.774936	DHRS3
Biological Process	GO:0007626	locomotory behavior	1	33	0.663353	0.774936	HOXB6
Biological Process	GO:0030073	insulin secretion	1	33	0.663353	0.774936	SYT7
Biological Process	GO:0007178	transmembrane receptor protein serine/threonine kinase signaling pathway	3	105	0.66657	0.777494	NEPN;NREP;SMAD9
Biological Process	GO:0009914	hormone transport	2	70	0.667669	0.777578	SYT7;HNF1B
Biological Process	GO:0009314	response to radiation	3	106	0.672845	0.782402	ERCC5;GNAT2;SLC1A3
Biological Process	GO:0022618	ribonucleoprotein complex assembly	1	34	0.674299	0.782812	PATL1
Biological Process	GO:0009416	response to light stimulus	2	71	0.675266	0.782812	GNAT2;ERCC5
Biological Process	GO:0022414	reproductive process	12	408	0.677126	0.783768	IGF1;TFCP2L1;FGFR2;SRD5A1;HNF1B;IGFBP2;GGT1;PCYT1B;SMAD9;ADAMTS1;VDR;WNT2B
Biological Process	GO:0002761	regulation of myeloid leukocyte differentiation	1	35	0.68489	0.790338	HOXA7
Biological Process	GO:0030031	cell projection assembly	1	35	0.68489	0.790338	VAV3
Biological Process	GO:0000003	reproduction	12	411	0.686838	0.79138	VDR;FGFR2;IGF1;SRD5A1;PCYT1B;IGFBP2;TFCP2L1;SMAD9;HNF1B;ADAMTS1;WNT2B;GGT1
Biological Process	GO:0007188	adenylate cyclase-modulating G-protein coupled receptor signaling pathway	1	36	0.695138	0.799726	ADRA2A
Biological Process	GO:0006638	neutral lipid metabolic process	1	37	0.705054	0.806232	PLIN1
Biological Process	GO:0006639	acylglycerol metabolic process	1	37	0.705054	0.806232	PLIN1
Biological Process	GO:0030099	myeloid cell differentiation	1	37	0.705054	0.806232	MB
Biological Process	GO:0030178	negative regulation of Wnt signaling pathway	1	37	0.705054	0.806232	DAB2
Biological Process	GO:0030326	embryonic limb morphogenesis	1	38	0.714648	0.81597	HOXA9
Biological Process	GO:0006520	cellular amino acid metabolic process	5	184	0.716755	0.817143	FAH;AZIN2;MTHFR;SLC1A3;AMT
Biological Process	GO:0006606	protein import into nucleus	1	39	0.723931	0.822321	PKIA
Biological Process	GO:0021543	pallium development	1	39	0.723931	0.822321	EMX2
Biological Process	GO:0008015	blood circulation	2	78	0.724555	0.822321	LOC528098;AGTRAP
Biological Process	GO:0009725	response to hormone	6	222	0.73074	0.825618	ARNT2;ADRA2A;SLC34A2;KLF9;IGFBP2;VDR
Biological Process	GO:0006022	aminoglycan metabolic process	1	40	0.732913	0.825618	CLN6
Biological Process	GO:0007088	regulation of mitotic nuclear division	1	40	0.732913	0.825618	IL1A
Biological Process	GO:0015850	organic hydroxy compound transport	1	40	0.732913	0.825618	AQP9
Biological Process	GO:0019216	regulation of lipid metabolic process	1	40	0.732913	0.825618	VAV3
Biological Process	GO:0000278	mitotic cell cycle	3	117	0.73618	0.828066	PKIA;PTPN6;CDKN2A
Biological Process	GO:0030036	actin cytoskeleton organization	2	80	0.737429	0.82824	RICTOR;ARRB1
Biological Process	GO:0022402	cell cycle process	8	293	0.739007	0.828782	PTPN6;FOXO4;PKIA;CDKN2A;SESN3;CDKN2C;IGF1R;LOC101903478
Biological Process	GO:0017038	protein import	1	41	0.741604	0.830464	PKIA
Biological Process	GO:0000904	cell morphogenesis involved in differentiation	3	119	0.746594	0.834818	IGF1R;SLC1A3;FGFR2
Biological Process	GO:0007369	gastrulation	1	42	0.750013	0.83617	HNF1B
Biological Process	GO:0009895	negative regulation of catabolic process	1	42	0.750013	0.83617	ADRA2A
Biological Process	GO:0002699	positive regulation of immune effector process	1	43	0.758149	0.841523	LBP
Biological Process	GO:0007015	actin filament organization	1	43	0.758149	0.841523	ARRB1
Biological Process	GO:0030100	regulation of endocytosis	1	43	0.758149	0.841523	C3
Biological Process	GO:0010466	negative regulation of peptidase activity	2	84	0.761643	0.844164	SERPINA3;C3
Biological Process	GO:0019538	protein metabolic process	55	1836	0.766752	0.848584	LOC528098;PPM1K;UBE2D4;PDK1;IGFBP5;CFB;TLR2;PTPRU;B3GNT6;GUCY2D;ARRB1;PTPN6;MAPK10;SUFU;ALG13;FUT10;IGF1;LOC531691;MAP6D1;TPP1;TSSK4;FGFR2;MYLK;HERC3;SERPINA3;MAP2K6;PRSS8;IGF1R;FUT6;TLR4;ST14;BACE1;USP2;C1R;DZIP3;TMPRSS2;FKBP14;CTSK;ADAMTS9;ABCA1;HABP2;CDKN2A;HS6ST1;TAF6L;CDKL2;EVPL;SMAD9;ART1;PIGV;ADAMTS1;HGF;ST8SIA4;LOC101903478;C3;CDK3
Biological Process	GO:0016568	chromatin modification	3	124	0.771197	0.852258	BNIP3;TAF6L;ARRB1
Biological Process	GO:0023061	signal release	2	86	0.773011	0.852466	SYT7;HNF1B
Biological Process	GO:0010639	negative regulation of organelle organization	1	45	0.773638	0.852466	DMTN
Biological Process	GO:0015931	nucleobase-containing compound transport	2	87	0.778516	0.856594	SLC28A1;GJB1
Biological Process	GO:0002683	negative regulation of immune system process	1	46	0.781008	0.856844	HOXA7
Biological Process	GO:0016052	carbohydrate catabolic process	1	46	0.781008	0.856844	AKR1A1
Biological Process	GO:0007049	cell cycle	9	342	0.784495	0.858739	CDKN2A;SESN3;LOC101903478;IGF1R;CDKN2C;PKIA;FOXO4;PTPN6;FGF2
Biological Process	GO:0030162	regulation of proteolysis	3	127	0.785004	0.858739	CLN6;SERPINA3;C3
Biological Process	GO:0001701	in utero embryonic development	1	47	0.788138	0.859684	HNF1B
Biological Process	GO:0006818	hydrogen transport	1	47	0.788138	0.859684	ATP6V1B1
Biological Process	GO:0008406	gonad development	1	48	0.795037	0.865961	WNT2B
Biological Process	GO:0000956	nuclear-transcribed mRNA catabolic process	1	49	0.801712	0.871977	PATL1
Biological Process	GO:0000087	mitotic M phase	2	92	0.804323	0.872311	SPICE1;LOC789192
Biological Process	GO:0006644	phospholipid metabolic process	2	92	0.804323	0.872311	SMPDL3A;PCYT1B
Biological Process	GO:0006402	mRNA catabolic process	1	50	0.808171	0.873979	PATL1
Biological Process	GO:0009611	response to wounding	1	50	0.808171	0.873979	ADRA2A
Biological Process	GO:0006518	peptide metabolic process	6	245	0.811175	0.875977	LOC101903478;GGT1;TPP1;IGFBP5;MGST2;LOC528098
Biological Process	GO:0009894	regulation of catabolic process	2	94	0.813878	0.877643	DAB2;ADRA2A
Biological Process	GO:0006807	nitrogen compound metabolic process	63	2131	0.819099	0.882017	MGST2;NMNAT2;TPP1;ATP2A1;IGFBP5;LOC100296627;CEBPD;NFATC4;AZIN2;TMLHE;PAPOLG;RFX2;ADRA2A;DPYD;HOXA9;NADSYN1;SMPDL3A;ATP6V1B1;CSDC2;HOXB7;AMT;GGT1;AK4;UPP2;POLR3H;CDKN2A;MTHFR;ADSSL1;RP2;ATP2A3;PCYT1B;HOXD8;ZNF674;DLX6;PATL1;ACER1;ALAD;GPR65;SLC1A3;QPRT;LOC101903478;EEPD1;LOC510369;FAH;ERCC5;SLC28A1;SPEF2;PNPO;ATP2B2;GUCY2D;LOC528098;BNIP3;OXER1;MOXD1;SMAD9;ATP1B4;CLN6;DTX1;EMX2;HOXB6;GNAT2;ABCA1;…
Biological Process	GO:0022403	cell cycle phase	4	176	0.827388	0.889678	FOXO4;CDKN2A;SPICE1;LOC789192
Biological Process	GO:0000279	M phase	2	98	0.831747	0.892075	LOC789192;SPICE1
Biological Process	GO:0006401	RNA catabolic process	1	54	0.831975	0.892075	PATL1
Biological Process	GO:0016569	covalent chromatin modification	2	99	0.835967	0.893823	ARRB1;TAF6L
Biological Process	GO:0016570	histone modification	2	99	0.835967	0.893823	TAF6L;ARRB1
Biological Process	GO:0006650	glycerophospholipid metabolic process	1	57	0.847875	0.904198	PCYT1B
Biological Process	GO:0022613	ribonucleoprotein complex biogenesis	2	102	0.848059	0.904198	PATL1;CDKN2A
Biological Process	GO:0001505	regulation of neurotransmitter levels	1	59	0.857632	0.911837	SLC1A3
Biological Process	GO:0007050	cell cycle arrest	1	59	0.857632	0.911837	CDKN2A
Biological Process	GO:0006006	glucose metabolic process	1	60	0.862274	0.915486	GPD1
Biological Process	GO:0006091	generation of precursor metabolites and energy	4	189	0.866412	0.918591	PPARGC1A;ADRA2A;GAA;ETFDH
Biological Process	GO:0015980	energy derivation by oxidation of organic compounds	2	108	0.869846	0.920942	ADRA2A;GAA
Biological Process	GO:0000226	microtubule cytoskeleton organization	1	62	0.871111	0.920993	MAP6D1
Biological Process	GO:0010564	regulation of cell cycle process	1	63	0.875315	0.924147	IL1A
Biological Process	GO:0007186	G-protein coupled receptor signaling pathway	4	197	0.886474	0.934626	ADRA2A;GNAT2;RGS16;CHRM3
Biological Process	GO:0006351	transcription, DNA-templated	15	607	0.893566	0.940793	DLX6;RFX2;SIX5;NFATC4;POLR3H;ZNF674;HOXB6;DTX1;CSDC2;SMAD9;EMX2;HOXD8;HOXA9;HOXB7;CEBPD
Biological Process	GO:0006325	chromatin organization	5	244	0.901708	0.948046	BNIP3;TSPYL4;LOC614376;ARRB1;TAF6L
Biological Process	GO:0019058	viral life cycle	1	73	0.910525	0.955743	LOC528098
Biological Process	GO:0006974	cellular response to DNA damage stimulus	3	167	0.911554	0.955743	LOC101903478;FOXO4;ERCC5
Biological Process	GO:0015031	protein transport	7	329	0.913829	0.956803	ABCA1;MRPL45;STX17;CD74;SYT7;TNFSF13B;PKIA
Biological Process	GO:0019439	aromatic compound catabolic process	6	296	0.922544	0.964593	LOC100296627;PATL1;BNIP3;LOC510369;GNAT2;CDKN2A
Biological Process	GO:0016032	viral process	1	79	0.926691	0.967593	LOC528098
Biological Process	GO:0007548	sex differentiation	1	80	0.929087	0.968758	WNT2B
Biological Process	GO:0006725	cellular aromatic compound metabolic process	47	1738	0.932663	0.97115	HOXD8;CSDC2;ABCA1;FAH;LOC101903478;NFATC4;HOXB7;DPYD;EEPD1;GNAT2;PAPOLG;NADSYN1;AK4;RP2;UPP2;CEBPD;ERCC5;ATP2A3;ADSSL1;LOC510369;SMAD9;HOXB6;ATP6V1B1;ATP1B4;SLC28A1;ATP2A1;BNIP3;EMX2;CDKN2A;PNPO;DLX6;GPR65;NMNAT2;OXER1;ALAD;POLR3H;LOC100296627;ADRA2A;QPRT;PATL1;SIX5;ATP2B2;GUCY2D;HOXA9;RFX2;ZNF674;DTX1
Biological Process	GO:0007010	cytoskeleton organization	4	223	0.934664	0.971897	ADRA2A;MAP6D1;ARRB1;RICTOR
Biological Process	GO:0006139	nucleobase-containing compound metabolic process	44	1658	0.944229	0.979817	UPP2;EMX2;DTX1;PAPOLG;ATP2B2;ABCA1;POLR3H;HOXB6;QPRT;GUCY2D;SLC28A1;CSDC2;NADSYN1;SIX5;ADRA2A;ATP2A1;HOXD8;PATL1;ATP1B4;OXER1;GNAT2;DLX6;ZNF674;RP2;HOXB7;CEBPD;AK4;ERCC5;SMAD9;GPR65;LOC101903478;EEPD1;LOC100296627;NFATC4;DPYD;NMNAT2;RFX2;CDKN2A;ADSSL1;ATP6V1B1;LOC510369;ATP2A3;BNIP3;HOXA9
Biological Process	GO:0006935	chemotaxis	3	187	0.945137	0.979817	ITGB2;ABLIM2;ST8SIA4
Biological Process	GO:0006508	proteolysis	5	274	0.946164	0.979817	BACE1;ARRB1;SERPINA3;USP2;LOC528098
Biological Process	GO:0009059	macromolecule biosynthetic process	24	987	0.951286	0.983776	ALG13;B3GNT6;EMX2;HOXA9;ST8SIA4;HS6ST1;HOXB7;CEBPD;DTX1;POLR3H;LOC101903478;IGFBP5;NFATC4;SIX5;HOXB6;ZNF674;CSDC2;PIGV;MAP6D1;HOXD8;IGF1;SMAD9;RFX2;DLX6
Biological Process	GO:0009057	macromolecule catabolic process	5	288	0.959898	0.990376	TPP1;CDKN2A;PATL1;ARRB1;BNIP3
Biological Process	GO:0006511	ubiquitin-dependent protein catabolic process	1	99	0.962308	0.990376	ARRB1
Biological Process	GO:0006913	nucleocytoplasmic transport	1	99	0.962308	0.990376	PKIA
Biological Process	GO:0009056	catabolic process	14	648	0.964104	0.990376	GNAT2;PATL1;ARRB1;BNIP3;TPP1;ETFDH;CDKN2A;QPRT;MLYCD;DPYD;LOC510369;LOC100296627;AKR1A1;ECI1
Biological Process	GO:0008104	protein localization	8	417	0.964223	0.990376	STX17;CD74;TNFSF13B;PKIA;PTPRU;ABCA1;MRPL45;SYT7
Biological Process	GO:0007276	gamete generation	2	157	0.965518	0.990376	PCYT1B;GGT1
Biological Process	GO:0006281	DNA repair	1	106	0.970147	0.993777	ERCC5
Biological Process	GO:0006259	DNA metabolic process	6	357	0.977091	0.999266	ADRA2A;EEPD1;LOC101903478;ERCC5;BNIP3;CDKN2A
Biological Process	GO:0016482	cytoplasmic transport	1	117	0.979314	0.999266	PKIA
Biological Process	GO:0006605	protein targeting	1	120	0.981284	0.999266	PKIA
Biological Process	GO:0006996	organelle organization	15	734	0.983278	0.999266	LOC614376;GAA;CLN6;BNIP3;ABCA1;TSPYL4;ARRB1;TAF6L;ADRA2A;VILL;TPP1;RICTOR;MYO7A;GGCT;MAP6D1
Biological Process	GO:0007017	microtubule-based process	1	125	0.984162	0.999266	MAP6D1
Biological Process	GO:0016071	mRNA metabolic process	1	131	0.987039	0.999266	PATL1
Biological Process	GO:0009143	nucleoside triphosphate catabolic process	2	196	0.988706	0.999266	LOC100296627;GNAT2
Biological Process	GO:0009146	purine nucleoside triphosphate catabolic process	2	196	0.988706	0.999266	GNAT2;LOC100296627
Biological Process	GO:0009203	ribonucleoside triphosphate catabolic process	2	196	0.988706	0.999266	GNAT2;LOC100296627
Biological Process	GO:0009207	purine ribonucleoside triphosphate catabolic process	2	196	0.988706	0.999266	LOC100296627;GNAT2
Biological Process	GO:0006886	intracellular protein transport	1	145	0.991885	0.999909	PKIA
Biological Process	GO:0019953	sexual reproduction	2	210	0.992505	0.999909	PCYT1B;GGT1
Biological Process	GO:0006412	translation	2	227	0.995469	0.999909	IGFBP5;LOC101903478
Biological Process	GO:0019941	modification-dependent protein catabolic process	1	169	0.99637	0.999909	ARRB1
Biological Process	GO:0030163	protein catabolic process	1	181	0.997574	0.999909	ARRB1
Biological Process	GO:0016070	RNA metabolic process	17	973	0.999039	0.999909	SMAD9;HOXB6;EMX2;HOXB7;CSDC2;HOXD8;HOXA9;RFX2;SIX5;ZNF674;CEBPD;NFATC4;PATL1;DTX1;POLR3H;PAPOLG;DLX6
Biological Process	GO:0006396	RNA processing	1	262	0.999843	0.999909	PAPOLG
Biological Process	GO:0010467	gene expression	20	1214	0.999909	0.999909	PAPOLG;DLX6;HOXD8;POLR3H;LOC101903478;LOC528098;CSDC2;DTX1;SIX5;EMX2;IGFBP5;ZNF674;HOXA9;CEBPD;RFX2;NFATC4;SMAD9;HOXB7;HOXB6;ZBTB25

## Sheet: C2S2U
Ontology	GO ID	Description	GeneRatio(57)	BgRatio(9780)	pvalue	fdr	geneID
Cellular Component	GO:0001726	ruffle	2	13	0.00249811	0.152385	SPRY4;SPRY2
Cellular Component	GO:0031252	cell leading edge	3	89	0.014966	0.456462	SPRY2;EPHA2;SPRY4
Cellular Component	GO:0044421	extracellular region part	6	473	0.0561814	0.78067	SERPINE1;CSF2;IL6;LIF;HBEGF;EREG
Cellular Component	GO:0005921	gap junction	1	11	0.0623054	0.78067	GJB3
Cellular Component	GO:0005576	extracellular region	6	489	0.0639894	0.78067	HBEGF;EREG;CSF2;LIF;SERPINE1;IL6
Cellular Component	GO:0030054	cell junction	3	183	0.0906606	0.829612	PARD6B;GJB3;DLC1
Cellular Component	GO:0005911	cell-cell junction	2	95	0.105772	0.829612	PARD6B;GJB3
Cellular Component	GO:0015630	microtubule cytoskeleton	4	332	0.127527	0.829612	SPRY2;CCDC85B;TNFAIP3;MYC
Cellular Component	GO:0005815	microtubule organizing center	2	119	0.152585	0.829612	CCDC85B;TNFAIP3
Cellular Component	GO:0043296	apical junction complex	1	44	0.22722	0.829612	PARD6B
Cellular Component	GO:0030017	sarcomere	1	47	0.240715	0.829612	ANKRD1
Cellular Component	GO:0005924	cell-substrate adherens junction	1	48	0.245161	0.829612	DLC1
Cellular Component	GO:0030055	cell-substrate junction	1	48	0.245161	0.829612	DLC1
Cellular Component	GO:0044449	contractile fiber part	1	48	0.245161	0.829612	ANKRD1
Cellular Component	GO:0042611	MHC protein complex	1	50	0.253978	0.829612	ULBP21
Cellular Component	GO:0031981	nuclear lumen	7	888	0.257293	0.829612	SOX9;MYC;WEE1;DUSP1;DUSP5;DUSP6;JUN
Cellular Component	GO:0070013	intracellular organelle lumen	7	910	0.277574	0.829612	DUSP1;SOX9;DUSP5;MYC;JUN;WEE1;DUSP6
Cellular Component	GO:0043233	organelle lumen	7	911	0.278506	0.829612	SOX9;MYC;WEE1;JUN;DUSP6;DUSP1;DUSP5
Cellular Component	GO:0031974	membrane-enclosed lumen	7	916	0.283183	0.829612	DUSP6;JUN;DUSP5;MYC;DUSP1;WEE1;SOX9
Cellular Component	GO:0005912	adherens junction	1	58	0.288244	0.829612	DLC1
Cellular Component	GO:0030016	myofibril	1	61	0.300691	0.829612	ANKRD1
Cellular Component	GO:0098797	plasma membrane protein complex	1	72	0.344528	0.829612	ULBP21
Cellular Component	GO:0070161	anchoring junction	1	74	0.352203	0.829612	DLC1
Cellular Component	GO:0043292	contractile fiber	1	76	0.359789	0.829612	ANKRD1
Cellular Component	GO:0044459	plasma membrane part	4	527	0.369181	0.829612	IL6;ULBP21;GEM;SLC7A5
Cellular Component	GO:0044428	nuclear part	7	1007	0.371218	0.829612	SOX9;DUSP6;DUSP5;MYC;JUN;DUSP1;WEE1
Cellular Component	GO:0009986	cell surface	1	86	0.396432	0.829612	IL6
Cellular Component	GO:0005634	nucleus	7	1039	0.402937	0.829612	JUN;DUSP5;DUSP1;WEE1;SOX9;MYC;DUSP6
Cellular Component	GO:0005886	plasma membrane	4	557	0.409469	0.829612	ULBP21;GEM;SLC7A5;IL6
Cellular Component	GO:0071944	cell periphery	4	562	0.416151	0.829612	ULBP21;SLC7A5;GEM;IL6
Cellular Component	GO:0000785	chromatin	1	103	0.454053	0.829612	JUN
Cellular Component	GO:0005856	cytoskeleton	4	595	0.459834	0.829612	TNFAIP3;SPRY2;MYC;CCDC85B
Cellular Component	GO:0043228	non-membrane-bounded organelle	7	1099	0.462407	0.829612	CDC42EP2;CCDC85B;ANKRD1;TNFAIP3;SPRY2;MYC;JUN
Cellular Component	GO:0043232	intracellular non-membrane-bounded organelle	7	1099	0.462407	0.829612	SPRY2;ANKRD1;JUN;MYC;TNFAIP3;CDC42EP2;CCDC85B
Cellular Component	GO:0016021	integral component of membrane	3	475	0.528105	0.89048	EPHA2;IL6;EREG
Cellular Component	GO:0005887	integral component of plasma membrane	1	130	0.534646	0.89048	IL6
Cellular Component	GO:0031226	intrinsic component of plasma membrane	1	132	0.540127	0.89048	IL6
Cellular Component	GO:0044430	cytoskeletal part	2	332	0.581368	0.933249	CCDC85B;TNFAIP3
Cellular Component	GO:0042995	cell projection	2	362	0.629071	0.961597	SPRY4;SPRY2
Cellular Component	GO:0031224	intrinsic component of membrane	15	2754	0.67017	0.961597	GJB3;CLCN2;IL6;EMP1;EREG;NMUR2;HBEGF;EPHA2;SLC16A6;GALNT16;IL6R;SLC7A5;F3;PCDH18;SLC43A2
Cellular Component	GO:0044425	membrane part	17	3127	0.683559	0.961597	IL6;NMUR2;SLC43A2;HBEGF;GALNT16;EREG;EMP1;ULBP21;GJB3;CLCN2;GEM;SLC16A6;F3;IL6R;PCDH18;SLC7A5;EPHA2
Cellular Component	GO:0098796	membrane protein complex	1	198	0.689389	0.961597	ULBP21
Cellular Component	GO:0043234	protein complex	6	1169	0.691093	0.961597	ANKRD1;CCND1;ETS1;JUN;FOS;ULBP21
Cellular Component	GO:0016020	membrane	21	3887	0.718396	0.961597	CLCN2;HBEGF;F3;SPRY2;EMP1;PIM1;SLC43A2;GJB3;SLC7A5;NMUR2;CDC42EP2;PCDH18;EPHA2;SPRY4;SLC16A6;EREG;GALNT16;IL6R;IL6;GEM;ULBP21
Cellular Component	GO:0044451	nucleoplasm part	1	231	0.744986	0.961597	MYC
Cellular Component	GO:0005654	nucleoplasm	1	234	0.749526	0.961597	MYC
Cellular Component	GO:0005623	cell	43	7679	0.771423	0.961597	PIM1;ANKRD1;DUSP5;FOS;SPRY4;ITPKC;WEE1;DUSP8;DUSP1;ZFP36;FIBP;GALNT16;DLC1;ZNF280B;YOD1;GEM;SOX9;SEMA7A;JUN;ULBP21;DUSP6;IFRD1;IER2;ETS1;SPRY2;TNFAIP3;CCND1;ETV5;MYC;TUFT1;KLF5;IL6;CDC42EP2;ARRDC3;EPHA2;SLC7A5;NFIL3;PARD6B;KLF6;CCDC85B;EGR1;FOSL1;HEY1
Cellular Component	GO:0044464	cell part	43	7679	0.771423	0.961597	TNFAIP3;SOX9;ITPKC;WEE1;FOSL1;DUSP6;ZNF280B;CCND1;SPRY2;MYC;EPHA2;NFIL3;PIM1;FOS;KLF6;SLC7A5;YOD1;ETS1;IFRD1;ETV5;ULBP21;DUSP1;SEMA7A;JUN;FIBP;CDC42EP2;SPRY4;EGR1;ARRDC3;HEY1;KLF5;CCDC85B;PARD6B;GALNT16;DUSP8;DLC1;DUSP5;TUFT1;IL6;ANKRD1;GEM;IER2;ZFP36
Cellular Component	GO:0044427	chromosomal part	1	250	0.77243	0.961597	JUN
Cellular Component	GO:0005694	chromosome	1	280	0.809965	0.988157	JUN
Cellular Component	GO:0043231	intracellular membrane-bounded organelle	25	4929	0.869377	0.992321	ETV5;CCND1;TNFAIP3;DUSP6;DUSP5;PARD6B;WEE1;CCDC85B;JUN;EGR1;DUSP1;NFIL3;GALNT16;KLF6;ETS1;FOS;ANKRD1;SOX9;MYC;PIM1;FIBP;IFRD1;DLC1;HEY1;DUSP8
Cellular Component	GO:0043227	membrane-bounded organelle	25	4983	0.886348	0.992321	DUSP6;PIM1;JUN;CCND1;GALNT16;ETV5;CCDC85B;IFRD1;KLF6;DUSP5;NFIL3;SOX9;PARD6B;HEY1;MYC;TNFAIP3;ETS1;FIBP;ANKRD1;FOS;DUSP1;DUSP8;DLC1;WEE1;EGR1
Cellular Component	GO:0043229	intracellular organelle	27	5472	0.924987	0.992321	IFRD1;GALNT16;KLF6;SOX9;CCDC85B;MYC;TNFAIP3;FIBP;DUSP5;PARD6B;DUSP8;JUN;NFIL3;EGR1;FOS;DLC1;ETS1;DUSP6;WEE1;ETV5;SPRY2;HEY1;ANKRD1;CCND1;DUSP1;CDC42EP2;PIM1
Cellular Component	GO:0044424	intracellular part	34	6643	0.929006	0.992321	JUN;ANKRD1;DUSP1;ETS1;IFRD1;PARD6B;IER2;TUFT1;TNFAIP3;KLF6;DLC1;DUSP6;CCDC85B;WEE1;MYC;DUSP5;CDC42EP2;SPRY4;ARRDC3;GALNT16;PIM1;HEY1;CCND1;FIBP;SPRY2;EGR1;SOX9;ETV5;FOS;SLC7A5;DUSP8;NFIL3;ITPKC;ZFP36
Cellular Component	GO:0005622	intracellular	34	6676	0.936335	0.992321	FIBP;DUSP6;CCND1;FOS;TNFAIP3;JUN;ETV5;HEY1;ARRDC3;NFIL3;PIM1;SPRY2;DLC1;SOX9;DUSP5;EGR1;SPRY4;SLC7A5;ZFP36;IFRD1;DUSP1;GALNT16;CCDC85B;CDC42EP2;TUFT1;KLF6;PARD6B;ETS1;ITPKC;MYC;WEE1;IER2;DUSP8;ANKRD1
Cellular Component	GO:0044446	intracellular organelle part	9	2270	0.937188	0.992321	MYC;DUSP5;JUN;WEE1;SOX9;DUSP6;CCDC85B;TNFAIP3;DUSP1
Cellular Component	GO:0043226	organelle	27	5552	0.941272	0.992321	HEY1;ETV5;ETS1;ANKRD1;CCND1;KLF6;IFRD1;FOS;GALNT16;FIBP;DUSP6;NFIL3;PARD6B;DUSP1;SOX9;MYC;DUSP5;CCDC85B;DUSP8;JUN;SPRY2;EGR1;PIM1;CDC42EP2;DLC1;WEE1;TNFAIP3
Cellular Component	GO:0032991	macromolecular complex	6	1714	0.949753	0.992321	CCND1;ULBP21;ANKRD1;ETS1;JUN;FOS
Cellular Component	GO:0044422	organelle part	10	2595	0.959786	0.992321	SOX9;MYC;DUSP5;CCDC85B;ANKRD1;DUSP6;DUSP1;JUN;TNFAIP3;WEE1
Cellular Component	GO:0044444	cytoplasmic part	5	2215	0.998373	0.998466	PARD6B;ANKRD1;DUSP6;SLC7A5;JUN
Cellular Component	GO:0005737	cytoplasm	5	2226	0.998466	0.998466	DUSP6;JUN;SLC7A5;ANKRD1;PARD6B
Ontology	GO ID	Description	GeneRatio(58)	BgRatio(9560)	pvalue	fdr	geneID
Molecular Function	GO:0008138	protein tyrosine/serine/threonine phosphatase activity	4	12	5.82322e-07	7.16256e-05	DUSP5;DUSP1;DUSP6;DUSP8
Molecular Function	GO:0008509	anion transmembrane transporter activity	4	86	0.00178943	0.0634437	NMUR2;SLC43A2;SLC7A5;CLCN2
Molecular Function	GO:0005254	chloride channel activity	2	13	0.00270315	0.0634437	CLCN2;NMUR2
Molecular Function	GO:0004721	phosphoprotein phosphatase activity	4	98	0.00288439	0.0634437	DUSP8;DUSP6;DUSP1;DUSP5
Molecular Function	GO:0005096	GTPase activator activity	3	51	0.00359018	0.0634437	DLC1;JUN;CDC42EP2
Molecular Function	GO:0015108	chloride transmembrane transporter activity	2	15	0.00361061	0.0634437	NMUR2;CLCN2
Molecular Function	GO:0046332	SMAD binding	2	15	0.00361061	0.0634437	FOS;JUN
Molecular Function	GO:0015103	inorganic anion transmembrane transporter activity	2	24	0.00916458	0.122459	NMUR2;CLCN2
Molecular Function	GO:0019783	ubiquitin-like protein-specific protease activity	2	25	0.00992294	0.122459	TNFAIP3;YOD1
Molecular Function	GO:0015173	aromatic amino acid transmembrane transporter activity	1	2	0.0120977	0.122459	SLC7A5
Molecular Function	GO:0015171	amino acid transmembrane transporter activity	2	28	0.0123584	0.122459	SLC43A2;SLC7A5
Molecular Function	GO:0043566	structure-specific DNA binding	3	86	0.0151971	0.122459	KLF6;FOS;JUN
Molecular Function	GO:0008514	organic anion transmembrane transporter activity	2	32	0.0159674	0.122459	SLC7A5;SLC43A2
Molecular Function	GO:0046943	carboxylic acid transmembrane transporter activity	2	32	0.0159674	0.122459	SLC43A2;SLC7A5
Molecular Function	GO:0005126	cytokine receptor binding	3	88	0.0161576	0.122459	IL6;CSF2;LIF
Molecular Function	GO:0008234	cysteine-type peptidase activity	2	33	0.016932	0.122459	TNFAIP3;YOD1
Molecular Function	GO:0005253	anion channel activity	2	34	0.0179208	0.122459	NMUR2;CLCN2
Molecular Function	GO:0019838	growth factor binding	2	34	0.0179208	0.122459	CYR61;FIBP
Molecular Function	GO:0016791	phosphatase activity	4	171	0.0198287	0.126141	DUSP6;DUSP1;DUSP5;DUSP8
Molecular Function	GO:0003677	DNA binding	8	568	0.0205107	0.126141	KLF6;SOX9;FOS;ETS1;NFIL3;JUN;MYC;ETV5
Molecular Function	GO:0004713	protein tyrosine kinase activity	2	42	0.0266689	0.149103	WEE1;EPHA2
Molecular Function	GO:0005342	organic acid transmembrane transporter activity	2	42	0.0266689	0.149103	SLC7A5;SLC43A2
Molecular Function	GO:0001071	nucleic acid binding transcription factor activity	8	608	0.0293883	0.157164	FOS;SOX9;NFIL3;ETV5;ETS1;KLF5;KLF6;JUN
Molecular Function	GO:0043565	sequence-specific DNA binding	3	116	0.0331516	0.169902	JUN;FOS;SOX9
Molecular Function	GO:0015175	neutral amino acid transmembrane transporter activity	1	7	0.0417163	0.205244	SLC7A5
Molecular Function	GO:0042578	phosphoric ester hydrolase activity	4	228	0.0491543	0.228403	DUSP5;DUSP1;DUSP8;DUSP6
Molecular Function	GO:0051766	inositol trisphosphate kinase activity	1	9	0.0533178	0.228403	ITPKC
Molecular Function	GO:0030695	GTPase regulator activity	3	141	0.053851	0.228403	DLC1;JUN;CDC42EP2
Molecular Function	GO:0060589	nucleoside-triphosphatase regulator activity	3	141	0.053851	0.228403	DLC1;CDC42EP2;JUN
Molecular Function	GO:0005488	binding	48	6975	0.0575682	0.234361	ZNF280B;UHRF1;RASSF1;CYR61;LONRF1;CSF2;FOS;EPHA2;KLF6;SOX9;HSPA6;CDC42EP2;CCND1;WEE1;PLK3;EGR1;SPRY4;PARD6B;LIF;EREG;MYC;SERPINE1;ETV5;JUN;ITPKC;ZFP36;NFIL3;HBEGF;CCDC85B;YOD1;GALNT16;DLC1;HEY1;TUFT1;KLF5;SLC7A5;DUSP1;IL6;SERTAD4;NMUR2;ETS1;FIBP;PIM1;FOSL1;GEM;FST;TNFAIP3;PCDH18
Molecular Function	GO:0017048	Rho GTPase binding	1	10	0.0590667	0.234361	CDC42EP2
Molecular Function	GO:0003823	antigen binding	1	11	0.0647812	0.249003	SLC7A5
Molecular Function	GO:0008047	enzyme activator activity	3	158	0.0707411	0.263671	DLC1;JUN;CDC42EP2
Molecular Function	GO:0016301	kinase activity	6	487	0.0735563	0.266101	ITPKC;EPHA2;PLK3;PIM1;WEE1;CCND1
Molecular Function	GO:0004725	protein tyrosine phosphatase activity	1	13	0.0761082	0.267466	DUSP1
Molecular Function	GO:0016773	phosphotransferase activity, alcohol group as acceptor	5	386	0.083958	0.286857	WEE1;EPHA2;PLK3;ITPKC;PIM1
Molecular Function	GO:0003712	transcription cofactor activity	3	179	0.0944797	0.313002	NFIL3;ANKRD1;JUN
Molecular Function	GO:0005515	protein binding	19	2346	0.0982675	0.313002	JUN;DLC1;FST;HBEGF;IL6;CYR61;FIBP;LIF;CCND1;FOS;NFIL3;SERPINE1;ETS1;CSF2;CDC42EP2;UHRF1;TUFT1;EREG;PIM1
Molecular Function	GO:0016772	transferase activity, transferring phosphorus-containing groups	7	654	0.0992445	0.313002	ITPKC;CCND1;PIM1;PLAU;WEE1;EPHA2;PLK3
Molecular Function	GO:0004714	transmembrane receptor protein tyrosine kinase activity	1	19	0.109286	0.327492	EPHA2
Molecular Function	GO:0016788	hydrolase activity, acting on ester bonds	5	421	0.111014	0.327492	DUSP8;TNFAIP3;DUSP1;DUSP6;DUSP5
Molecular Function	GO:0000988	transcription factor activity, protein binding	3	195	0.114489	0.327492	JUN;NFIL3;ANKRD1
Molecular Function	GO:0000989	transcription factor activity, transcription factor binding	3	195	0.114489	0.327492	JUN;NFIL3;ANKRD1
Molecular Function	GO:0005102	receptor binding	6	557	0.120044	0.335577	HBEGF;CDC42EP2;EREG;CSF2;IL6;LIF
Molecular Function	GO:0008188	neuropeptide receptor activity	1	24	0.136038	0.367269	NMUR2
Molecular Function	GO:1901363	heterocyclic compound binding	21	2758	0.137353	0.367269	EGR1;KLF5;ETV5;NMUR2;NFIL3;FOS;MYC;GEM;TNFAIP3;JUN;PLK3;HSPA6;EPHA2;ETS1;HEY1;ZFP36;PIM1;ITPKC;KLF6;WEE1;SOX9
Molecular Function	GO:0003676	nucleic acid binding	13	1563	0.141939	0.367786	NFIL3;MYC;KLF5;ETV5;TNFAIP3;FOS;ETS1;EGR1;KLF6;HEY1;SOX9;JUN;ZFP36
Molecular Function	GO:0097159	organic cyclic compound binding	21	2778	0.145443	0.367786	HSPA6;TNFAIP3;EPHA2;NFIL3;GEM;FOS;PIM1;JUN;ETV5;KLF6;PLK3;MYC;ETS1;HEY1;KLF5;EGR1;SOX9;ITPKC;NMUR2;ZFP36;WEE1
Molecular Function	GO:0017016	Ras GTPase binding	1	26	0.146516	0.367786	CDC42EP2
Molecular Function	GO:0019199	transmembrane receptor protein kinase activity	1	28	0.15687	0.385899	EPHA2
Molecular Function	GO:0004672	protein kinase activity	4	358	0.171515	0.413655	PLK3;EPHA2;WEE1;PIM1
Molecular Function	GO:0070851	growth factor receptor binding	1	32	0.177207	0.419163	EREG
Molecular Function	GO:0070011	peptidase activity, acting on L-amino acid peptides	4	369	0.184774	0.428815	TNFAIP3;YOD1;PLAU;SERPINE1
Molecular Function	GO:0030234	enzyme regulator activity	5	504	0.189535	0.431719	JUN;CDC42EP2;DLC1;SERPINE1;CCND1
Molecular Function	GO:0008233	peptidase activity	4	378	0.195873	0.432834	PLAU;YOD1;SERPINE1;TNFAIP3
Molecular Function	GO:0031267	small GTPase binding	1	36	0.197063	0.432834	CDC42EP2
Molecular Function	GO:0051020	GTPase binding	1	39	0.211644	0.456706	CDC42EP2
Molecular Function	GO:0046983	protein dimerization activity	2	146	0.22184	0.470453	JUN;FOS
Molecular Function	GO:0098772	molecular function regulator	5	569	0.261919	0.546035	SERPINE1;DLC1;CCND1;CDC42EP2;JUN
Molecular Function	GO:0016790	thiolester hydrolase activity	1	51	0.267413	0.548197	TNFAIP3
Molecular Function	GO:0015075	ion transmembrane transporter activity	4	442	0.279879	0.556676	SLC7A5;SLC43A2;CLCN2;NMUR2
Molecular Function	GO:0016879	ligase activity, forming carbon-nitrogen bonds	1	55	0.285127	0.556676	UHRF1
Molecular Function	GO:0032403	protein complex binding	1	55	0.285127	0.556676	FST
Molecular Function	GO:0019899	enzyme binding	3	318	0.303752	0.583772	SERPINE1;CDC42EP2;CCND1
Molecular Function	GO:0019887	protein kinase regulator activity	1	66	0.331697	0.627673	CCND1
Molecular Function	GO:0019207	kinase regulator activity	1	69	0.343872	0.640852	CCND1
Molecular Function	GO:0022891	substrate-specific transmembrane transporter activity	4	509	0.373008	0.67882	SLC7A5;CLCN2;NMUR2;SLC43A2
Molecular Function	GO:0008528	G-protein coupled peptide receptor activity	1	77	0.375283	0.67882	NMUR2
Molecular Function	GO:0001653	peptide receptor activity	1	80	0.386677	0.689293	NMUR2
Molecular Function	GO:0000981	RNA polymerase II transcription factor activity, sequence-specific DNA binding	1	83	0.397866	0.692241	JUN
Molecular Function	GO:0005539	glycosaminoglycan binding	1	84	0.401551	0.692241	HBEGF
Molecular Function	GO:0003700	transcription factor activity, sequence-specific DNA binding	1	85	0.405214	0.692241	JUN
Molecular Function	GO:0005216	ion channel activity	2	236	0.421367	0.693217	CLCN2;NMUR2
Molecular Function	GO:0022838	substrate-specific channel activity	2	236	0.421367	0.693217	CLCN2;NMUR2
Molecular Function	GO:0016787	hydrolase activity	10	1501	0.42753	0.693217	LONRF1;PLAU;DUSP5;DUSP1;GEM;YOD1;DUSP8;TNFAIP3;DUSP6;SERPINE1
Molecular Function	GO:0015267	channel activity	2	240	0.429781	0.693217	NMUR2;CLCN2
Molecular Function	GO:0022803	passive transmembrane transporter activity	2	242	0.433965	0.693217	NMUR2;CLCN2
Molecular Function	GO:0022857	transmembrane transporter activity	4	561	0.445302	0.695062	CLCN2;SLC43A2;SLC7A5;NMUR2
Molecular Function	GO:0004175	endopeptidase activity	2	248	0.446422	0.695062	PLAU;SERPINE1
Molecular Function	GO:0046872	metal ion binding	12	1877	0.471831	0.715861	ZNF280B;UHRF1;ZFP36;LONRF1;YOD1;TNFAIP3;KLF5;WEE1;KLF6;PCDH18;GEM;PIM1
Molecular Function	GO:0004866	endopeptidase inhibitor activity	1	106	0.477241	0.715861	SERPINE1
Molecular Function	GO:0044877	macromolecular complex binding	1	106	0.477241	0.715861	FST
Molecular Function	GO:0030246	carbohydrate binding	1	108	0.483636	0.716713	GALNT16
Molecular Function	GO:0016740	transferase activity	9	1411	0.491476	0.719245	ITPKC;TNFAIP3;EPHA2;GALNT16;PIM1;WEE1;PLK3;CCND1;PLAU
Molecular Function	GO:0019900	kinase binding	1	114	0.502363	0.719245	CCND1
Molecular Function	GO:0030414	peptidase inhibitor activity	1	115	0.505418	0.719245	SERPINE1
Molecular Function	GO:0061135	endopeptidase regulator activity	1	119	0.517457	0.719245	SERPINE1
Molecular Function	GO:0016874	ligase activity	1	120	0.520422	0.719245	UHRF1
Molecular Function	GO:0022892	substrate-specific transporter activity	4	617	0.520429	0.719245	CLCN2;NMUR2;SLC43A2;SLC7A5
Molecular Function	GO:0019001	guanyl nucleotide binding	2	300	0.547688	0.721092	GEM;NMUR2
Molecular Function	GO:0032561	guanyl ribonucleotide binding	2	300	0.547688	0.721092	NMUR2;GEM
Molecular Function	GO:0046914	transition metal ion binding	8	1313	0.552745	0.721092	KLF5;KLF6;YOD1;PIM1;UHRF1;LONRF1;ZNF280B;TNFAIP3
Molecular Function	GO:0061134	peptidase regulator activity	1	132	0.554629	0.721092	SERPINE1
Molecular Function	GO:0097367	carbohydrate derivative binding	8	1319	0.558242	0.721092	EPHA2;GEM;WEE1;PLK3;HSPA6;HBEGF;NMUR2;PIM1
Molecular Function	GO:0000166	nucleotide binding	8	1324	0.562804	0.721092	WEE1;HSPA6;EPHA2;ITPKC;GEM;PLK3;PIM1;NMUR2
Molecular Function	GO:1901265	nucleoside phosphate binding	8	1324	0.562804	0.721092	EPHA2;PIM1;PLK3;GEM;WEE1;ITPKC;HSPA6;NMUR2
Molecular Function	GO:0042623	ATPase activity, coupled	1	147	0.594032	0.752334	LONRF1
Molecular Function	GO:0016887	ATPase activity	1	153	0.608815	0.752334	LONRF1
Molecular Function	GO:0005215	transporter activity	4	700	0.622577	0.752334	NMUR2;SLC7A5;CLCN2;SLC43A2
Molecular Function	GO:0032553	ribonucleotide binding	7	1223	0.625015	0.752334	NMUR2;PLK3;GEM;PIM1;WEE1;HSPA6;EPHA2
Molecular Function	GO:0032555	purine ribonucleotide binding	7	1223	0.625015	0.752334	PIM1;HSPA6;PLK3;EPHA2;NMUR2;GEM;WEE1
Molecular Function	GO:0017076	purine nucleotide binding	7	1228	0.629496	0.752334	PLK3;NMUR2;PIM1;EPHA2;WEE1;HSPA6;GEM
Molecular Function	GO:0019787	ubiquitin-like protein transferase activity	1	162	0.630003	0.752334	TNFAIP3
Molecular Function	GO:0004857	enzyme inhibitor activity	1	167	0.641283	0.754318	SERPINE1
Molecular Function	GO:0036094	small molecule binding	8	1421	0.647231	0.754318	PIM1;ITPKC;WEE1;EPHA2;HSPA6;GEM;PLK3;NMUR2
Molecular Function	GO:0019904	protein domain specific binding	1	171	0.650062	0.754318	DLC1
Molecular Function	GO:0043169	cation binding	13	2343	0.693384	0.788667	PIM1;ZNF280B;PCDH18;UHRF1;RASSF1;TNFAIP3;WEE1;YOD1;LONRF1;KLF5;ZFP36;GEM;KLF6
Molecular Function	GO:0032559	adenyl ribonucleotide binding	5	948	0.694343	0.788667	PLK3;EPHA2;HSPA6;WEE1;PIM1
Molecular Function	GO:0030554	adenyl nucleotide binding	5	953	0.6989	0.788667	WEE1;PLK3;PIM1;HSPA6;EPHA2
Molecular Function	GO:0004888	transmembrane signaling receptor activity	3	632	0.747399	0.835728	IL6R;EPHA2;NMUR2
Molecular Function	GO:0038023	signaling receptor activity	3	646	0.760886	0.842738	NMUR2;IL6R;EPHA2
Molecular Function	GO:0099600	transmembrane receptor activity	3	656	0.770169	0.842738	EPHA2;NMUR2;IL6R
Molecular Function	GO:0043167	ion binding	13	2479	0.774223	0.842738	GEM;YOD1;ZFP36;RASSF1;UHRF1;KLF5;WEE1;ZNF280B;KLF6;TNFAIP3;PCDH18;LONRF1;PIM1
Molecular Function	GO:0017111	nucleoside-triphosphatase activity	2	493	0.808247	0.872056	LONRF1;GEM
Molecular Function	GO:0042802	identical protein binding	1	278	0.820363	0.877432	JUN
Molecular Function	GO:0004872	receptor activity	3	740	0.837262	0.884384	EPHA2;NMUR2;IL6R
Molecular Function	GO:0016462	pyrophosphatase activity	2	550	0.854745	0.884384	GEM;LONRF1
Molecular Function	GO:0016818	hydrolase activity, acting on acid anhydrides, in phosphorus-containing anhydrides	2	553	0.856888	0.884384	GEM;LONRF1
Molecular Function	GO:0016817	hydrolase activity, acting on acid anhydrides	2	555	0.858301	0.884384	GEM;LONRF1
Molecular Function	GO:0004871	signal transducer activity	4	987	0.862813	0.884384	EPHA2;SEMA7A;NMUR2;IL6R
Molecular Function	GO:0004930	G-protein coupled receptor activity	1	359	0.892122	0.901841	NMUR2
Molecular Function	GO:0003824	catalytic activity	19	3812	0.894509	0.901841	LONRF1;EPHA2;DUSP6;WEE1;TNFAIP3;DUSP1;UHRF1;PIM1;YOD1;SERPINE1;GEM;CCND1;ITPKC;PLAU;DUSP5;DUSP8;PLK3;GALNT16;LOC520966
Molecular Function	GO:0060089	molecular transducer activity	3	896	0.918712	0.918712	IL6R;NMUR2;EPHA2
Ontology	GO ID	Description	GeneRatio(61)	BgRatio(9106)	pvalue	fdr	geneID
Biological Process	GO:0008283	cell proliferation	14	413	3.99169e-07	0.000347277	SOX9;ETS1;SERPINE1;LIF;JUN;PLAU;CSF2;SPRY2;MYC;DLC1;FST;CCND1;FOSL1;IL6
Biological Process	GO:0032502	developmental process	29	1853	1.65854e-06	0.000721463	LIF;SLC7A5;JUN;EPHA2;KLF5;EREG;EGR1;FST;DUSP1;CLCN2;HEY1;SERPINE1;CSF2;NMUR2;CCND1;PARD6B;SOX9;CYR61;PCDH18;BTG2;TUFT1;IFRD1;DUSP5;ETS1;SPRY2;GJB3;IL6;DUSP6;FOS
Biological Process	GO:0044767	single-organism developmental process	27	1679	2.88851e-06	0.000837669	DUSP5;DUSP1;IL6;EREG;CCND1;HEY1;FOS;ETS1;CSF2;EPHA2;CYR61;EGR1;NMUR2;BTG2;PARD6B;SLC7A5;IFRD1;SOX9;FST;SERPINE1;SPRY2;GJB3;DUSP6;CLCN2;LIF;JUN;PCDH18
Biological Process	GO:0051716	cellular response to stimulus	28	1835	4.84444e-06	0.00105367	FIBP;JUN;LIF;SERPINE1;GEM;CCND1;EREG;DLC1;ETS1;EPHA2;SPRY2;DUSP8;TNFAIP3;FST;IL6R;FOS;IL6;YOD1;DUSP5;BTG2;HEY1;NMUR2;RASSF1;CSF2;KLF6;DUSP6;EGR1;DUSP1
Biological Process	GO:0048856	anatomical structure development	25	1577	1.10747e-05	0.0016927	FOS;TUFT1;EPHA2;DUSP5;JUN;CSF2;KLF5;IL6;CCND1;GJB3;SOX9;EREG;NMUR2;FST;LIF;DUSP6;IFRD1;CYR61;SLC7A5;DUSP1;PCDH18;ETS1;SPRY2;PARD6B;EGR1
Biological Process	GO:0051240	positive regulation of multicellular organismal process	8	163	1.16738e-05	0.0016927	LIF;EREG;FST;JUN;IL6;SERPINE1;ETS1;EGR1
Biological Process	GO:0001932	regulation of protein phosphorylation	9	248	3.58936e-05	0.00371929	EREG;PIM1;SPRY4;LIF;SPRY2;IL6;DUSP6;JUN;CCND1
Biological Process	GO:0050896	response to stimulus	34	2787	3.79684e-05	0.00371929	CCND1;JUN;FIBP;DLC1;EREG;EGR1;FOSL1;DUSP6;HSPA6;DUSP8;LIF;PLAU;ETS1;EPHA2;DUSP1;TNFAIP3;NMUR2;IL6R;SPRY2;BTG2;SERPINE1;HEY1;KLF6;MYC;CYR61;FOS;DUSP5;MT2A;RASSF1;CSF2;FST;YOD1;IL6;GEM
Biological Process	GO:0010033	response to organic substance	13	535	4.15627e-05	0.00371929	SERPINE1;FOS;IL6;DUSP1;NMUR2;EGR1;SPRY2;ETS1;EREG;CYR61;FOSL1;JUN;DUSP6
Biological Process	GO:0000302	response to reactive oxygen species	4	31	5.00915e-05	0.00371929	DUSP1;FOS;ETS1;JUN
Biological Process	GO:0050793	regulation of developmental process	11	393	5.01332e-05	0.00371929	EREG;SERPINE1;FST;LIF;DUSP6;SOX9;IL6;ETS1;EGR1;JUN;EPHA2
Biological Process	GO:0007275	multicellular organism development	22	1391	5.13006e-05	0.00371929	SOX9;CYR61;FST;PCDH18;DUSP6;LIF;SPRY2;JUN;EGR1;DUSP5;DUSP1;EREG;IL6;CSF2;ETS1;BTG2;FOS;NMUR2;PARD6B;EPHA2;SLC7A5;GJB3
Biological Process	GO:0001704	formation of primary germ layer	4	32	5.69616e-05	0.00381204	EPHA2;DUSP1;DUSP6;DUSP5
Biological Process	GO:0065007	biological regulation	39	3554	6.91302e-05	0.00429595	FOS;EREG;CSF2;EGR1;FIBP;SLC7A5;DUSP1;CCND1;NMUR2;F3;IL6;FOSL1;KLF6;EPHA2;SERPINE1;LIF;ANKRD1;HEY1;PIM1;CDC42EP2;SPRY4;DLC1;DUSP8;SPRY2;RASSF1;GEM;JUN;MT2A;CYR61;SOX9;WEE1;MYC;ETS1;DUSP6;TNFAIP3;YOD1;IL6R;FST;DUSP5
Biological Process	GO:0042325	regulation of phosphorylation	9	275	8.01998e-05	0.00438433	LIF;EREG;IL6;JUN;CCND1;PIM1;DUSP6;SPRY2;SPRY4
Biological Process	GO:0044707	single-multicellular organism process	23	1541	8.06314e-05	0.00438433	SPRY2;DUSP6;FOS;NMUR2;CSF2;IL6;EREG;SERPINE1;SOX9;DUSP5;PARD6B;GJB3;BTG2;JUN;SLC7A5;EPHA2;PCDH18;DUSP1;ETS1;CYR61;EGR1;FST;LIF
Biological Process	GO:0007165	signal transduction	24	1664	9.07656e-05	0.00464506	IL6R;LIF;DLC1;FOS;DUSP5;CCND1;DUSP6;GEM;TNFAIP3;IL6;YOD1;HEY1;RASSF1;NMUR2;CSF2;DUSP1;EPHA2;KLF6;SPRY2;EREG;DUSP8;FST;FIBP;JUN
Biological Process	GO:0050794	regulation of cellular process	34	2928	0.000115548	0.00541719	YOD1;FST;KLF6;DLC1;ETS1;LIF;SOX9;SPRY4;GEM;TNFAIP3;HEY1;SERPINE1;EREG;CCND1;WEE1;IL6R;DUSP8;EPHA2;SPRY2;NMUR2;ANKRD1;PIM1;FIBP;IL6;EGR1;CYR61;CSF2;DUSP5;JUN;DUSP1;DUSP6;FOS;FOSL1;RASSF1
Biological Process	GO:0009653	anatomical structure morphogenesis	14	678	0.000118306	0.00541719	DUSP1;PARD6B;SOX9;IL6;EPHA2;EREG;KLF5;FST;SPRY2;DUSP6;DUSP5;LIF;JUN;CYR61
Biological Process	GO:0048646	anatomical structure formation involved in morphogenesis	8	233	0.00014892	0.00586899	DUSP5;DUSP6;EREG;EPHA2;JUN;DUSP1;KLF5;CYR61
Biological Process	GO:0001933	negative regulation of protein phosphorylation	4	41	0.000153352	0.00586899	JUN;SPRY2;LIF;DUSP6
Biological Process	GO:0019220	regulation of phosphate metabolic process	9	300	0.00015577	0.00586899	SPRY2;DUSP6;CCND1;SPRY4;LIF;JUN;IL6;PIM1;EREG
Biological Process	GO:0051174	regulation of phosphorus metabolic process	9	300	0.00015577	0.00586899	CCND1;DUSP6;JUN;EREG;SPRY2;IL6;PIM1;SPRY4;LIF
Biological Process	GO:0051239	regulation of multicellular organismal process	11	450	0.000168591	0.00586899	IL6;EGR1;SERPINE1;SOX9;DUSP6;ETS1;EREG;FST;JUN;LIF;EPHA2
Biological Process	GO:0007369	gastrulation	4	42	0.000168649	0.00586899	DUSP6;EPHA2;DUSP5;DUSP1
Biological Process	GO:0031399	regulation of protein modification process	9	308	0.000189933	0.00635546	JUN;SPRY2;EREG;PIM1;IL6;SPRY4;LIF;DUSP6;CCND1
Biological Process	GO:0006950	response to stress	15	807	0.000208807	0.00672822	DUSP1;PLAU;SERPINE1;BTG2;CCND1;FOS;JUN;EREG;NMUR2;IL6;KLF6;FOSL1;YOD1;HSPA6;ETS1
Biological Process	GO:0032501	multicellular organismal process	27	2128	0.000247038	0.00735619	ETS1;BTG2;EGR1;CSF2;SOX9;PCDH18;FOS;PIM1;LIF;DUSP6;JUN;DUSP5;SPRY2;SLC7A5;IL6;DUSP1;FST;HEY1;IFRD1;EPHA2;NMUR2;CYR61;PARD6B;SERPINE1;GJB3;EREG;SPRY4
Biological Process	GO:0044700	single organism signaling	24	1772	0.000250312	0.00735619	SPRY2;DUSP5;IL6R;YOD1;JUN;HEY1;CCND1;FOS;RASSF1;KLF6;DUSP8;FST;CSF2;EPHA2;EREG;GEM;FIBP;DUSP6;LIF;DUSP1;IL6;NMUR2;DLC1;TNFAIP3
Biological Process	GO:0006979	response to oxidative stress	4	47	0.000262117	0.00735619	FOS;JUN;ETS1;DUSP1
Biological Process	GO:1903708	positive regulation of hemopoiesis	4	47	0.000262117	0.00735619	LIF;IL6;JUN;ETS1
Biological Process	GO:0031400	negative regulation of protein modification process	4	48	0.000284521	0.00773542	JUN;LIF;DUSP6;SPRY2
Biological Process	GO:0060255	regulation of macromolecule metabolic process	18	1135	0.000311868	0.00822197	DUSP6;EREG;MYC;JUN;CCND1;PIM1;FOS;SOX9;ANKRD1;FST;SERPINE1;SPRY4;FOSL1;KLF6;LIF;IL6;SPRY2;CSF2
Biological Process	GO:0007154	cell communication	24	1813	0.000358527	0.00892229	DLC1;YOD1;FST;CSF2;RASSF1;FIBP;CCND1;IL6R;FOS;GEM;JUN;DUSP8;DUSP6;EPHA2;TNFAIP3;DUSP1;SPRY2;NMUR2;LIF;KLF6;DUSP5;HEY1;EREG;IL6
Biological Process	GO:0050789	regulation of biological process	35	3223	0.000358943	0.00892229	NMUR2;DUSP8;HEY1;FST;FIBP;EPHA2;CYR61;DUSP1;DUSP5;MYC;IL6R;ETS1;PIM1;LIF;RASSF1;SPRY4;GEM;JUN;DLC1;TNFAIP3;EREG;SPRY2;CCND1;SOX9;SERPINE1;KLF6;DUSP6;FOSL1;CSF2;IL6;FOS;EGR1;ANKRD1;WEE1;YOD1
Biological Process	GO:0051094	positive regulation of developmental process	6	144	0.000382569	0.00924542	IL6;FST;ETS1;LIF;JUN;EGR1
Biological Process	GO:0006275	regulation of DNA replication	3	22	0.00040232	0.00945996	JUN;EREG;CSF2
Biological Process	GO:0043409	negative regulation of MAPK cascade	3	23	0.000460467	0.010272	LIF;SPRY2;DUSP6
Biological Process	GO:1902532	negative regulation of intracellular signal transduction	3	23	0.000460467	0.010272	LIF;DUSP6;SPRY2
Biological Process	GO:0032268	regulation of cellular protein metabolic process	10	427	0.000485933	0.010569	IL6;SERPINE1;DUSP6;JUN;CCND1;SPRY4;EREG;SPRY2;LIF;PIM1
Biological Process	GO:0030154	cell differentiation	13	697	0.000583632	0.0122698	DUSP6;JUN;HEY1;SOX9;EPHA2;CSF2;IFRD1;CLCN2;CCND1;EGR1;PARD6B;LIF;EREG
Biological Process	GO:0045639	positive regulation of myeloid cell differentiation	3	25	0.000592335	0.0122698	ETS1;LIF;JUN
Biological Process	GO:0048869	cellular developmental process	15	891	0.000609179	0.0123253	EGR1;JUN;CSF2;HEY1;SOX9;DUSP6;SLC7A5;IFRD1;EPHA2;LIF;CLCN2;EREG;CCND1;SPRY2;PARD6B
Biological Process	GO:0045859	regulation of protein kinase activity	5	105	0.000660203	0.012884	SPRY2;PIM1;SPRY4;CCND1;EREG
Biological Process	GO:0007260	tyrosine phosphorylation of STAT protein	3	26	0.000666413	0.012884	LIF;CSF2;IL6
Biological Process	GO:2000026	regulation of multicellular organismal development	7	223	0.00068159	0.0128909	FST;EGR1;JUN;ETS1;LIF;SERPINE1;IL6
Biological Process	GO:0018108	peptidyl-tyrosine phosphorylation	3	27	0.000746152	0.013524	LIF;CSF2;IL6
Biological Process	GO:0018212	peptidyl-tyrosine modification	3	27	0.000746152	0.013524	CSF2;IL6;LIF
Biological Process	GO:0080090	regulation of primary metabolic process	17	1123	0.000829753	0.0145617	ANKRD1;KLF6;FOSL1;EREG;SERPINE1;SOX9;LIF;FOS;PIM1;SPRY4;IL6;JUN;DUSP6;SPRY2;CSF2;CCND1;FST
Biological Process	GO:0042326	negative regulation of phosphorylation	4	64	0.000857778	0.0145617	SPRY2;DUSP6;JUN;LIF
Biological Process	GO:0010563	negative regulation of phosphorus metabolic process	4	65	0.000909482	0.0145617	DUSP6;SPRY2;JUN;LIF
Biological Process	GO:0045936	negative regulation of phosphate metabolic process	4	65	0.000909482	0.0145617	SPRY2;LIF;DUSP6;JUN
Biological Process	GO:0050673	epithelial cell proliferation	4	65	0.000909482	0.0145617	JUN;IL6;CCND1;SOX9
Biological Process	GO:0023052	signaling	25	2050	0.000918347	0.0145617	HEY1;DUSP5;DUSP8;DLC1;DUSP1;FIBP;JUN;SPRY2;LIF;IL6R;IL6;GEM;ARRDC3;EREG;TNFAIP3;FST;NMUR2;DUSP6;YOD1;FOS;CSF2;EPHA2;KLF6;RASSF1;CCND1
Biological Process	GO:1901700	response to oxygen-containing compound	6	171	0.000948729	0.0145617	JUN;SERPINE1;FOS;EGR1;ETS1;DUSP1
Biological Process	GO:0006915	apoptotic process	8	309	0.000987308	0.0145617	DUSP6;CSF2;SERPINE1;PIM1;MYC;JUN;DLC1;SOX9
Biological Process	GO:0048511	rhythmic process	4	67	0.00101942	0.0145617	NFIL3;JUN;EREG;ETS1
Biological Process	GO:0048608	reproductive structure development	4	67	0.00101942	0.0145617	FST;EREG;SOX9;LIF
Biological Process	GO:0061458	reproductive system development	4	67	0.00101942	0.0145617	EREG;LIF;SOX9;FST
Biological Process	GO:0007259	JAK-STAT cascade	3	30	0.001021	0.0145617	LIF;IL6;CSF2
Biological Process	GO:0097696	STAT cascade	3	30	0.001021	0.0145617	CSF2;IL6;LIF
Biological Process	GO:0051246	regulation of protein metabolic process	10	474	0.00109184	0.015321	PIM1;JUN;SERPINE1;DUSP6;EREG;IL6;SPRY2;SPRY4;CCND1;LIF
Biological Process	GO:0051248	negative regulation of protein metabolic process	6	177	0.00113461	0.0156685	LIF;DUSP6;SERPINE1;JUN;SPRY2;IL6
Biological Process	GO:0031323	regulation of cellular metabolic process	17	1168	0.00129512	0.0176055	FOS;PIM1;CCND1;SPRY2;EREG;CSF2;JUN;SPRY4;ANKRD1;DUSP6;FST;LIF;FOSL1;SOX9;SERPINE1;IL6;KLF6
Biological Process	GO:0019222	regulation of metabolic process	19	1396	0.00139403	0.0186585	SERPINE1;JUN;LIF;EREG;SOX9;DUSP6;PIM1;CCND1;MYC;SPRY2;FOS;FOSL1;CSF2;FST;KLF6;EPHA2;IL6;ANKRD1;SPRY4
Biological Process	GO:0071900	regulation of protein serine/threonine kinase activity	4	74	0.00147791	0.0194815	CCND1;SPRY4;SPRY2;PIM1
Biological Process	GO:0006468	protein phosphorylation	6	191	0.00167698	0.0215996	DUSP1;LIF;IL6;DUSP8;DUSP5;CSF2
Biological Process	GO:0009790	embryo development	8	336	0.00168824	0.0215996	DUSP1;EPHA2;DUSP5;SPRY2;CYR61;DUSP6;LIF;CSF2
Biological Process	GO:0044763	single-organism cellular process	40	4206	0.00172951	0.0218068	DUSP8;SPRY2;YOD1;SOX9;DUSP6;CLCN2;PIM1;EGR1;SERPINE1;IFRD1;PLAU;EREG;PARD6B;LIF;KLF5;IL6;CYR61;SLC7A5;GEM;HEY1;RASSF1;EPHA2;CCND1;FIBP;FST;TNFAIP3;DLC1;MYC;CSF2;CCDC85B;JUN;ETS1;CDC42EP2;IL6R;FOS;KLF6;DUSP5;NMUR2;WEE1;DUSP1
Biological Process	GO:0051726	regulation of cell cycle	6	193	0.00176824	0.0219767	ETS1;WEE1;EREG;PIM1;CCND1;LIF
Biological Process	GO:0009888	tissue development	9	422	0.0018394	0.0222202	EREG;CCND1;JUN;DUSP6;FST;SOX9;EPHA2;IL6;TUFT1
Biological Process	GO:0007167	enzyme linked receptor protein signaling pathway	8	342	0.0018878	0.0222202	FIBP;DUSP6;LIF;FST;EPHA2;SPRY2;FOS;JUN
Biological Process	GO:1901342	regulation of vasculature development	3	37	0.00189	0.0222202	ETS1;EGR1;SERPINE1
Biological Process	GO:1902107	positive regulation of leukocyte differentiation	3	37	0.00189	0.0222202	IL6;JUN;LIF
Biological Process	GO:1901701	cellular response to oxygen-containing compound	2	10	0.00191897	0.02226	EGR1;ETS1
Biological Process	GO:0042221	response to chemical	14	897	0.0020031	0.0229302	DUSP1;EGR1;SPRY2;EPHA2;FOSL1;CYR61;NMUR2;FOS;EREG;ETS1;SERPINE1;JUN;IL6;DUSP6
Biological Process	GO:0048731	system development	17	1225	0.00219219	0.0247689	LIF;CYR61;EREG;FST;EGR1;NMUR2;SPRY2;PARD6B;GJB3;FOS;IL6;JUN;PCDH18;SLC7A5;SOX9;ETS1;EPHA2
Biological Process	GO:0043549	regulation of kinase activity	5	139	0.00231131	0.02578	EREG;PIM1;SPRY4;CCND1;SPRY2
Biological Process	GO:1903706	regulation of hemopoiesis	4	84	0.00235807	0.0259687	JUN;LIF;ETS1;IL6
Biological Process	GO:0045595	regulation of cell differentiation	7	289	0.00303331	0.0329873	EREG;LIF;SOX9;JUN;ETS1;IL6;FST
Biological Process	GO:0012501	programmed cell death	9	456	0.00311219	0.0333628	SERPINE1;PIM1;MYC;DLC1;SOX9;EPHA2;CSF2;JUN;DUSP6
Biological Process	GO:0007166	cell surface receptor signaling pathway	13	838	0.00314454	0.0333628	FIBP;IL6R;CCND1;KLF6;LIF;HEY1;IL6;FST;EPHA2;FOS;SPRY2;DUSP6;JUN
Biological Process	GO:0048518	positive regulation of biological process	13	847	0.00345132	0.0361765	IL6;ETS1;CSF2;EPHA2;JUN;FST;EREG;DUSP6;FOSL1;EGR1;DLC1;SERPINE1;LIF
Biological Process	GO:0070887	cellular response to chemical stimulus	6	223	0.0036422	0.0377089	SPRY2;ETS1;IL6;EGR1;DUSP6;SERPINE1
Biological Process	GO:0032269	negative regulation of cellular protein metabolic process	5	155	0.00370136	0.0377089	SPRY2;JUN;DUSP6;SERPINE1;LIF
Biological Process	GO:0008543	fibroblast growth factor receptor signaling pathway	2	14	0.00381424	0.0377089	DUSP6;SPRY2
Biological Process	GO:0044344	cellular response to fibroblast growth factor stimulus	2	14	0.00381424	0.0377089	DUSP6;SPRY2
Biological Process	GO:0071774	response to fibroblast growth factor	2	14	0.00381424	0.0377089	SPRY2;DUSP6
Biological Process	GO:0008406	gonad development	3	48	0.00399318	0.0390344	FST;EREG;SOX9
Biological Process	GO:0002763	positive regulation of myeloid leukocyte differentiation	2	15	0.00438213	0.0407194	JUN;LIF
Biological Process	GO:0014812	muscle cell migration	2	15	0.00438213	0.0407194	PLAU;SERPINE1
Biological Process	GO:0016579	protein deubiquitination	2	15	0.00438213	0.0407194	TNFAIP3;YOD1
Biological Process	GO:0042503	tyrosine phosphorylation of Stat3 protein	2	15	0.00438213	0.0407194	IL6;LIF
Biological Process	GO:0016310	phosphorylation	6	232	0.00442025	0.0407194	IL6;DUSP1;DUSP5;DUSP8;LIF;CSF2
Biological Process	GO:0008219	cell death	9	482	0.00449317	0.0407194	EPHA2;SOX9;PIM1;SERPINE1;CSF2;DLC1;MYC;DUSP6;JUN
Biological Process	GO:0016265	death	9	482	0.00449317	0.0407194	SERPINE1;JUN;EPHA2;MYC;CSF2;DLC1;DUSP6;PIM1;SOX9
Biological Process	GO:0008284	positive regulation of cell proliferation	4	101	0.00458601	0.0411323	JUN;EREG;EGR1;IL6
Biological Process	GO:0045637	regulation of myeloid cell differentiation	3	51	0.00474009	0.0417389	ETS1;LIF;JUN
Biological Process	GO:0043408	regulation of MAPK cascade	4	102	0.00474959	0.0417389	SPRY4;SPRY2;LIF;DUSP6
Biological Process	GO:0010605	negative regulation of macromolecule metabolic process	7	320	0.00530565	0.0461592	JUN;SERPINE1;IL6;MYC;LIF;SPRY2;DUSP6
Biological Process	GO:0002376	immune system process	10	599	0.00601563	0.0470002	FST;SLC7A5;JUN;DUSP6;IL6;CSF2;SERPINE1;NFIL3;EGR1;ULBP21
Biological Process	GO:0006984	ER-nucleus signaling pathway	2	18	0.00630352	0.0470002	CCND1;YOD1
Biological Process	GO:0008637	apoptotic mitochondrial changes	2	18	0.00630352	0.0470002	JUN;MYC
Biological Process	GO:0060429	epithelium development	6	251	0.00645914	0.0470002	IL6;EREG;CCND1;JUN;SOX9;FST
Biological Process	GO:0002540	leukotriene production involved in inflammatory response	1	1	0.00669888	0.0470002	SERPINE1
Biological Process	GO:0007538	primary sex determination	1	1	0.00669888	0.0470002	SOX9
Biological Process	GO:0007542	primary sex determination, germ-line	1	1	0.00669888	0.0470002	SOX9
Biological Process	GO:0016525	negative regulation of angiogenesis	1	1	0.00669888	0.0470002	SERPINE1
Biological Process	GO:0018992	germ-line sex determination	1	1	0.00669888	0.0470002	SOX9
Biological Process	GO:0019722	calcium-mediated signaling	1	1	0.00669888	0.0470002	NMUR2
Biological Process	GO:0022605	oogenesis stage	1	1	0.00669888	0.0470002	EREG
Biological Process	GO:0022617	extracellular matrix disassembly	1	1	0.00669888	0.0470002	ETS1
Biological Process	GO:0030575	nuclear body organization	1	1	0.00669888	0.0470002	ETS1
Biological Process	GO:0042268	regulation of cytolysis	1	1	0.00669888	0.0470002	CSF2
Biological Process	GO:0046620	regulation of organ growth	1	1	0.00669888	0.0470002	DUSP6
Biological Process	GO:0060767	epithelial cell proliferation involved in prostate gland development	1	1	0.00669888	0.0470002	SOX9
Biological Process	GO:0072124	regulation of glomerular mesangial cell proliferation	1	1	0.00669888	0.0470002	EGR1
Biological Process	GO:0072126	positive regulation of glomerular mesangial cell proliferation	1	1	0.00669888	0.0470002	EGR1
Biological Process	GO:0090183	regulation of kidney development	1	1	0.00669888	0.0470002	EGR1
Biological Process	GO:0090184	positive regulation of kidney development	1	1	0.00669888	0.0470002	EGR1
Biological Process	GO:0090192	regulation of glomerulus development	1	1	0.00669888	0.0470002	EGR1
Biological Process	GO:0090193	positive regulation of glomerulus development	1	1	0.00669888	0.0470002	EGR1
Biological Process	GO:1901722	regulation of cell proliferation involved in kidney development	1	1	0.00669888	0.0470002	EGR1
Biological Process	GO:1901724	positive regulation of cell proliferation involved in kidney development	1	1	0.00669888	0.0470002	EGR1
Biological Process	GO:0033993	response to lipid	5	179	0.00678933	0.0472537	SERPINE1;ETS1;EGR1;IL6;DUSP1
Biological Process	GO:0000079	regulation of cyclin-dependent protein serine/threonine kinase activity	2	19	0.0070149	0.0480548	CCND1;PIM1
Biological Process	GO:1904029	regulation of cyclin-dependent protein kinase activity	2	19	0.0070149	0.0480548	CCND1;PIM1
Biological Process	GO:0051338	regulation of transferase activity	5	183	0.00743943	0.0505649	SPRY2;EREG;PIM1;CCND1;SPRY4
Biological Process	GO:0051147	regulation of muscle cell differentiation	2	20	0.00776092	0.0523411	SOX9;EREG
Biological Process	GO:0048519	negative regulation of biological process	12	830	0.008081	0.0540806	DLC1;DUSP6;SOX9;SERPINE1;WEE1;LIF;ETS1;IL6;MYC;JUN;EREG;SPRY2
Biological Process	GO:0051052	regulation of DNA metabolic process	3	62	0.00817217	0.0542732	EREG;CSF2;JUN
Biological Process	GO:0010564	regulation of cell cycle process	3	63	0.00854036	0.0562888	EREG;LIF;PIM1
Biological Process	GO:0045597	positive regulation of cell differentiation	4	122	0.00889171	0.0581638	JUN;LIF;IL6;ETS1
Biological Process	GO:0050790	regulation of catalytic activity	8	446	0.00934952	0.0602877	EPHA2;SPRY2;SPRY4;CCND1;PIM1;EREG;SERPINE1;JUN
Biological Process	GO:0006470	protein dephosphorylation	2	22	0.00935499	0.0602877	DLC1;DUSP6
Biological Process	GO:0006464	cellular protein modification process	14	1066	0.00949389	0.0602897	DUSP5;LIF;DLC1;WEE1;DUSP6;CSF2;YOD1;DUSP8;TNFAIP3;DUSP1;BTG2;EPHA2;IL6;PLK3
Biological Process	GO:0036211	protein modification process	14	1066	0.00949389	0.0602897	WEE1;DLC1;DUSP6;DUSP1;BTG2;YOD1;DUSP5;LIF;TNFAIP3;PLK3;EPHA2;IL6;CSF2;DUSP8
Biological Process	GO:0035556	intracellular signal transduction	9	550	0.0104169	0.0652611	DUSP8;GEM;DUSP5;TNFAIP3;LIF;DUSP1;CSF2;IL6;DLC1
Biological Process	GO:0048522	positive regulation of cellular process	10	650	0.0104852	0.0652611	EGR1;EREG;SERPINE1;IL6;FOSL1;EPHA2;ETS1;LIF;DLC1;JUN
Biological Process	GO:0010468	regulation of gene expression	11	753	0.0105018	0.0652611	FOS;ANKRD1;MYC;SOX9;FST;SERPINE1;IL6;CSF2;KLF6;JUN;FOSL1
Biological Process	GO:0050878	regulation of body fluid levels	5	201	0.0109092	0.0673121	SERPINE1;SLC7A5;WEE1;F3;CCND1
Biological Process	GO:0048598	embryonic morphogenesis	5	203	0.011353	0.0688164	DUSP6;SPRY2;EPHA2;DUSP1;DUSP5
Biological Process	GO:0043087	regulation of GTPase activity	3	70	0.0113903	0.0688164	EPHA2;JUN;SPRY2
Biological Process	GO:1902105	regulation of leukocyte differentiation	3	70	0.0113903	0.0688164	LIF;JUN;IL6
Biological Process	GO:0007399	nervous system development	8	468	0.0122875	0.0699858	LIF;JUN;EPHA2;ETS1;SOX9;PCDH18;NMUR2;PARD6B
Biological Process	GO:0016311	dephosphorylation	2	26	0.0129381	0.0699858	DUSP6;DLC1
Biological Process	GO:0002237	response to molecule of bacterial origin	3	74	0.0132369	0.0699858	SERPINE1;JUN;IL6
Biological Process	GO:0045137	development of primary sexual characteristics	3	74	0.0132369	0.0699858	SOX9;FST;EREG
Biological Process	GO:0016477	cell migration	5	211	0.0132519	0.0699858	SERPINE1;PLAU;PARD6B;DLC1;ETS1
Biological Process	GO:0001547	antral ovarian follicle growth	1	2	0.0133536	0.0699858	EREG
Biological Process	GO:0001711	endodermal cell fate commitment	1	2	0.0133536	0.0699858	DUSP6
Biological Process	GO:0001714	endodermal cell fate specification	1	2	0.0133536	0.0699858	DUSP6
Biological Process	GO:0002538	arachidonic acid metabolite production involved in inflammatory response	1	2	0.0133536	0.0699858	SERPINE1
Biological Process	GO:0007525	somatic muscle development	1	2	0.0133536	0.0699858	IFRD1
Biological Process	GO:0007530	sex determination	1	2	0.0133536	0.0699858	SOX9
Biological Process	GO:0015801	aromatic amino acid transport	1	2	0.0133536	0.0699858	SLC7A5
Biological Process	GO:0031657	regulation of cyclin-dependent protein serine/threonine kinase activity involved in G1/S transition of mitotic cell cycle	1	2	0.0133536	0.0699858	PIM1
Biological Process	GO:0032232	negative regulation of actin filament bundle assembly	1	2	0.0133536	0.0699858	DLC1
Biological Process	GO:0034260	negative regulation of GTPase activity	1	2	0.0133536	0.0699858	SPRY2
Biological Process	GO:0035987	endodermal cell differentiation	1	2	0.0133536	0.0699858	DUSP6
Biological Process	GO:0048477	oogenesis	1	2	0.0133536	0.0699858	EREG
Biological Process	GO:0060349	bone morphogenesis	1	2	0.0133536	0.0699858	SOX9
Biological Process	GO:1901343	negative regulation of vasculature development	1	2	0.0133536	0.0699858	SERPINE1
Biological Process	GO:1902806	regulation of cell cycle G1/S phase transition	1	2	0.0133536	0.0699858	PIM1
Biological Process	GO:2000045	regulation of G1/S transition of mitotic cell cycle	1	2	0.0133536	0.0699858	PIM1
Biological Process	GO:2000181	negative regulation of blood vessel morphogenesis	1	2	0.0133536	0.0699858	SERPINE1
Biological Process	GO:1902531	regulation of intracellular signal transduction	4	138	0.0135298	0.0704848	SPRY4;DUSP6;SPRY2;LIF
Biological Process	GO:0002684	positive regulation of immune system process	5	216	0.0145423	0.0753083	LIF;ETS1;DUSP6;JUN;IL6
Biological Process	GO:0031349	positive regulation of defense response	3	77	0.0147278	0.0758175	EREG;DUSP6;JUN
Biological Process	GO:0044699	single-organism process	44	5274	0.0152949	0.0781266	FST;PLAU;JUN;BTG2;EREG;HEY1;GEM;SPRY2;TNFAIP3;DUSP6;EGR1;EPHA2;CCDC85B;FIBP;NMUR2;CLCN2;KLF6;RASSF1;KLF5;PCDH18;MYC;CYR61;PIM1;IL6R;DUSP8;YOD1;PARD6B;WEE1;SOX9;DUSP5;DLC1;FOSL1;ETS1;DUSP1;CSF2;CCND1;GJB3;LIF;SLC7A5;FOS;SERPINE1;IL6;CDC42EP2;IFRD1
Biological Process	GO:0040007	growth	5	219	0.0153559	0.0781266	CYR61;CCDC85B;SPRY2;EMP1;EREG
Biological Process	GO:0006796	phosphate-containing compound metabolic process	11	799	0.0159037	0.0802435	DLC1;IL6;WEE1;DUSP5;DUSP6;GEM;LIF;PLAU;CSF2;DUSP8;DUSP1
Biological Process	GO:0002274	myeloid leukocyte activation	2	29	0.0159565	0.0802435	JUN;CSF2
Biological Process	GO:0043412	macromolecule modification	14	1137	0.0162472	0.0806243	EPHA2;WEE1;BTG2;DUSP1;PLK3;TNFAIP3;DUSP6;CSF2;IL6;DUSP5;LIF;DUSP8;YOD1;DLC1
Biological Process	GO:0007548	sex differentiation	3	80	0.0163102	0.0806243	SOX9;FST;EREG
Biological Process	GO:0008544	epidermis development	3	80	0.0163102	0.0806243	FST;SOX9;EREG
Biological Process	GO:0045321	leukocyte activation	4	147	0.0167098	0.082133	JUN;CSF2;EGR1;IL6
Biological Process	GO:0030855	epithelial cell differentiation	3	81	0.0168581	0.0823965	CCND1;EREG;JUN
Biological Process	GO:0051100	negative regulation of binding	2	30	0.0170233	0.0827388	PIM1;JUN
Biological Process	GO:2000112	regulation of cellular macromolecule biosynthetic process	10	701	0.0171621	0.0829504	FOSL1;SOX9;KLF6;IL6;JUN;FST;CSF2;ANKRD1;EREG;FOS
Biological Process	GO:0072358	cardiovascular system development	4	149	0.0174749	0.083534	CYR61;JUN;EPHA2;LIF
Biological Process	GO:0072359	circulatory system development	4	149	0.0174749	0.083534	LIF;EPHA2;CYR61;JUN
Biological Process	GO:0065009	regulation of molecular function	9	601	0.0178117	0.0846785	SERPINE1;PIM1;CCND1;EREG;IL6;JUN;EPHA2;SPRY2;SPRY4
Biological Process	GO:0001944	vasculature development	3	84	0.0185636	0.0864135	CYR61;LIF;EPHA2
Biological Process	GO:0031667	response to nutrient levels	3	84	0.0185636	0.0864135	DUSP1;NMUR2;JUN
Biological Process	GO:0009892	negative regulation of metabolic process	7	408	0.0186649	0.0864135	IL6;JUN;DUSP6;MYC;SERPINE1;LIF;SPRY2
Biological Process	GO:0070646	protein modification by small protein removal	2	32	0.0192453	0.0864135	YOD1;TNFAIP3
Biological Process	GO:0006793	phosphorus metabolic process	11	822	0.0192945	0.0864135	PLAU;CSF2;DUSP5;DLC1;DUSP6;DUSP1;DUSP8;GEM;WEE1;LIF;IL6
Biological Process	GO:0048523	negative regulation of cellular process	10	716	0.0196291	0.0864135	IL6;JUN;WEE1;SPRY2;ETS1;DUSP6;DLC1;LIF;EREG;SERPINE1
Biological Process	GO:0030030	cell projection organization	4	155	0.0199009	0.0864135	KLF5;CDC42EP2;JUN;IL6
Biological Process	GO:0002021	response to dietary excess	1	3	0.0199645	0.0864135	NMUR2
Biological Process	GO:0002548	monocyte chemotaxis	1	3	0.0199645	0.0864135	SERPINE1
Biological Process	GO:0010755	regulation of plasminogen activation	1	3	0.0199645	0.0864135	SERPINE1
Biological Process	GO:0015803	branched-chain amino acid transport	1	3	0.0199645	0.0864135	SLC7A5
Biological Process	GO:0034405	response to fluid shear stress	1	3	0.0199645	0.0864135	ETS1
Biological Process	GO:0051148	negative regulation of muscle cell differentiation	1	3	0.0199645	0.0864135	EREG
Biological Process	GO:0060348	bone development	1	3	0.0199645	0.0864135	SOX9
Biological Process	GO:0070613	regulation of protein processing	1	3	0.0199645	0.0864135	SERPINE1
Biological Process	GO:0097529	myeloid leukocyte migration	1	3	0.0199645	0.0864135	SERPINE1
Biological Process	GO:1903317	regulation of protein maturation	1	3	0.0199645	0.0864135	SERPINE1
Biological Process	GO:1904018	positive regulation of vasculature development	1	3	0.0199645	0.0864135	EGR1
Biological Process	GO:0000165	MAPK cascade	3	87	0.0203617	0.0868369	DUSP1;DUSP8;DUSP5
Biological Process	GO:0009991	response to extracellular stimulus	3	87	0.0203617	0.0868369	JUN;DUSP1;NMUR2
Biological Process	GO:0023014	signal transduction by protein phosphorylation	3	87	0.0203617	0.0868369	DUSP1;DUSP5;DUSP8
Biological Process	GO:0001819	positive regulation of cytokine production	3	89	0.0216122	0.09172	SERPINE1;EREG;IL6
Biological Process	GO:0009617	response to bacterium	3	90	0.0222529	0.0939807	JUN;SERPINE1;IL6
Biological Process	GO:0002761	regulation of myeloid leukocyte differentiation	2	35	0.022793	0.09488	JUN;LIF
Biological Process	GO:0030031	cell projection assembly	2	35	0.022793	0.09488	CDC42EP2;KLF5
Biological Process	GO:0045765	regulation of angiogenesis	2	35	0.022793	0.09488	SERPINE1;ETS1
Biological Process	GO:0019219	regulation of nucleobase-containing compound metabolic process	10	734	0.0229269	0.0949831	FOS;EREG;SOX9;FST;ANKRD1;IL6;FOSL1;CSF2;JUN;KLF6
Biological Process	GO:0051098	regulation of binding	3	92	0.0235654	0.0971654	PIM1;JUN;IL6
Biological Process	GO:0043627	response to estrogen	2	36	0.0240311	0.097491	ETS1;DUSP1
Biological Process	GO:0031324	negative regulation of cellular metabolic process	6	335	0.0240697	0.097491	IL6;SERPINE1;DUSP6;JUN;LIF;SPRY2
Biological Process	GO:0048513	animal organ development	11	852	0.0245025	0.097491	LIF;CYR61;EREG;EGR1;FST;SOX9;SPRY2;JUN;ETS1;IL6;GJB3
Biological Process	GO:0043068	positive regulation of programmed cell death	3	94	0.0249193	0.097491	ETS1;JUN;DLC1
Biological Process	GO:0010556	regulation of macromolecule biosynthetic process	10	745	0.0251333	0.097491	FOSL1;JUN;CSF2;KLF6;SOX9;IL6;ANKRD1;FOS;EREG;FST
Biological Process	GO:0080134	regulation of response to stress	4	168	0.0258457	0.097491	DUSP6;EREG;SERPINE1;JUN
Biological Process	GO:0001706	endoderm formation	1	4	0.0265318	0.097491	DUSP6
Biological Process	GO:0007492	endoderm development	1	4	0.0265318	0.097491	DUSP6
Biological Process	GO:0030194	positive regulation of blood coagulation	1	4	0.0265318	0.097491	SERPINE1
Biological Process	GO:0030279	negative regulation of ossification	1	4	0.0265318	0.097491	SOX9
Biological Process	GO:0031268	pseudopodium organization	1	4	0.0265318	0.097491	CDC42EP2
Biological Process	GO:0031269	pseudopodium assembly	1	4	0.0265318	0.097491	CDC42EP2
Biological Process	GO:0032897	negative regulation of viral transcription	1	4	0.0265318	0.097491	JUN
Biological Process	GO:0042116	macrophage activation	1	4	0.0265318	0.097491	JUN
Biological Process	GO:0043921	modulation by host of viral transcription	1	4	0.0265318	0.097491	JUN
Biological Process	GO:0048525	negative regulation of viral process	1	4	0.0265318	0.097491	JUN
Biological Process	GO:0050820	positive regulation of coagulation	1	4	0.0265318	0.097491	SERPINE1
Biological Process	GO:0051592	response to calcium ion	1	4	0.0265318	0.097491	JUN
Biological Process	GO:0052472	modulation by host of symbiont transcription	1	4	0.0265318	0.097491	JUN
Biological Process	GO:0071229	cellular response to acid chemical	1	4	0.0265318	0.097491	EGR1
Biological Process	GO:0071398	cellular response to fatty acid	1	4	0.0265318	0.097491	EGR1
Biological Process	GO:0090303	positive regulation of wound healing	1	4	0.0265318	0.097491	SERPINE1
Biological Process	GO:1900048	positive regulation of hemostasis	1	4	0.0265318	0.097491	SERPINE1
Biological Process	GO:1903901	negative regulation of viral life cycle	1	4	0.0265318	0.097491	JUN
Biological Process	GO:0042742	defense response to bacterium	2	38	0.0265882	0.097491	IL6;SERPINE1
Biological Process	GO:0098542	defense response to other organism	2	38	0.0265882	0.097491	SERPINE1;IL6
Biological Process	GO:0048870	cell motility	5	253	0.026782	0.097491	ETS1;DLC1;PLAU;SERPINE1;PARD6B
Biological Process	GO:0051674	localization of cell	5	253	0.026782	0.097491	PLAU;ETS1;DLC1;PARD6B;SERPINE1
Biological Process	GO:0009719	response to endogenous stimulus	6	344	0.0269797	0.0978015	ETS1;DUSP1;SPRY2;DUSP6;IL6;EREG
Biological Process	GO:0031326	regulation of cellular biosynthetic process	10	757	0.0277131	0.0990962	FST;KLF6;FOS;FOSL1;JUN;CSF2;SOX9;IL6;EREG;ANKRD1
Biological Process	GO:0009968	negative regulation of signal transduction	3	98	0.0277512	0.0990962	SPRY2;LIF;DUSP6
Biological Process	GO:0010942	positive regulation of cell death	3	98	0.0277512	0.0990962	ETS1;JUN;DLC1
Biological Process	GO:0022602	ovulation cycle process	2	39	0.0279064	0.0990962	EREG;ETS1
Biological Process	GO:0042698	ovulation cycle	2	39	0.0279064	0.0990962	ETS1;EREG
Biological Process	GO:0051171	regulation of nitrogen compound metabolic process	10	772	0.0312016	0.109924	FST;EREG;SOX9;JUN;CSF2;KLF6;FOSL1;IL6;FOS;ANKRD1
Biological Process	GO:0009605	response to external stimulus	7	457	0.0322099	0.109924	ETS1;DUSP1;SERPINE1;EPHA2;JUN;NMUR2;IL6
Biological Process	GO:0009887	organ morphogenesis	5	266	0.0322911	0.109924	SOX9;JUN;SPRY2;FST;LIF
Biological Process	GO:0023057	negative regulation of signaling	3	104	0.0323082	0.109924	DUSP6;LIF;SPRY2
Biological Process	GO:0009889	regulation of biosynthetic process	10	778	0.0326817	0.109924	ANKRD1;IL6;EREG;FOS;CSF2;KLF6;SOX9;JUN;FST;FOSL1
Biological Process	GO:0044702	single organism reproductive process	5	267	0.0327423	0.109924	FST;ETS1;LIF;SOX9;EREG
Biological Process	GO:0042127	regulation of cell proliferation	4	181	0.0327601	0.109924	EGR1;IL6;JUN;EREG
Biological Process	GO:0001541	ovarian follicle development	1	5	0.0330558	0.109924	EREG
Biological Process	GO:0001773	myeloid dendritic cell activation	1	5	0.0330558	0.109924	CSF2
Biological Process	GO:0001892	embryonic placenta development	1	5	0.0330558	0.109924	LIF
Biological Process	GO:0015909	long-chain fatty acid transport	1	5	0.0330558	0.109924	NMUR2
Biological Process	GO:0035265	organ growth	1	5	0.0330558	0.109924	SPRY2
Biological Process	GO:0043901	negative regulation of multi-organism process	1	5	0.0330558	0.109924	JUN
Biological Process	GO:0045684	positive regulation of epidermis development	1	5	0.0330558	0.109924	FST
Biological Process	GO:0060706	cell differentiation involved in embryonic placenta development	1	5	0.0330558	0.109924	LIF
Biological Process	GO:1903036	positive regulation of response to wounding	1	5	0.0330558	0.109924	SERPINE1
Biological Process	GO:0007178	transmembrane receptor protein serine/threonine kinase signaling pathway	3	105	0.0331036	0.109924	FOS;JUN;FST
Biological Process	GO:0010648	negative regulation of cell communication	3	106	0.0339092	0.112171	DUSP6;SPRY2;LIF
Biological Process	GO:0065008	regulation of biological quality	11	899	0.0346589	0.114074	CDC42EP2;CCND1;SERPINE1;LIF;IL6;F3;SLC7A5;DLC1;WEE1;NMUR2;JUN
Biological Process	GO:0031960	response to corticosteroid	2	44	0.0348777	0.114074	DUSP1;IL6
Biological Process	GO:0046883	regulation of hormone secretion	2	44	0.0348777	0.114074	IL6;LIF
Biological Process	GO:0009628	response to abiotic stimulus	4	188	0.0368929	0.120213	DUSP1;CCND1;JUN;MYC
Biological Process	GO:0022603	regulation of anatomical structure morphogenesis	3	110	0.0372336	0.12087	SERPINE1;ETS1;EPHA2
Biological Process	GO:0007005	mitochondrion organization	2	46	0.0378367	0.122371	JUN;MYC
Biological Process	GO:0071310	cellular response to organic substance	4	191	0.0387527	0.123287	EGR1;SPRY2;DUSP6;IL6
Biological Process	GO:0001701	in utero embryonic development	2	47	0.0393511	0.123287	LIF;CSF2
Biological Process	GO:0009267	cellular response to starvation	1	6	0.0395368	0.123287	JUN
Biological Process	GO:0034614	cellular response to reactive oxygen species	1	6	0.0395368	0.123287	ETS1
Biological Process	GO:0042594	response to starvation	1	6	0.0395368	0.123287	JUN
Biological Process	GO:0045682	regulation of epidermis development	1	6	0.0395368	0.123287	FST
Biological Process	GO:0045687	positive regulation of glial cell differentiation	1	6	0.0395368	0.123287	LIF
Biological Process	GO:0046782	regulation of viral transcription	1	6	0.0395368	0.123287	JUN
Biological Process	GO:0052312	modulation of transcription in other organism involved in symbiotic interaction	1	6	0.0395368	0.123287	JUN
Biological Process	GO:0060795	cell fate commitment involved in formation of primary germ layer	1	6	0.0395368	0.123287	DUSP6
Biological Process	GO:0048568	embryonic organ development	3	113	0.0398332	0.123767	SPRY2;LIF;CYR61
Biological Process	GO:0006928	movement of cell or subcellular component	5	283	0.040505	0.125407	ETS1;DLC1;PLAU;PARD6B;SERPINE1
Biological Process	GO:0048609	multicellular organismal reproductive process	4	194	0.0406658	0.125458	SOX9;LIF;ETS1;EREG
Biological Process	GO:0002224	toll-like receptor signaling pathway	2	48	0.0408884	0.125699	DUSP6;JUN
Biological Process	GO:0032504	multicellular organism reproduction	4	195	0.0413154	0.126565	ETS1;EREG;LIF;SOX9
Biological Process	GO:0010646	regulation of cell communication	7	483	0.0415809	0.126664	DUSP6;IL6;SPRY2;EREG;LIF;SPRY4;SERPINE1
Biological Process	GO:0003006	developmental process involved in reproduction	4	196	0.0419709	0.126664	SOX9;EREG;LIF;FST
Biological Process	GO:0023051	regulation of signaling	7	484	0.0419737	0.126664	SPRY4;SPRY2;EREG;LIF;SERPINE1;DUSP6;IL6
Biological Process	GO:0048468	cell development	5	286	0.0420757	0.126664	EPHA2;EREG;PARD6B;JUN;SOX9
Biological Process	GO:0048584	positive regulation of response to stimulus	5	286	0.0420757	0.126664	SERPINE1;IL6;JUN;EREG;DUSP6
Biological Process	GO:0009966	regulation of signal transduction	6	384	0.0427383	0.128215	SPRY4;EREG;SERPINE1;LIF;SPRY2;DUSP6
Biological Process	GO:0007169	transmembrane receptor protein tyrosine kinase signaling pathway	4	198	0.0432996	0.129426	FIBP;SPRY2;EPHA2;DUSP6
Biological Process	GO:0030155	regulation of cell adhesion	3	117	0.0434396	0.129426	CYR61;IL6;SERPINE1
Biological Process	GO:0009611	response to wounding	2	50	0.0440301	0.129851	EREG;KLF6
Biological Process	GO:0015849	organic acid transport	2	50	0.0440301	0.129851	SLC7A5;NMUR2
Biological Process	GO:0046942	carboxylic acid transport	2	50	0.0440301	0.129851	NMUR2;SLC7A5
Biological Process	GO:0040011	locomotion	6	389	0.0450466	0.132008	DLC1;ETS1;PARD6B;EPHA2;SERPINE1;PLAU
Biological Process	GO:0000904	cell morphogenesis involved in differentiation	3	119	0.0453025	0.132008	JUN;SOX9;PARD6B
Biological Process	GO:0001890	placenta development	1	7	0.0459751	0.132008	LIF
Biological Process	GO:0008585	female gonad development	1	7	0.0459751	0.132008	EREG
Biological Process	GO:0015908	fatty acid transport	1	7	0.0459751	0.132008	NMUR2
Biological Process	GO:0042506	tyrosine phosphorylation of Stat5 protein	1	7	0.0459751	0.132008	CSF2
Biological Process	GO:0051851	modification by host of symbiont morphology or physiology	1	7	0.0459751	0.132008	JUN
Biological Process	GO:0070542	response to fatty acid	1	7	0.0459751	0.132008	EGR1
Biological Process	GO:0002221	pattern recognition receptor signaling pathway	2	52	0.0472589	0.135247	JUN;DUSP6
Biological Process	GO:0051241	negative regulation of multicellular organismal process	3	122	0.0481708	0.136808	SOX9;IL6;SERPINE1
Biological Process	GO:0016337	single organismal cell-cell adhesion	4	206	0.0488518	0.136808	SOX9;IL6;CYR61;PCDH18
Biological Process	GO:0044092	negative regulation of molecular function	4	206	0.0488518	0.136808	PIM1;SERPINE1;SPRY2;JUN
Biological Process	GO:0098602	single organism cell adhesion	4	206	0.0488518	0.136808	CYR61;SOX9;PCDH18;IL6
Biological Process	GO:0098609	cell-cell adhesion	4	206	0.0488518	0.136808	CYR61;SOX9;PCDH18;IL6
Biological Process	GO:0042035	regulation of cytokine biosynthetic process	2	53	0.048905	0.136808	IL6;EREG
Biological Process	GO:0051101	regulation of DNA binding	2	53	0.048905	0.136808	IL6;PIM1
Biological Process	GO:0006820	anion transport	3	123	0.0491464	0.137043	CLCN2;SLC7A5;NMUR2
Biological Process	GO:0002218	activation of innate immune response	2	54	0.0505719	0.14012	DUSP6;JUN
Biological Process	GO:0002758	innate immune response-activating signal transduction	2	54	0.0505719	0.14012	JUN;DUSP6
Biological Process	GO:0048583	regulation of response to stimulus	8	615	0.0515002	0.142239	SPRY4;IL6;DUSP6;LIF;EREG;SPRY2;SERPINE1;JUN
Biological Process	GO:0043405	regulation of MAP kinase activity	2	55	0.0522592	0.142383	SPRY4;SPRY2
Biological Process	GO:0002682	regulation of immune system process	5	304	0.0522765	0.142383	DUSP6;LIF;JUN;ETS1;IL6
Biological Process	GO:0002532	production of molecular mediator involved in inflammatory response	1	8	0.0523709	0.142383	SERPINE1
Biological Process	GO:0046545	development of primary female sexual characteristics	1	8	0.0523709	0.142383	EREG
Biological Process	GO:0046660	female sex differentiation	1	8	0.0523709	0.142383	EREG
Biological Process	GO:0048545	response to steroid hormone	3	127	0.0531458	0.14404	DUSP1;ETS1;IL6
Biological Process	GO:0045089	positive regulation of innate immune response	2	56	0.0539665	0.145359	JUN;DUSP6
Biological Process	GO:0045165	cell fate commitment	2	56	0.0539665	0.145359	DUSP6;SOX9
Biological Process	GO:0050778	positive regulation of immune response	3	128	0.0541697	0.145456	JUN;DUSP6;IL6
Biological Process	GO:0031347	regulation of defense response	3	129	0.0552031	0.147774	DUSP6;JUN;EREG
Biological Process	GO:0001780	neutrophil homeostasis	1	9	0.0587245	0.153424	IL6
Biological Process	GO:0001942	hair follicle development	1	9	0.0587245	0.153424	FST
Biological Process	GO:0007292	female gamete generation	1	9	0.0587245	0.153424	EREG
Biological Process	GO:0014015	positive regulation of gliogenesis	1	9	0.0587245	0.153424	LIF
Biological Process	GO:0030850	prostate gland development	1	9	0.0587245	0.153424	SOX9
Biological Process	GO:0032924	activin receptor signaling pathway	1	9	0.0587245	0.153424	FST
Biological Process	GO:0034599	cellular response to oxidative stress	1	9	0.0587245	0.153424	ETS1
Biological Process	GO:0098773	skin epidermis development	1	9	0.0587245	0.153424	FST
Biological Process	GO:0018193	peptidyl-amino acid modification	3	134	0.0605117	0.15715	LIF;CSF2;IL6
Biological Process	GO:0042327	positive regulation of phosphorylation	3	134	0.0605117	0.15715	IL6;EREG;LIF
Biological Process	GO:0010038	response to metal ion	2	60	0.0609895	0.157709	DUSP1;JUN
Biological Process	GO:0009725	response to hormone	4	222	0.0610896	0.157709	IL6;EREG;ETS1;DUSP1
Biological Process	GO:0001775	cell activation	4	223	0.0619042	0.159339	EGR1;JUN;IL6;CSF2
Biological Process	GO:0045088	regulation of innate immune response	2	61	0.062792	0.161148	JUN;DUSP6
Biological Process	GO:0006954	inflammatory response	2	62	0.0646127	0.161364	SERPINE1;IL6
Biological Process	GO:0006997	nucleus organization	1	10	0.0650363	0.161364	ETS1
Biological Process	GO:0007176	regulation of epidermal growth factor-activated receptor activity	1	10	0.0650363	0.161364	EREG
Biological Process	GO:0014909	smooth muscle cell migration	1	10	0.0650363	0.161364	SERPINE1
Biological Process	GO:0015718	monocarboxylic acid transport	1	10	0.0650363	0.161364	NMUR2
Biological Process	GO:0042058	regulation of epidermal growth factor receptor signaling pathway	1	10	0.0650363	0.161364	EREG
Biological Process	GO:0045661	regulation of myoblast differentiation	1	10	0.0650363	0.161364	SOX9
Biological Process	GO:0050730	regulation of peptidyl-tyrosine phosphorylation	1	10	0.0650363	0.161364	EREG
Biological Process	GO:0051702	interaction with symbiont	1	10	0.0650363	0.161364	JUN
Biological Process	GO:0061097	regulation of protein tyrosine kinase activity	1	10	0.0650363	0.161364	EREG
Biological Process	GO:1901184	regulation of ERBB signaling pathway	1	10	0.0650363	0.161364	EREG
Biological Process	GO:2001141	regulation of RNA biosynthetic process	8	646	0.0651019	0.161364	KLF6;ANKRD1;FOSL1;FOS;JUN;IL6;SOX9;FST
Biological Process	GO:0051704	multi-organism process	7	535	0.0653212	0.161447	FOSL1;EREG;SERPINE1;IL6;SOX9;FST;JUN
Biological Process	GO:0022008	neurogenesis	4	229	0.0669138	0.164915	SOX9;PARD6B;LIF;JUN
Biological Process	GO:0051252	regulation of RNA metabolic process	8	652	0.0679742	0.167055	KLF6;FOS;SOX9;IL6;FOSL1;ANKRD1;FST;JUN
Biological Process	GO:0048585	negative regulation of response to stimulus	3	141	0.0683322	0.167462	SPRY2;LIF;DUSP6
Biological Process	GO:0010562	positive regulation of phosphorus metabolic process	3	142	0.0694856	0.169335	EREG;IL6;LIF
Biological Process	GO:0045937	positive regulation of phosphate metabolic process	3	142	0.0694856	0.169335	LIF;EREG;IL6
Biological Process	GO:0007346	regulation of mitotic cell cycle	2	65	0.0701801	0.169963	EREG;PIM1
Biological Process	GO:0043062	extracellular structure organization	2	65	0.0701801	0.169963	CYR61;ETS1
Biological Process	GO:0030041	actin filament polymerization	1	11	0.0713064	0.169963	CDC42EP2
Biological Process	GO:0032231	regulation of actin filament bundle assembly	1	11	0.0713064	0.169963	DLC1
Biological Process	GO:0033555	multicellular organismal response to stress	1	11	0.0713064	0.169963	NMUR2
Biological Process	GO:0045685	regulation of glial cell differentiation	1	11	0.0713064	0.169963	LIF
Biological Process	GO:0051258	protein polymerization	1	11	0.0713064	0.169963	CDC42EP2
Biological Process	GO:1903900	regulation of viral life cycle	1	11	0.0713064	0.169963	JUN
Biological Process	GO:0001817	regulation of cytokine production	3	145	0.0729991	0.173476	EREG;SERPINE1;IL6
Biological Process	GO:0010604	positive regulation of macromolecule metabolic process	4	237	0.0739146	0.173476	CSF2;EREG;IL6;LIF
Biological Process	GO:0010035	response to inorganic substance	2	67	0.0739765	0.173476	JUN;DUSP1
Biological Process	GO:0015711	organic anion transport	2	67	0.0739765	0.173476	NMUR2;SLC7A5
Biological Process	GO:0034097	response to cytokine	2	67	0.0739765	0.173476	ETS1;IL6
Biological Process	GO:0048589	developmental growth	2	67	0.0739765	0.173476	SPRY2;EREG
Biological Process	GO:0050776	regulation of immune response	3	147	0.0753853	0.176304	JUN;IL6;DUSP6
Biological Process	GO:1903530	regulation of secretion by cell	2	68	0.0758992	0.17703	IL6;LIF
Biological Process	GO:0009987	cellular process	48	6338	0.076329	0.177557	CCDC85B;SPRY2;DUSP1;GJB3;JUN;CCND1;DUSP8;MT2A;PARD6B;BTG2;DUSP5;FIBP;GEM;KLF6;KLF5;NFIL3;PLK3;PPP1R15A;SOX9;EPHA2;IFRD1;PLAU;SLC7A5;CLCN2;ETS1;MYC;ZFP36;CSF2;EREG;NMUR2;DUSP6;EGR1;IL6R;IL6;LIF;YOD1;PIM1;CYR61;WEE1;FST;TNFAIP3;SERPINE1;DLC1;ETV5;RASSF1;FOS;HEY1;CDC42EP2
Biological Process	GO:0033554	cellular response to stress	4	240	0.0766335	0.17779	ETS1;CCND1;BTG2;JUN
Biological Process	GO:0007569	cell aging	1	12	0.0775351	0.177983	SERPINE1
Biological Process	GO:0010742	macrophage derived foam cell differentiation	1	12	0.0775351	0.177983	CSF2
Biological Process	GO:0050714	positive regulation of protein secretion	1	12	0.0775351	0.177983	IL6
Biological Process	GO:0090077	foam cell differentiation	1	12	0.0775351	0.177983	CSF2
Biological Process	GO:0000902	cell morphogenesis	3	149	0.0778062	0.178135	JUN;PARD6B;SOX9
Biological Process	GO:0045786	negative regulation of cell cycle	2	71	0.0817619	0.186212	LIF;WEE1
Biological Process	GO:0048667	cell morphogenesis involved in neuron differentiation	2	71	0.0817619	0.186212	PARD6B;JUN
Biological Process	GO:0051336	regulation of hydrolase activity	4	246	0.0822222	0.186771	SPRY2;JUN;EPHA2;SERPINE1
Biological Process	GO:0010941	regulation of cell death	4	247	0.083173	0.187729	DLC1;ETS1;JUN;CSF2
Biological Process	GO:0001707	mesoderm formation	1	13	0.0837227	0.187729	EPHA2
Biological Process	GO:0030278	regulation of ossification	1	13	0.0837227	0.187729	SOX9
Biological Process	GO:0050769	positive regulation of neurogenesis	1	13	0.0837227	0.187729	LIF
Biological Process	GO:0051962	positive regulation of nervous system development	1	13	0.0837227	0.187729	LIF
Biological Process	GO:0001763	morphogenesis of a branching structure	2	73	0.0857464	0.191772	SPRY2;IL6
Biological Process	GO:0007599	hemostasis	3	156	0.0865458	0.193064	F3;WEE1;SLC7A5
Biological Process	GO:0012502	induction of programmed cell death	2	74	0.0877605	0.194494	DLC1;ETS1
Biological Process	GO:0071363	cellular response to growth factor stimulus	2	74	0.0877605	0.194494	DUSP6;SPRY2
Biological Process	GO:0044267	cellular protein metabolic process	14	1434	0.0891098	0.194494	DUSP8;TNFAIP3;DUSP5;WEE1;DUSP1;BTG2;CSF2;IL6;DUSP6;PLK3;DLC1;LIF;YOD1;EPHA2
Biological Process	GO:0001562	response to protozoan	1	14	0.0898695	0.194494	IL6
Biological Process	GO:0032496	response to lipopolysaccharide	1	14	0.0898695	0.194494	SERPINE1
Biological Process	GO:0035821	modification of morphology or physiology of other organism	1	14	0.0898695	0.194494	JUN
Biological Process	GO:0043372	positive regulation of CD4-positive, alpha-beta T cell differentiation	1	14	0.0898695	0.194494	IL6
Biological Process	GO:0043547	positive regulation of GTPase activity	1	14	0.0898695	0.194494	EPHA2
Biological Process	GO:0045624	positive regulation of T-helper cell differentiation	1	14	0.0898695	0.194494	IL6
Biological Process	GO:0050792	regulation of viral process	1	14	0.0898695	0.194494	JUN
Biological Process	GO:0051817	modification of morphology or physiology of other organism involved in symbiotic interaction	1	14	0.0898695	0.194494	JUN
Biological Process	GO:2000516	positive regulation of CD4-positive, alpha-beta T cell activation	1	14	0.0898695	0.194494	IL6
Biological Process	GO:0043207	response to external biotic stimulus	3	162	0.0943565	0.200719	JUN;IL6;SERPINE1
Biological Process	GO:0051707	response to other organism	3	162	0.0943565	0.200719	JUN;SERPINE1;IL6
Biological Process	GO:0051046	regulation of secretion	2	78	0.0959569	0.200719	IL6;LIF
Biological Process	GO:0001708	cell fate specification	1	15	0.0959758	0.200719	DUSP6
Biological Process	GO:0014013	regulation of gliogenesis	1	15	0.0959758	0.200719	LIF
Biological Process	GO:0022404	molting cycle process	1	15	0.0959758	0.200719	FST
Biological Process	GO:0022405	hair cycle process	1	15	0.0959758	0.200719	FST
Biological Process	GO:0030193	regulation of blood coagulation	1	15	0.0959758	0.200719	SERPINE1
Biological Process	GO:0042633	hair cycle	1	15	0.0959758	0.200719	FST
Biological Process	GO:0043588	skin development	1	15	0.0959758	0.200719	FST
Biological Process	GO:0045622	regulation of T-helper cell differentiation	1	15	0.0959758	0.200719	IL6
Biological Process	GO:0048332	mesoderm morphogenesis	1	15	0.0959758	0.200719	EPHA2
Biological Process	GO:0048638	regulation of developmental growth	1	15	0.0959758	0.200719	DUSP6
Biological Process	GO:1900046	regulation of hemostasis	1	15	0.0959758	0.200719	SERPINE1
Biological Process	GO:0009893	positive regulation of metabolic process	5	365	0.0967788	0.201913	CSF2;IL6;LIF;EPHA2;EREG
Biological Process	GO:0010469	regulation of receptor activity	1	16	0.102042	0.211372	EREG
Biological Process	GO:0043370	regulation of CD4-positive, alpha-beta T cell differentiation	1	16	0.102042	0.211372	IL6
Biological Process	GO:2000514	regulation of CD4-positive, alpha-beta T cell activation	1	16	0.102042	0.211372	IL6
Biological Process	GO:0009607	response to biotic stimulus	3	170	0.105208	0.216633	JUN;IL6;SERPINE1
Biological Process	GO:0051050	positive regulation of transport	2	83	0.106497	0.216633	IL6;SERPINE1
Biological Process	GO:0002062	chondrocyte differentiation	1	17	0.108068	0.216633	SOX9
Biological Process	GO:0002262	myeloid cell homeostasis	1	17	0.108068	0.216633	IL6
Biological Process	GO:0031668	cellular response to extracellular stimulus	1	17	0.108068	0.216633	JUN
Biological Process	GO:0031669	cellular response to nutrient levels	1	17	0.108068	0.216633	JUN
Biological Process	GO:0042303	molting cycle	1	17	0.108068	0.216633	FST
Biological Process	GO:0046635	positive regulation of alpha-beta T cell activation	1	17	0.108068	0.216633	IL6
Biological Process	GO:0046638	positive regulation of alpha-beta T cell differentiation	1	17	0.108068	0.216633	IL6
Biological Process	GO:0050818	regulation of coagulation	1	17	0.108068	0.216633	SERPINE1
Biological Process	GO:0061041	regulation of wound healing	1	17	0.108068	0.216633	SERPINE1
Biological Process	GO:0071496	cellular response to external stimulus	1	17	0.108068	0.216633	JUN
Biological Process	GO:1901987	regulation of cell cycle phase transition	1	17	0.108068	0.216633	PIM1
Biological Process	GO:1901990	regulation of mitotic cell cycle phase transition	1	17	0.108068	0.216633	PIM1
Biological Process	GO:0002757	immune response-activating signal transduction	2	84	0.108642	0.217284	JUN;DUSP6
Biological Process	GO:0006351	transcription, DNA-templated	7	607	0.109708	0.217912	HEY1;KLF5;EREG;MYC;ETS1;NFIL3;ETV5
Biological Process	GO:0032774	RNA biosynthetic process	7	607	0.109708	0.217912	MYC;ETS1;ETV5;KLF5;HEY1;EREG;NFIL3
Biological Process	GO:0097659	nucleic acid-templated transcription	7	607	0.109708	0.217912	KLF5;NFIL3;ETV5;EREG;ETS1;HEY1;MYC
Biological Process	GO:0002764	immune response-regulating signaling pathway	2	85	0.110798	0.219577	JUN;DUSP6
Biological Process	GO:0008154	actin polymerization or depolymerization	1	18	0.114054	0.222981	CDC42EP2
Biological Process	GO:0010720	positive regulation of cell development	1	18	0.114054	0.222981	LIF
Biological Process	GO:0048705	skeletal system morphogenesis	1	18	0.114054	0.222981	SOX9
Biological Process	GO:0051222	positive regulation of protein transport	1	18	0.114054	0.222981	IL6
Biological Process	GO:1903532	positive regulation of secretion by cell	1	18	0.114054	0.222981	IL6
Biological Process	GO:1904951	positive regulation of establishment of protein localization	1	18	0.114054	0.222981	IL6
Biological Process	GO:0006357	regulation of transcription from RNA polymerase II promoter	5	385	0.114607	0.223561	IL6;FOS;SOX9;FST;KLF6
Biological Process	GO:0070848	response to growth factor	2	88	0.117335	0.22772	DUSP6;SPRY2
Biological Process	GO:0007155	cell adhesion	4	280	0.117524	0.22772	PCDH18;IL6;CYR61;SOX9
Biological Process	GO:0022610	biological adhesion	4	280	0.117524	0.22772	CYR61;PCDH18;SOX9;IL6
Biological Process	GO:0007043	cell-cell junction assembly	1	19	0.12	0.229451	PARD6B
Biological Process	GO:0007498	mesoderm development	1	19	0.12	0.229451	EPHA2
Biological Process	GO:0046634	regulation of alpha-beta T cell activation	1	19	0.12	0.229451	IL6
Biological Process	GO:0046637	regulation of alpha-beta T cell differentiation	1	19	0.12	0.229451	IL6
Biological Process	GO:0051216	cartilage development	1	19	0.12	0.229451	SOX9
Biological Process	GO:1903034	regulation of response to wounding	1	19	0.12	0.229451	SERPINE1
Biological Process	GO:0014070	response to organic cyclic compound	3	183	0.123835	0.235747	IL6;DUSP1;ETS1
Biological Process	GO:0051247	positive regulation of protein metabolic process	3	183	0.123835	0.235747	IL6;EREG;LIF
Biological Process	GO:0044260	cellular macromolecule metabolic process	22	2602	0.124673	0.236825	CSF2;LIF;HEY1;DUSP8;WEE1;ETV5;BTG2;DUSP1;KLF5;TNFAIP3;ETS1;PLK3;NFIL3;YOD1;DUSP6;DUSP5;MYC;EPHA2;EREG;DLC1;ZFP36;IL6
Biological Process	GO:0010001	glial cell differentiation	1	20	0.125908	0.237613	SOX9
Biological Process	GO:0030198	extracellular matrix organization	1	20	0.125908	0.237613	ETS1
Biological Process	GO:0061448	connective tissue development	1	20	0.125908	0.237613	SOX9
Biological Process	GO:0051346	negative regulation of hydrolase activity	2	92	0.126198	0.237646	SERPINE1;SPRY2
Biological Process	GO:0000737	DNA catabolic process, endonucleolytic	1	21	0.131776	0.246549	MYC
Biological Process	GO:0010948	negative regulation of cell cycle process	1	21	0.131776	0.246549	LIF
Biological Process	GO:0042036	negative regulation of cytokine biosynthetic process	1	21	0.131776	0.246549	IL6
Biological Process	GO:0006355	regulation of transcription, DNA-templated	7	643	0.136845	0.254569	SOX9;ANKRD1;IL6;FOS;KLF6;FOSL1;FST
Biological Process	GO:1903506	regulation of nucleic acid-templated transcription	7	643	0.136845	0.254569	KLF6;ANKRD1;FST;FOS;IL6;FOSL1;SOX9
Biological Process	GO:0022414	reproductive process	5	408	0.136941	0.254569	EREG;SOX9;FST;LIF;ETS1
Biological Process	GO:0042063	gliogenesis	1	22	0.137606	0.254717	SOX9
Biological Process	GO:0045807	positive regulation of endocytosis	1	22	0.137606	0.254717	SERPINE1
Biological Process	GO:0000003	reproduction	5	411	0.139991	0.258582	FST;ETS1;SOX9;LIF;EREG
Biological Process	GO:0000077	DNA damage checkpoint	1	23	0.143397	0.258828	CCND1
Biological Process	GO:0019932	second-messenger-mediated signaling	1	23	0.143397	0.258828	NMUR2
Biological Process	GO:0030595	leukocyte chemotaxis	1	23	0.143397	0.258828	SERPINE1
Biological Process	GO:0031570	DNA integrity checkpoint	1	23	0.143397	0.258828	CCND1
Biological Process	GO:0043065	positive regulation of apoptotic process	1	23	0.143397	0.258828	JUN
Biological Process	GO:0043392	negative regulation of DNA binding	1	23	0.143397	0.258828	PIM1
Biological Process	GO:0045582	positive regulation of T cell differentiation	1	23	0.143397	0.258828	IL6
Biological Process	GO:0045621	positive regulation of lymphocyte differentiation	1	23	0.143397	0.258828	IL6
Biological Process	GO:0048771	tissue remodeling	1	23	0.143397	0.258828	LIF
Biological Process	GO:0051047	positive regulation of secretion	1	23	0.143397	0.258828	IL6
Biological Process	GO:0060326	cell chemotaxis	1	23	0.143397	0.258828	SERPINE1
Biological Process	GO:0032989	cellular component morphogenesis	3	197	0.145139	0.26143	JUN;PARD6B;SOX9
Biological Process	GO:0032879	regulation of localization	4	306	0.148324	0.266448	EPHA2;SERPINE1;LIF;IL6
Biological Process	GO:0002253	activation of immune response	2	102	0.14901	0.266448	DUSP6;JUN
Biological Process	GO:0033189	response to vitamin A	1	24	0.149149	0.266448	DUSP1
Biological Process	GO:0051494	negative regulation of cytoskeleton organization	1	24	0.149149	0.266448	DLC1
Biological Process	GO:0019538	protein metabolic process	16	1836	0.152683	0.272201	PLAU;YOD1;EPHA2;DUSP1;LONRF1;PLK3;BTG2;DUSP5;DUSP8;TNFAIP3;WEE1;DLC1;CSF2;IL6;DUSP6;LIF
Biological Process	GO:0006308	DNA catabolic process	1	25	0.154864	0.272737	MYC
Biological Process	GO:0007589	body fluid secretion	1	25	0.154864	0.272737	CCND1
Biological Process	GO:0010594	regulation of endothelial cell migration	1	25	0.154864	0.272737	EPHA2
Biological Process	GO:0010632	regulation of epithelial cell migration	1	25	0.154864	0.272737	EPHA2
Biological Process	GO:0022411	cellular component disassembly	1	25	0.154864	0.272737	ETS1
Biological Process	GO:0043903	regulation of symbiosis, encompassing mutualism through parasitism	1	25	0.154864	0.272737	JUN
Biological Process	GO:0009314	response to radiation	2	106	0.15836	0.278329	DUSP1;CCND1
Biological Process	GO:0016049	cell growth	2	107	0.160715	0.281899	CYR61;CCDC85B
Biological Process	GO:0019953	sexual reproduction	3	210	0.165932	0.289734	EREG;FST;SOX9
Biological Process	GO:0007162	negative regulation of cell adhesion	1	27	0.166181	0.289734	SERPINE1
Biological Process	GO:0009411	response to UV	1	27	0.166181	0.289734	CCND1
Biological Process	GO:0044703	multi-organism reproductive process	3	213	0.170854	0.295943	EREG;SOX9;FST
Biological Process	GO:0007126	meiotic nuclear division	1	28	0.171783	0.295943	EREG
Biological Process	GO:0045216	cell-cell junction organization	1	28	0.171783	0.295943	PARD6B
Biological Process	GO:0046578	regulation of Ras protein signal transduction	1	28	0.171783	0.295943	SPRY2
Biological Process	GO:0051321	meiotic cell cycle	1	28	0.171783	0.295943	EREG
Biological Process	GO:1903046	meiotic cell cycle process	1	28	0.171783	0.295943	EREG
Biological Process	GO:0048699	generation of neurons	3	214	0.172504	0.296598	PARD6B;JUN;LIF
Biological Process	GO:0051093	negative regulation of developmental process	2	113	0.174977	0.300256	SERPINE1;EREG
Biological Process	GO:0014031	mesenchymal cell development	1	29	0.177348	0.301988	SOX9
Biological Process	GO:0048864	stem cell development	1	29	0.177348	0.301988	SOX9
Biological Process	GO:0090305	nucleic acid phosphodiester bond hydrolysis	1	29	0.177348	0.301988	MYC
Biological Process	GO:0048666	neuron development	2	114	0.177375	0.301988	JUN;PARD6B
Biological Process	GO:0060341	regulation of cellular localization	2	116	0.182185	0.308339	LIF;IL6
Biological Process	GO:0000209	protein polyubiquitination	1	30	0.182877	0.308339	TNFAIP3
Biological Process	GO:0021536	diencephalon development	1	30	0.182877	0.308339	ETS1
Biological Process	GO:0048762	mesenchymal cell differentiation	1	30	0.182877	0.308339	SOX9
Biological Process	GO:0051056	regulation of small GTPase mediated signal transduction	1	30	0.182877	0.308339	SPRY2
Biological Process	GO:0044093	positive regulation of molecular function	3	221	0.184185	0.309943	IL6;EPHA2;EREG
Biological Process	GO:0033043	regulation of organelle organization	2	117	0.184598	0.31004	DLC1;EREG
Biological Process	GO:0000075	cell cycle checkpoint	1	31	0.188369	0.31455	CCND1
Biological Process	GO:0043388	positive regulation of DNA binding	1	31	0.188369	0.31455	IL6
Biological Process	GO:0050900	leukocyte migration	1	31	0.188369	0.31455	SERPINE1
Biological Process	GO:0007281	germ cell development	1	32	0.193824	0.319543	EREG
Biological Process	GO:0007568	aging	1	32	0.193824	0.319543	SERPINE1
Biological Process	GO:0009913	epidermal cell differentiation	1	32	0.193824	0.319543	EREG
Biological Process	GO:0034112	positive regulation of homotypic cell-cell adhesion	1	32	0.193824	0.319543	IL6
Biological Process	GO:0050870	positive regulation of T cell activation	1	32	0.193824	0.319543	IL6
Biological Process	GO:1903039	positive regulation of leukocyte cell-cell adhesion	1	32	0.193824	0.319543	IL6
Biological Process	GO:0030097	hemopoiesis	2	121	0.194297	0.319543	EGR1;FST
Biological Process	GO:0046649	lymphocyte activation	2	121	0.194297	0.319543	EGR1;IL6
Biological Process	GO:0007049	cell cycle	4	342	0.195507	0.320927	CCND1;JUN;EREG;WEE1
Biological Process	GO:0001525	angiogenesis	1	33	0.199244	0.323399	CYR61
Biological Process	GO:0001776	leukocyte homeostasis	1	33	0.199244	0.323399	IL6
Biological Process	GO:0010810	regulation of cell-substrate adhesion	1	33	0.199244	0.323399	CYR61
Biological Process	GO:0022412	cellular process involved in reproduction in multicellular organism	1	33	0.199244	0.323399	EREG
Biological Process	GO:0042108	positive regulation of cytokine biosynthetic process	1	33	0.199244	0.323399	EREG
Biological Process	GO:0045580	regulation of T cell differentiation	1	33	0.199244	0.323399	IL6
Biological Process	GO:0010817	regulation of hormone levels	2	124	0.201615	0.326639	IL6;LIF
Biological Process	GO:0008213	protein alkylation	1	34	0.204628	0.329678	BTG2
Biological Process	GO:0034329	cell junction assembly	1	34	0.204628	0.329678	PARD6B
Biological Process	GO:0048863	stem cell differentiation	1	34	0.204628	0.329678	SOX9
Biological Process	GO:0001934	positive regulation of protein phosphorylation	2	126	0.206512	0.332099	LIF;IL6
Biological Process	GO:0043067	regulation of programmed cell death	3	235	0.208155	0.333965	DLC1;JUN;ETS1
Biological Process	GO:0051128	regulation of cellular component organization	3	236	0.209894	0.333965	SERPINE1;EREG;DLC1
Biological Process	GO:0007409	axonogenesis	1	35	0.209976	0.333965	JUN
Biological Process	GO:0019221	cytokine-mediated signaling pathway	1	35	0.209976	0.333965	IL6
Biological Process	GO:0071345	cellular response to cytokine stimulus	1	35	0.209976	0.333965	IL6
Biological Process	GO:0071396	cellular response to lipid	1	35	0.209976	0.333965	EGR1
Biological Process	GO:0043066	negative regulation of apoptotic process	2	128	0.211423	0.335654	ETS1;JUN
Biological Process	GO:0043069	negative regulation of programmed cell death	2	129	0.213883	0.338088	JUN;ETS1
Biological Process	GO:0060548	negative regulation of cell death	2	129	0.213883	0.338088	JUN;ETS1
Biological Process	GO:0001935	endothelial cell proliferation	1	36	0.215288	0.338088	JUN
Biological Process	GO:0002526	acute inflammatory response	1	36	0.215288	0.338088	IL6
Biological Process	GO:0006865	amino acid transport	1	36	0.215288	0.338088	SLC7A5
Biological Process	GO:0042476	odontogenesis	1	36	0.215288	0.338088	FST
Biological Process	GO:0022409	positive regulation of cell-cell adhesion	1	37	0.220566	0.34513	IL6
Biological Process	GO:0061564	axon development	1	37	0.220566	0.34513	JUN
Biological Process	GO:0043085	positive regulation of catalytic activity	2	133	0.223752	0.349487	EREG;EPHA2
Biological Process	GO:0032956	regulation of actin cytoskeleton organization	1	38	0.225808	0.351995	DLC1
Biological Process	GO:0006606	protein import into nucleus	1	39	0.231016	0.351995	JUN
Biological Process	GO:0032970	regulation of actin filament-based process	1	39	0.231016	0.351995	DLC1
Biological Process	GO:0033273	response to vitamin	1	39	0.231016	0.351995	DUSP1
Biological Process	GO:0034504	protein localization to nucleus	1	39	0.231016	0.351995	JUN
Biological Process	GO:0042098	T cell proliferation	1	39	0.231016	0.351995	IL6
Biological Process	GO:0043900	regulation of multi-organism process	1	39	0.231016	0.351995	JUN
Biological Process	GO:0044744	protein targeting to nucleus	1	39	0.231016	0.351995	JUN
Biological Process	GO:0045619	regulation of lymphocyte differentiation	1	39	0.231016	0.351995	IL6
Biological Process	GO:0051099	positive regulation of binding	1	39	0.231016	0.351995	IL6
Biological Process	GO:0051170	nuclear import	1	39	0.231016	0.351995	JUN
Biological Process	GO:0060485	mesenchyme development	1	39	0.231016	0.351995	SOX9
Biological Process	GO:1902593	single-organism nuclear import	1	39	0.231016	0.351995	JUN
Biological Process	GO:0051049	regulation of transport	3	248	0.231022	0.351995	SERPINE1;LIF;IL6
Biological Process	GO:0034654	nucleobase-containing compound biosynthetic process	7	748	0.232413	0.353495	EREG;KLF5;MYC;HEY1;NFIL3;ETV5;ETS1
Biological Process	GO:0003002	regionalization	2	137	0.233658	0.354769	DUSP6;BTG2
Biological Process	GO:0071495	cellular response to endogenous stimulus	2	138	0.236139	0.356745	DUSP6;SPRY2
Biological Process	GO:0007088	regulation of mitotic nuclear division	1	40	0.23619	0.356745	EREG
Biological Process	GO:0048812	neuron projection morphogenesis	1	40	0.23619	0.356745	JUN
Biological Process	GO:0031401	positive regulation of protein modification process	2	139	0.238622	0.359794	IL6;LIF
Biological Process	GO:0017038	protein import	1	41	0.241329	0.362619	JUN
Biological Process	GO:0045785	positive regulation of cell adhesion	1	41	0.241329	0.362619	IL6
Biological Process	GO:0046651	lymphocyte proliferation	1	42	0.246434	0.369015	IL6
Biological Process	GO:0051480	regulation of cytosolic calcium ion concentration	1	42	0.246434	0.369015	NMUR2
Biological Process	GO:0044265	cellular macromolecule catabolic process	3	257	0.24713	0.369422	MYC;ZFP36;YOD1
Biological Process	GO:0019438	aromatic compound biosynthetic process	7	763	0.24772	0.369668	ETV5;HEY1;KLF5;MYC;ETS1;EREG;NFIL3
Biological Process	GO:0018130	heterocycle biosynthetic process	7	765	0.249787	0.372114	KLF5;EREG;HEY1;ETS1;ETV5;MYC;NFIL3
Biological Process	GO:0002699	positive regulation of immune effector process	1	43	0.251506	0.372126	IL6
Biological Process	GO:0007015	actin filament organization	1	43	0.251506	0.372126	CDC42EP2
Biological Process	GO:0007584	response to nutrient	1	43	0.251506	0.372126	DUSP1
Biological Process	GO:0030100	regulation of endocytosis	1	43	0.251506	0.372126	SERPINE1
Biological Process	GO:0007611	learning or memory	1	44	0.256544	0.377653	JUN
Biological Process	GO:0030334	regulation of cell migration	1	44	0.256544	0.377653	EPHA2
Biological Process	GO:0048872	homeostasis of number of cells	1	44	0.256544	0.377653	IL6
Biological Process	GO:0043086	negative regulation of catalytic activity	2	148	0.261023	0.38179	SPRY2;SERPINE1
Biological Process	GO:0010639	negative regulation of organelle organization	1	45	0.261548	0.38179	DLC1
Biological Process	GO:0044087	regulation of cellular component biogenesis	1	45	0.261548	0.38179	DLC1
Biological Process	GO:0050890	cognition	1	45	0.261548	0.38179	JUN
Biological Process	GO:0051783	regulation of nuclear division	1	45	0.261548	0.38179	EREG
Biological Process	GO:0042471	ear morphogenesis	1	46	0.26652	0.387099	SPRY2
Biological Process	GO:0048514	blood vessel morphogenesis	1	46	0.26652	0.387099	CYR61
Biological Process	GO:0051302	regulation of cell division	1	46	0.26652	0.387099	EREG
Biological Process	GO:0001101	response to acid chemical	1	47	0.271458	0.390361	EGR1
Biological Process	GO:0032943	mononuclear cell proliferation	1	47	0.271458	0.390361	IL6
Biological Process	GO:0042391	regulation of membrane potential	1	47	0.271458	0.390361	JUN
Biological Process	GO:0050708	regulation of protein secretion	1	47	0.271458	0.390361	IL6
Biological Process	GO:0050954	sensory perception of mechanical stimulus	1	47	0.271458	0.390361	SPRY2
Biological Process	GO:2000145	regulation of cell motility	1	47	0.271458	0.390361	EPHA2
Biological Process	GO:0051270	regulation of cellular component movement	1	48	0.276364	0.396106	EPHA2
Biological Process	GO:0070661	leukocyte proliferation	1	48	0.276364	0.396106	IL6
Biological Process	GO:1901362	organic cyclic compound biosynthetic process	7	791	0.27714	0.396565	EREG;NFIL3;HEY1;KLF5;ETS1;ETV5;MYC
Biological Process	GO:0032270	positive regulation of cellular protein metabolic process	2	155	0.278475	0.397822	LIF;IL6
Biological Process	GO:0043170	macromolecule metabolic process	24	3191	0.280839	0.399145	NFIL3;DUSP5;EPHA2;PLAU;WEE1;HEY1;CSF2;DUSP6;ZFP36;ETS1;KLF5;YOD1;PLK3;LIF;MYC;DLC1;ETV5;DUSP8;TNFAIP3;EREG;LONRF1;IL6;DUSP1;BTG2
Biological Process	GO:0010558	negative regulation of macromolecule biosynthetic process	2	156	0.280968	0.399145	IL6;JUN
Biological Process	GO:0001655	urogenital system development	1	49	0.281237	0.399145	SOX9
Biological Process	GO:0003007	heart morphogenesis	1	49	0.281237	0.399145	JUN
Biological Process	GO:0007276	gamete generation	2	157	0.28346	0.401645	SOX9;EREG
Biological Process	GO:0030182	neuron differentiation	2	158	0.285952	0.403384	PARD6B;JUN
Biological Process	GO:0007266	Rho protein signal transduction	1	50	0.286078	0.403384	DLC1
Biological Process	GO:0050864	regulation of B cell activation	1	50	0.286078	0.403384	IL6
Biological Process	GO:0050767	regulation of neurogenesis	1	51	0.290887	0.408904	LIF
Biological Process	GO:0010629	negative regulation of gene expression	2	160	0.290933	0.408904	MYC;JUN
Biological Process	GO:0007389	pattern specification process	2	161	0.293422	0.411074	DUSP6;BTG2
Biological Process	GO:0048534	hematopoietic or lymphoid organ development	2	161	0.293422	0.411074	EGR1;FST
Biological Process	GO:0015698	inorganic anion transport	1	52	0.295664	0.412885	CLCN2
Biological Process	GO:0051320	S phase	1	52	0.295664	0.412885	WEE1
Biological Process	GO:0051251	positive regulation of lymphocyte activation	1	53	0.300409	0.41817	IL6
Biological Process	GO:0051960	regulation of nervous system development	1	53	0.300409	0.41817	LIF
Biological Process	GO:0031327	negative regulation of cellular biosynthetic process	2	165	0.303368	0.419363	IL6;JUN
Biological Process	GO:0009057	macromolecule catabolic process	3	288	0.30376	0.419363	MYC;ZFP36;YOD1
Biological Process	GO:0006401	RNA catabolic process	1	54	0.305123	0.419363	ZFP36
Biological Process	GO:0006874	cellular calcium ion homeostasis	1	54	0.305123	0.419363	NMUR2
Biological Process	GO:0033674	positive regulation of kinase activity	1	54	0.305123	0.419363	EREG
Biological Process	GO:0048732	gland development	1	54	0.305123	0.419363	SOX9
Biological Process	GO:0055074	calcium ion homeostasis	1	54	0.305123	0.419363	NMUR2
Biological Process	GO:0031325	positive regulation of cellular metabolic process	3	289	0.305605	0.419363	EREG;LIF;IL6
Biological Process	GO:0034655	nucleobase-containing compound catabolic process	3	289	0.305605	0.419363	GEM;MYC;ZFP36
Biological Process	GO:0001501	skeletal system development	1	55	0.309806	0.421142	SOX9
Biological Process	GO:0006869	lipid transport	1	55	0.309806	0.421142	NMUR2
Biological Process	GO:0050863	regulation of T cell activation	1	55	0.309806	0.421142	IL6
Biological Process	GO:0051493	regulation of cytoskeleton organization	1	55	0.309806	0.421142	DLC1
Biological Process	GO:0072594	establishment of protein localization to organelle	1	55	0.309806	0.421142	JUN
Biological Process	GO:1903037	regulation of leukocyte cell-cell adhesion	1	55	0.309806	0.421142	IL6
Biological Process	GO:0042981	regulation of apoptotic process	2	168	0.310815	0.421854	ETS1;JUN
Biological Process	GO:0022402	cell cycle process	3	293	0.312992	0.424148	WEE1;CCND1;EREG
Biological Process	GO:0008285	negative regulation of cell proliferation	1	56	0.314457	0.424152	EREG
Biological Process	GO:0010628	positive regulation of gene expression	1	56	0.314457	0.424152	CSF2
Biological Process	GO:0034110	regulation of homotypic cell-cell adhesion	1	56	0.314457	0.424152	IL6
Biological Process	GO:0007610	behavior	2	170	0.315771	0.425264	NMUR2;JUN
Biological Process	GO:0019439	aromatic compound catabolic process	3	296	0.318538	0.426418	GEM;MYC;ZFP36
Biological Process	GO:0001568	blood vessel development	1	57	0.319078	0.426418	CYR61
Biological Process	GO:0060627	regulation of vesicle-mediated transport	1	57	0.319078	0.426418	SERPINE1
Biological Process	GO:0072503	cellular divalent inorganic cation homeostasis	1	57	0.319078	0.426418	NMUR2
Biological Process	GO:0072507	divalent inorganic cation homeostasis	1	57	0.319078	0.426418	NMUR2
Biological Process	GO:0046700	heterocycle catabolic process	3	297	0.320387	0.42751	GEM;ZFP36;MYC
Biological Process	GO:0044270	cellular nitrogen compound catabolic process	3	298	0.322236	0.428602	MYC;GEM;ZFP36
Biological Process	GO:0009890	negative regulation of biosynthetic process	2	173	0.323191	0.428602	JUN;IL6
Biological Process	GO:0034645	cellular macromolecule biosynthetic process	8	971	0.323236	0.428602	NFIL3;IL6;ETS1;ETV5;KLF5;MYC;EREG;HEY1
Biological Process	GO:0034330	cell junction organization	1	58	0.323668	0.428602	PARD6B
Biological Process	GO:0051347	positive regulation of transferase activity	1	58	0.323668	0.428602	EREG
Biological Process	GO:0016070	RNA metabolic process	8	973	0.325303	0.429931	ETS1;KLF5;NFIL3;EREG;ETV5;ZFP36;MYC;HEY1
Biological Process	GO:0002520	immune system development	2	174	0.325661	0.429931	FST;EGR1
Biological Process	GO:1901361	organic cyclic compound catabolic process	3	301	0.327786	0.430706	ZFP36;GEM;MYC
Biological Process	GO:0007050	cell cycle arrest	1	59	0.328228	0.430706	WEE1
Biological Process	GO:0031175	neuron projection development	1	59	0.328228	0.430706	JUN
Biological Process	GO:0040012	regulation of locomotion	1	59	0.328228	0.430706	EPHA2
Biological Process	GO:0001818	negative regulation of cytokine production	1	60	0.332758	0.435993	IL6
Biological Process	GO:0043009	chordate embryonic development	2	178	0.335517	0.438947	CSF2;LIF
Biological Process	GO:0030072	peptide hormone secretion	1	61	0.337257	0.439242	IL6
Biological Process	GO:0043583	ear development	1	61	0.337257	0.439242	SPRY2
Biological Process	GO:0051325	interphase	1	61	0.337257	0.439242	WEE1
Biological Process	GO:0009059	macromolecule biosynthetic process	8	987	0.339847	0.441101	HEY1;ETV5;MYC;KLF5;NFIL3;EREG;ETS1;IL6
Biological Process	GO:0009792	embryo development ending in birth or egg hatching	2	180	0.34043	0.441101	CSF2;LIF
Biological Process	GO:0002696	positive regulation of leukocyte activation	1	62	0.341727	0.441101	IL6
Biological Process	GO:0016055	Wnt signaling pathway	1	62	0.341727	0.441101	CCND1
Biological Process	GO:0050867	positive regulation of cell activation	1	62	0.341727	0.441101	IL6
Biological Process	GO:0051345	positive regulation of hydrolase activity	1	62	0.341727	0.441101	EPHA2
Biological Process	GO:0046903	secretion	2	181	0.342883	0.441938	IL6;CCND1
Biological Process	GO:0044271	cellular nitrogen compound biosynthetic process	8	991	0.344025	0.442753	HEY1;IL6;MYC;ETV5;EREG;KLF5;NFIL3;ETS1
Biological Process	GO:0048729	tissue morphogenesis	2	182	0.345333	0.442889	EPHA2;IL6
Biological Process	GO:0032990	cell part morphogenesis	1	63	0.346166	0.442889	JUN
Biological Process	GO:0040008	regulation of growth	1	63	0.346166	0.442889	DUSP6
Biological Process	GO:0048858	cell projection morphogenesis	1	63	0.346166	0.442889	JUN
Biological Process	GO:0022407	regulation of cell-cell adhesion	1	64	0.350577	0.447874	IL6
Biological Process	GO:0061138	morphogenesis of a branching epithelium	1	65	0.354958	0.452806	IL6
Biological Process	GO:0006935	chemotaxis	2	187	0.357542	0.454768	SERPINE1;EPHA2
Biological Process	GO:0042330	taxis	2	187	0.357542	0.454768	SERPINE1;EPHA2
Biological Process	GO:0000280	nuclear division	1	66	0.35931	0.455685	EREG
Biological Process	GO:0002790	peptide secretion	1	66	0.35931	0.455685	IL6
Biological Process	GO:0030098	lymphocyte differentiation	1	68	0.367928	0.464583	EGR1
Biological Process	GO:0051129	negative regulation of cellular component organization	1	68	0.367928	0.464583	DLC1
Biological Process	GO:0051130	positive regulation of cellular component organization	1	68	0.367928	0.464583	SERPINE1
Biological Process	GO:0046879	hormone secretion	1	69	0.372194	0.469288	IL6
Biological Process	GO:0009914	hormone transport	1	70	0.376432	0.472577	IL6
Biological Process	GO:0015833	peptide transport	1	70	0.376432	0.472577	IL6
Biological Process	GO:0044708	single-organism behavior	1	70	0.376432	0.472577	JUN
Biological Process	GO:0009416	response to light stimulus	1	71	0.380641	0.477173	CCND1
Biological Process	GO:0007186	G-protein coupled receptor signaling pathway	2	197	0.381718	0.477834	EREG;NMUR2
Biological Process	GO:0048285	organelle fission	1	72	0.384823	0.481029	EREG
Biological Process	GO:0016043	cellular component organization	10	1317	0.386884	0.481379	CYR61;KLF5;JUN;SOX9;CDC42EP2;MYC;IL6;ETS1;EREG;PARD6B
Biological Process	GO:0042110	T cell activation	1	73	0.388977	0.481379	IL6
Biological Process	GO:0042886	amide transport	1	73	0.388977	0.481379	IL6
Biological Process	GO:0043161	proteasome-mediated ubiquitin-dependent protein catabolic process	1	73	0.388977	0.481379	YOD1
Biological Process	GO:0070486	leukocyte aggregation	1	73	0.388977	0.481379	IL6
Biological Process	GO:0070489	T cell aggregation	1	73	0.388977	0.481379	IL6
Biological Process	GO:0071593	lymphocyte aggregation	1	73	0.388977	0.481379	IL6
Biological Process	GO:0010498	proteasomal protein catabolic process	1	74	0.393103	0.484419	YOD1
Biological Process	GO:0051223	regulation of protein transport	1	74	0.393103	0.484419	IL6
Biological Process	GO:0070201	regulation of establishment of protein localization	1	74	0.393103	0.484419	IL6
Biological Process	GO:0060284	regulation of cell development	1	75	0.397202	0.488777	LIF
Biological Process	GO:0007159	leukocyte cell-cell adhesion	1	76	0.401273	0.491701	IL6
Biological Process	GO:0007507	heart development	1	76	0.401273	0.491701	JUN
Biological Process	GO:0090596	sensory organ morphogenesis	1	76	0.401273	0.491701	SPRY2
Biological Process	GO:0002697	regulation of immune effector process	1	77	0.405318	0.495262	IL6
Biological Process	GO:0034109	homotypic cell-cell adhesion	1	77	0.405318	0.495262	IL6
Biological Process	GO:0032880	regulation of protein localization	1	78	0.409336	0.49947	IL6
Biological Process	GO:0019725	cellular homeostasis	2	211	0.414927	0.505583	NMUR2;IL6
Biological Process	GO:0030036	actin cytoskeleton organization	1	80	0.417291	0.505631	CDC42EP2
Biological Process	GO:0032101	regulation of response to external stimulus	1	80	0.417291	0.505631	SERPINE1
Biological Process	GO:0070838	divalent metal ion transport	1	80	0.417291	0.505631	NMUR2
Biological Process	GO:0072511	divalent inorganic cation transport	1	80	0.417291	0.505631	NMUR2
Biological Process	GO:0002521	leukocyte differentiation	1	82	0.425141	0.513712	EGR1
Biological Process	GO:0061061	muscle structure development	1	82	0.425141	0.513712	IFRD1
Biological Process	GO:0010466	negative regulation of peptidase activity	1	84	0.432887	0.521623	SERPINE1
Biological Process	GO:0030029	actin filament-based process	1	84	0.432887	0.521623	CDC42EP2
Biological Process	GO:0043623	cellular protein complex assembly	1	85	0.436721	0.525515	CDC42EP2
Biological Process	GO:0023061	signal release	1	86	0.44053	0.529367	IL6
Biological Process	GO:0007249	I-kappaB kinase/NF-kappaB signaling	1	87	0.444314	0.533177	TNFAIP3
Biological Process	GO:0071705	nitrogen compound transport	2	225	0.447263	0.535977	IL6;SLC7A5
Biological Process	GO:0030900	forebrain development	1	88	0.448072	0.536208	ETS1
Biological Process	GO:0071840	cellular component organization or biogenesis	10	1382	0.449189	0.536805	MYC;IL6;CYR61;ETS1;EREG;CDC42EP2;KLF5;SOX9;JUN;PARD6B
Biological Process	GO:0033365	protein localization to organelle	1	89	0.451806	0.539192	JUN
Biological Process	GO:0007265	Ras protein signal transduction	1	90	0.455514	0.542355	DLC1
Biological Process	GO:0007417	central nervous system development	2	229	0.456326	0.542355	ETS1;PCDH18
Biological Process	GO:0070647	protein modification by small protein conjugation or removal	2	229	0.456326	0.542355	TNFAIP3;YOD1
Biological Process	GO:0031328	positive regulation of cellular biosynthetic process	1	91	0.459198	0.545024	EREG
Biological Process	GO:0000087	mitotic M phase	1	92	0.462857	0.548618	WEE1
Biological Process	GO:0010557	positive regulation of macromolecule biosynthetic process	1	93	0.466492	0.552175	EREG
Biological Process	GO:0048562	embryonic organ morphogenesis	1	95	0.47369	0.558415	SPRY2
Biological Process	GO:0098763	mitotic cell cycle phase	1	95	0.47369	0.558415	WEE1
Biological Process	GO:1902580	single-organism cellular localization	1	95	0.47369	0.558415	JUN
Biological Process	GO:0031016	pancreas development	1	96	0.477253	0.561094	IL6
Biological Process	GO:0044403	symbiosis, encompassing mutualism through parasitism	1	96	0.477253	0.561094	JUN
Biological Process	GO:0010876	lipid localization	1	97	0.480792	0.562973	NMUR2
Biological Process	GO:0044419	interspecies interaction between organisms	1	97	0.480792	0.562973	JUN
Biological Process	GO:0045861	negative regulation of proteolysis	1	97	0.480792	0.562973	SERPINE1
Biological Process	GO:0000279	M phase	1	98	0.484307	0.566327	WEE1
Biological Process	GO:0022607	cellular component assembly	3	388	0.485115	0.56651	KLF5;CDC42EP2;PARD6B
Biological Process	GO:0006511	ubiquitin-dependent protein catabolic process	1	99	0.4878	0.56812	YOD1
Biological Process	GO:0006913	nucleocytoplasmic transport	1	99	0.4878	0.56812	JUN
Biological Process	GO:0052547	regulation of peptidase activity	1	100	0.491268	0.571395	SERPINE1
Biological Process	GO:0045596	negative regulation of cell differentiation	1	103	0.501537	0.581783	EREG
Biological Process	GO:0051249	regulation of lymphocyte activation	1	103	0.501537	0.581783	IL6
Biological Process	GO:0044248	cellular catabolic process	4	550	0.507501	0.587917	MYC;GEM;YOD1;ZFP36
Biological Process	GO:0006875	cellular metal ion homeostasis	1	111	0.527934	0.610774	NMUR2
Biological Process	GO:0009891	positive regulation of biosynthetic process	1	113	0.534315	0.616517	EREG
Biological Process	GO:0048232	male gamete generation	1	113	0.534315	0.616517	SOX9
Biological Process	GO:0006952	defense response	2	266	0.536005	0.617648	SERPINE1;IL6
Biological Process	GO:0051169	nuclear transport	1	114	0.537474	0.618521	JUN
Biological Process	GO:0002694	regulation of leukocyte activation	1	115	0.540612	0.620491	IL6
Biological Process	GO:0055065	metal ion homeostasis	1	115	0.540612	0.620491	NMUR2
Biological Process	GO:0016482	cytoplasmic transport	1	117	0.546824	0.626795	JUN
Biological Process	GO:1902679	negative regulation of RNA biosynthetic process	1	118	0.549899	0.62949	JUN
Biological Process	GO:0006508	proteolysis	2	274	0.552184	0.630498	TNFAIP3;YOD1
Biological Process	GO:0006996	organelle organization	5	734	0.55224	0.630498	JUN;MYC;CDC42EP2;EREG;ETS1
Biological Process	GO:0050865	regulation of cell activation	1	119	0.552954	0.630498	IL6
Biological Process	GO:0006605	protein targeting	1	120	0.555989	0.632301	JUN
Biological Process	GO:0051253	negative regulation of RNA metabolic process	1	120	0.555989	0.632301	JUN
Biological Process	GO:0034622	cellular macromolecular complex assembly	1	121	0.559003	0.634899	CDC42EP2
Biological Process	GO:0045934	negative regulation of nucleobase-containing compound metabolic process	1	122	0.561997	0.637467	JUN
Biological Process	GO:0030003	cellular cation homeostasis	1	123	0.564971	0.640006	NMUR2
Biological Process	GO:0007264	small GTPase mediated signal transduction	1	125	0.570859	0.645835	DLC1
Biological Process	GO:0044237	cellular metabolic process	25	3769	0.574441	0.649043	DUSP5;LIF;YOD1;EPHA2;WEE1;DUSP1;CSF2;BTG2;IL6;MYC;HEY1;PLAU;TNFAIP3;GEM;SLC7A5;KLF5;DUSP6;ZFP36;PLK3;NFIL3;ETV5;DUSP8;ETS1;DLC1;EREG
Biological Process	GO:0030162	regulation of proteolysis	1	127	0.576669	0.65021	SERPINE1
Biological Process	GO:0010467	gene expression	8	1214	0.577096	0.65021	ETV5;ETS1;NFIL3;MYC;HEY1;KLF5;EREG;IL6
Biological Process	GO:0071702	organic substance transport	4	600	0.577715	0.65021	JUN;SLC7A5;NMUR2;IL6
Biological Process	GO:0044249	cellular biosynthetic process	8	1218	0.581041	0.653108	KLF5;ETV5;MYC;ETS1;EREG;HEY1;NFIL3;IL6
Biological Process	GO:1901575	organic substance catabolic process	4	606	0.585777	0.657582	YOD1;MYC;GEM;ZFP36
Biological Process	GO:0016071	mRNA metabolic process	1	131	0.588058	0.658444	ZFP36
Biological Process	GO:0016567	protein ubiquitination	1	131	0.588058	0.658444	TNFAIP3
Biological Process	GO:0065003	macromolecular complex assembly	2	293	0.589042	0.658697	PARD6B;CDC42EP2
Biological Process	GO:0044085	cellular component biogenesis	3	455	0.594163	0.663571	CDC42EP2;PARD6B;KLF5
Biological Process	GO:0051172	negative regulation of nitrogen compound metabolic process	1	135	0.599146	0.668278	JUN
Biological Process	GO:1901576	organic substance biosynthetic process	8	1242	0.604378	0.673251	EREG;KLF5;IL6;ETS1;NFIL3;ETV5;MYC;HEY1
Biological Process	GO:0006873	cellular ion homeostasis	1	139	0.60994	0.678577	NMUR2
Biological Process	GO:0007423	sensory organ development	1	143	0.620447	0.688507	SPRY2
Biological Process	GO:0055082	cellular chemical homeostasis	1	143	0.620447	0.688507	NMUR2
Biological Process	GO:0002009	morphogenesis of an epithelium	1	144	0.62303	0.689821	IL6
Biological Process	GO:0006886	intracellular protein transport	1	145	0.625596	0.689821	JUN
Biological Process	GO:0007420	brain development	1	145	0.625596	0.689821	ETS1
Biological Process	GO:0060322	head development	1	145	0.625596	0.689821	ETS1
Biological Process	GO:0098771	inorganic ion homeostasis	1	145	0.625596	0.689821	NMUR2
Biological Process	GO:0055080	cation homeostasis	1	146	0.628145	0.691755	NMUR2
Biological Process	GO:0006811	ion transport	3	482	0.633828	0.697023	NMUR2;SLC7A5;CLCN2
Biological Process	GO:0090304	nucleic acid metabolic process	8	1274	0.634531	0.697023	ETS1;NFIL3;ZFP36;ETV5;HEY1;KLF5;EREG;MYC
Biological Process	GO:0009056	catabolic process	4	648	0.639744	0.701862	ZFP36;MYC;GEM;YOD1
Biological Process	GO:0050877	neurological system process	2	322	0.640984	0.702337	JUN;SPRY2
Biological Process	GO:0032940	secretion by cell	1	152	0.643083	0.703751	IL6
Biological Process	GO:0009058	biosynthetic process	8	1291	0.650065	0.710498	HEY1;IL6;MYC;NFIL3;ETS1;EREG;KLF5;ETV5
Biological Process	GO:0044765	single-organism transport	6	982	0.655911	0.715988	IL6;CLCN2;NMUR2;CCND1;JUN;SLC7A5
Biological Process	GO:1902589	single-organism organelle organization	2	334	0.660955	0.72059	EREG;CDC42EP2
Biological Process	GO:0050801	ion homeostasis	1	166	0.67568	0.735721	NMUR2
Biological Process	GO:0006974	cellular response to DNA damage stimulus	1	167	0.677892	0.737208	CCND1
Biological Process	GO:0019941	modification-dependent protein catabolic process	1	169	0.682274	0.740123	YOD1
Biological Process	GO:0043632	modification-dependent macromolecule catabolic process	1	169	0.682274	0.740123	YOD1
Biological Process	GO:1902578	single-organism localization	6	1010	0.683393	0.740413	NMUR2;IL6;JUN;SLC7A5;CCND1;CLCN2
Biological Process	GO:0044238	primary metabolic process	25	3941	0.687158	0.743566	EPHA2;KLF5;HEY1;MYC;NFIL3;TNFAIP3;WEE1;PLK3;YOD1;DLC1;DUSP1;LIF;ETV5;IL6;DUSP8;CSF2;ZFP36;LONRF1;ETS1;DUSP6;GEM;PLAU;BTG2;EREG;DUSP5
Biological Process	GO:0044257	cellular protein catabolic process	1	175	0.695069	0.750261	YOD1
Biological Process	GO:0051603	proteolysis involved in cellular protein catabolic process	1	175	0.695069	0.750261	YOD1
Biological Process	GO:0022403	cell cycle phase	1	176	0.697152	0.751577	WEE1
Biological Process	GO:0044848	biological phase	1	178	0.701276	0.755086	WEE1
Biological Process	GO:0030163	protein catabolic process	1	181	0.707358	0.760694	YOD1
Biological Process	GO:0019752	carboxylic acid metabolic process	2	375	0.722651	0.776181	YOD1;SLC7A5
Biological Process	GO:0042592	homeostatic process	2	383	0.733549	0.785655	IL6;NMUR2
Biological Process	GO:0009143	nucleoside triphosphate catabolic process	1	196	0.735987	0.785655	GEM
Biological Process	GO:0009146	purine nucleoside triphosphate catabolic process	1	196	0.735987	0.785655	GEM
Biological Process	GO:0009203	ribonucleoside triphosphate catabolic process	1	196	0.735987	0.785655	GEM
Biological Process	GO:0009207	purine ribonucleoside triphosphate catabolic process	1	196	0.735987	0.785655	GEM
Biological Process	GO:0043436	oxoacid metabolic process	2	386	0.737544	0.786352	SLC7A5;YOD1
Biological Process	GO:0006082	organic acid metabolic process	2	394	0.747952	0.79402	SLC7A5;YOD1
Biological Process	GO:0032446	protein modification by small protein conjugation	1	203	0.748387	0.79402	TNFAIP3
Biological Process	GO:0034613	cellular protein localization	1	203	0.748387	0.79402	JUN
Biological Process	GO:0070727	cellular macromolecule localization	1	203	0.748387	0.79402	JUN
Biological Process	GO:0006461	protein complex assembly	1	212	0.763491	0.808074	CDC42EP2
Biological Process	GO:0070271	protein complex biogenesis	1	212	0.763491	0.808074	CDC42EP2
Biological Process	GO:0046434	organophosphate catabolic process	1	214	0.766724	0.809526	GEM
Biological Process	GO:1901292	nucleoside phosphate catabolic process	1	214	0.766724	0.809526	GEM
Biological Process	GO:0071704	organic substance metabolic process	26	4236	0.770058	0.812061	YOD1;DLC1;DUSP8;ETV5;WEE1;TNFAIP3;GEM;HEY1;SLC7A5;EREG;CSF2;NFIL3;ETS1;EPHA2;DUSP1;PLK3;ZFP36;DUSP6;DUSP5;PLAU;BTG2;IL6;LIF;MYC;KLF5;LONRF1
Biological Process	GO:0007010	cytoskeleton organization	1	223	0.780744	0.822333	CDC42EP2
Biological Process	GO:0051179	localization	12	2105	0.782961	0.823671	SERPINE1;SLC43A2;JUN;CCND1;NMUR2;PARD6B;IL6;PLAU;SLC7A5;CLCN2;ETS1;DLC1
Biological Process	GO:0006412	translation	1	227	0.786706	0.826155	IL6
Biological Process	GO:0043043	peptide biosynthetic process	1	228	0.788171	0.826155	IL6
Biological Process	GO:0043604	amide biosynthetic process	1	228	0.788171	0.826155	IL6
Biological Process	GO:0007267	cell-cell signaling	1	232	0.793934	0.831194	IL6
Biological Process	GO:0006139	nucleobase-containing compound metabolic process	9	1658	0.804936	0.8417	ETS1;MYC;EREG;NFIL3;GEM;ZFP36;ETV5;HEY1;KLF5
Biological Process	GO:0048878	chemical homeostasis	1	241	0.806343	0.842159	NMUR2
Biological Process	GO:0006518	peptide metabolic process	1	245	0.811619	0.846653	IL6
Biological Process	GO:0007600	sensory perception	1	253	0.821751	0.855172	SPRY2
Biological Process	GO:1902582	single-organism intracellular transport	1	253	0.821751	0.855172	JUN
Biological Process	GO:0009205	purine ribonucleoside triphosphate metabolic process	1	260	0.830176	0.862907	GEM
Biological Process	GO:0009144	purine nucleoside triphosphate metabolic process	1	261	0.831347	0.863015	GEM
Biological Process	GO:0009199	ribonucleoside triphosphate metabolic process	1	262	0.83251	0.863015	GEM
Biological Process	GO:0046483	heterocycle metabolic process	9	1708	0.833256	0.863015	EREG;NFIL3;ZFP36;GEM;KLF5;MYC;ETS1;HEY1;ETV5
Biological Process	GO:0009141	nucleoside triphosphate metabolic process	1	268	0.839325	0.868267	GEM
Biological Process	GO:0006725	cellular aromatic compound metabolic process	9	1738	0.848729	0.876953	MYC;ETS1;KLF5;NFIL3;GEM;EREG;ETV5;ZFP36;HEY1
Biological Process	GO:0051649	establishment of localization in cell	2	496	0.852739	0.880051	JUN;IL6
Biological Process	GO:0003008	system process	2	506	0.860567	0.887078	JUN;SPRY2
Biological Process	GO:0034641	cellular nitrogen compound metabolic process	10	1935	0.863217	0.888388	MYC;ETS1;ZFP36;EREG;HEY1;NFIL3;IL6;KLF5;ETV5;GEM
Biological Process	GO:0043603	cellular amide metabolic process	1	292	0.863961	0.888388	IL6
Biological Process	GO:0030001	metal ion transport	1	293	0.864902	0.888388	NMUR2
Biological Process	GO:0006807	nitrogen compound metabolic process	11	2131	0.876212	0.898944	KLF5;HEY1;EREG;NFIL3;ETV5;SLC7A5;ETS1;GEM;MYC;IL6;ZFP36
Biological Process	GO:0044712	single-organism catabolic process	1	325	0.891869	0.913929	GEM
Biological Process	GO:1901360	organic cyclic compound metabolic process	9	1843	0.894436	0.914822	ETV5;MYC;GEM;EREG;ZFP36;NFIL3;KLF5;HEY1;ETS1
Biological Process	GO:0015031	protein transport	1	329	0.894843	0.914822	JUN
Biological Process	GO:0051641	cellular localization	2	559	0.896145	0.914898	JUN;IL6
Biological Process	GO:0045184	establishment of protein localization	1	332	0.89702	0.914898	JUN
Biological Process	GO:0071822	protein complex subunit organization	1	344	0.905296	0.921849	CDC42EP2
Biological Process	GO:0006812	cation transport	1	345	0.905955	0.921849	NMUR2
Biological Process	GO:0046907	intracellular transport	1	350	0.909185	0.924054	JUN
Biological Process	GO:0043933	macromolecular complex subunit organization	2	586	0.910894	0.924711	CDC42EP2;PARD6B
Biological Process	GO:0006259	DNA metabolic process	1	357	0.913523	0.9263	MYC
Biological Process	GO:1901566	organonitrogen compound biosynthetic process	1	365	0.918232	0.929855	IL6
Biological Process	GO:0033036	macromolecule localization	2	603	0.919167	0.929855	JUN;NMUR2
Biological Process	GO:0006810	transport	7	1589	0.926337	0.93602	CCND1;NMUR2;IL6;SLC43A2;CLCN2;SLC7A5;JUN
Biological Process	GO:0008152	metabolic process	27	4806	0.928541	0.937158	GEM;LONRF1;SLC7A5;KLF5;ZFP36;DUSP8;DLC1;ETS1;IL6;CSF2;LOC520966;TNFAIP3;DUSP1;EPHA2;BTG2;LIF;YOD1;NFIL3;MYC;PLK3;DUSP5;DUSP6;ETV5;HEY1;PLAU;EREG;WEE1
Biological Process	GO:0006753	nucleoside phosphate metabolic process	1	395	0.93375	0.941324	GEM
Biological Process	GO:0055086	nucleobase-containing small molecule metabolic process	1	416	0.942849	0.948703	GEM
Biological Process	GO:0008104	protein localization	1	417	0.94325	0.948703	JUN
Biological Process	GO:0019637	organophosphate metabolic process	1	509	0.970421	0.974903	GEM
Biological Process	GO:0051234	establishment of localization	7	1814	0.972376	0.975741	JUN;NMUR2;CLCN2;SLC43A2;CCND1;IL6;SLC7A5
Biological Process	GO:0044281	small molecule metabolic process	3	1024	0.974009	0.976253	YOD1;GEM;SLC7A5
Biological Process	GO:0044710	single-organism metabolic process	6	1684	0.979308	0.980435	SLC7A5;DUSP8;YOD1;DUSP1;GEM;DUSP5
Biological Process	GO:1901564	organonitrogen compound metabolic process	1	692	0.992076	0.992076	IL6
